# Supplementary material for: Horizontal transfer of plasmid-like extrachromosomal circular DNAs across graft junctions in Solanaceae
Source: Mol Hortic. 2024 Nov 20;4:41. doi: 10.1186/s43897-024-00124-0 (PMC11577957; doi:10.1186/s43897-024-00124-0)
Supplement: Supplementary file 2 — Supplementary Material 2: Table S1. Resequencing data filtering statistics. [file 43897_2024_124_MOESM2_ESM.xls]

## Sheet: Sheet1
Supplemental Table S1 Resequencing data filtering statistics
# LR represents lateral root; PR represents primary root; 1-3 represents three biological replicates
Supplemental Table S1 Resequencing data filtering statistics
Sample	Raw_reads	Raw_bases	Clean_reads	Clean_bases	Clean_Data/Raw_Data(%)	Clean_GC_rate(%)	Clean_Q20(%)	Clean_Q30(%)
Go-tomato_LR_1	258648648	38797297200	256601556	38490233400	99.21	36.67	98.54	95.46
Go-tomato_LR_2	256901022	38535153300	254533326	38179998900	99.08	36.95	98.36	94.95
Go-tomato_LR_3	242920014	36438002100	240795676	36119351400	99.13	35.92	98.44	95.1
Go-tomato_PR_1	246415266	36962289900	244566256	36684938400	99.25	36.88	98.42	95.06
Go-tomato_PR_2	258648648	38797297200	256436662	38465499300	99.14	37.05	98.27	94.58
Go-tomato_PR_3	251658144	37748721600	249196304	37379445600	99.02	36.44	98.5	95.36
