# Supplementary material for: Horizontal transfer of plasmid-like extrachromosomal circular DNAs across graft junctions in Solanaceae
Source: Mol Hortic. 2024 Nov 20;4:41. doi: 10.1186/s43897-024-00124-0 (PMC11577957; doi:10.1186/s43897-024-00124-0)
Supplement: Supplementary file 3 — Supplementary Material 3: Table S2. Whole-genome resequencing and alignment. [file 43897_2024_124_MOESM3_ESM.xls]

## Sheet: Sheet1
Supplemental Table S2 Whole-genome resequencing and alignment
#LR represents lateral root; PR represents primary root; 1-3 represents three biological replicates
#Both represents the percentage of reads aligned to both goji and tomato genome; Tomato represents the percentage of reads aligned to tomato genome; Goji represents the percentage of reads aligned to goji genome; Tomato specific represents the percentage of reads which only aligned to tomato genome;Goji specific represents the percentage of reads which only aligned to goji genome; Unmapped repres…
Supplemental Table S2 Whole-genome resequencing and alignment
Sample	Both	Tomato	Goji	Tomato specific	Goji specific	Unmapped
Go-tomato_LR_1	0.430223	0.966042	0.374193	0.53582	0.00638485	0.0275729
Go-tomato_LR_2	0.395459	0.9576	0.333646	0.562142	0.0050022	0.0373975
Go-tomato_LR_3	0.394928	0.975944	0.330062	0.581016	0.00568202	0.0183741
Go-tomato_PR_1	0.405107	0.954477	0.34213	0.54937	0.00244283	0.0430799
Go-tomato_PR_2	0.367837	0.943758	0.30071	0.575921	0.00330159	0.05294
Go-tomato_PR_3	0.42747	0.975751	0.366764	0.54828	0.00447628	0.0197732
