# Supplementary material for: Horizontal transfer of plasmid-like extrachromosomal circular DNAs across graft junctions in Solanaceae
Source: Mol Hortic. 2024 Nov 20;4:41. doi: 10.1186/s43897-024-00124-0 (PMC11577957; doi:10.1186/s43897-024-00124-0)
Supplement: Supplementary file 4 — Supplementary Material 4: Table S3. Mapping of Go-tomato samples to the goji genome after excluding data aligned to the tomato genome. [file 43897_2024_124_MOESM4_ESM.xls]

## Sheet: Sheet1
Supplemental Table S3 Mapping of ‘Go-tomato’ samples to the goji genome after excluding data aligned to the tomato genome
#Total represents numbers of location which Gomato samples mapped to goji genome after filtering out data aligned to the tomato genome; ＞=1 kb represents numbers of location which Gomato samples mapped to goji genome after filtering out data aligned to the tomato genome which longer than 1 kb
Supplemental Table S3 ‘Go-tomato’ samples mapped to goji genome after excluding data aligned to the tomato genome
Sample	Total	＞=1 kb
Go-tomato_LR_1	779991	706
Go-tomato_LR_2	586524	527
Go-tomato_LR_3	652447	717
Go-tomato_PR_1	300998	28
Go-tomato_PR_2	459640	172
Go-tomato_PR_3	580426	485
