# Supplementary material for: Horizontal transfer of plasmid-like extrachromosomal circular DNAs across graft junctions in Solanaceae
Source: Mol Hortic. 2024 Nov 20;4:41. doi: 10.1186/s43897-024-00124-0 (PMC11577957; doi:10.1186/s43897-024-00124-0)
Supplement: Supplementary file 5 — Supplementary Material 5: Table S4. Location of Go-tomato samples mapped to the goji genome. [file 43897_2024_124_MOESM5_ESM.xls]

## Sheet: Sheet1
Supplemental Table S4 Location of ‘Go-tomato’ samples mapped to the goji genome
Supplemental Table S4 Location of ‘Go-tomato’ samples mapped to the goji genome
Chr	Start	End	length	Sample
Chr	Start	End	length	Go-tomato_LR_1
Chr01	61704	62843	1139	Go-tomato_LR_1
Chr01	2863863	2866192	2329	Go-tomato_LR_1
Chr01	2866212	2867404	1192	Go-tomato_LR_1
Chr01	15805049	15806168	1119	Go-tomato_LR_1
Chr01	24685084	24686255	1171	Go-tomato_LR_1
Chr01	26867567	26868587	1020	Go-tomato_LR_1
Chr01	27208811	27209945	1134	Go-tomato_LR_1
Chr01	27652708	27653776	1068	Go-tomato_LR_1
Chr01	30742646	30743757	1111	Go-tomato_LR_1
Chr01	34836569	34838077	1508	Go-tomato_LR_1
Chr01	41766779	41769127	2348	Go-tomato_LR_1
Chr01	49660957	49661985	1028	Go-tomato_LR_1
Chr01	51327715	51328755	1040	Go-tomato_LR_1
Chr01	56481372	56482486	1114	Go-tomato_LR_1
Chr01	56484102	56485293	1191	Go-tomato_LR_1
Chr01	56514103	56515354	1251	Go-tomato_LR_1
Chr01	56900603	56901790	1187	Go-tomato_LR_1
Chr01	59347592	59348650	1058	Go-tomato_LR_1
Chr01	59768655	59769965	1310	Go-tomato_LR_1
Chr01	59774138	59775485	1347	Go-tomato_LR_1
Chr01	60385351	60386439	1088	Go-tomato_LR_1
Chr01	60526044	60527433	1389	Go-tomato_LR_1
Chr01	60779644	60780705	1061	Go-tomato_LR_1
Chr01	61171618	61172813	1195	Go-tomato_LR_1
Chr01	63440199	63441699	1500	Go-tomato_LR_1
Chr01	67954928	67956297	1369	Go-tomato_LR_1
Chr01	69577484	69578553	1069	Go-tomato_LR_1
Chr01	74561140	74562327	1187	Go-tomato_LR_1
Chr01	77320069	77321094	1025	Go-tomato_LR_1
Chr01	78643736	78644786	1050	Go-tomato_LR_1
Chr01	82046529	82047787	1258	Go-tomato_LR_1
Chr01	82276596	82277655	1059	Go-tomato_LR_1
Chr01	82516651	82517777	1126	Go-tomato_LR_1
Chr01	84524561	84525585	1024	Go-tomato_LR_1
Chr01	92958097	92959347	1250	Go-tomato_LR_1
Chr01	99309493	99310834	1341	Go-tomato_LR_1
Chr01	104054525	104055655	1130	Go-tomato_LR_1
Chr01	105542442	105545142	2700	Go-tomato_LR_1
Chr01	108702112	108703576	1464	Go-tomato_LR_1
Chr01	109529687	109531295	1608	Go-tomato_LR_1
Chr01	109531795	109533187	1392	Go-tomato_LR_1
Chr01	109813435	109814803	1368	Go-tomato_LR_1
Chr01	112822795	112824158	1363	Go-tomato_LR_1
Chr01	121640059	121641086	1027	Go-tomato_LR_1
Chr01	124715391	124719315	3924	Go-tomato_LR_1
Chr01	127430665	127431770	1105	Go-tomato_LR_1
Chr01	128433557	128435069	1512	Go-tomato_LR_1
Chr01	128441376	128442906	1530	Go-tomato_LR_1
Chr01	132764261	132765424	1163	Go-tomato_LR_1
Chr01	133875230	133876310	1080	Go-tomato_LR_1
Chr01	134221175	134222502	1327	Go-tomato_LR_1
Chr01	136454874	136457803	2929	Go-tomato_LR_1
Chr01	138094034	138097948	3914	Go-tomato_LR_1
Chr01	139104056	139105085	1029	Go-tomato_LR_1
Chr01	142403842	142404895	1053	Go-tomato_LR_1
Chr01	143382952	143384162	1210	Go-tomato_LR_1
Chr01	147071396	147072954	1558	Go-tomato_LR_1
Chr01	147379475	147380915	1440	Go-tomato_LR_1
Chr01	147710818	147712386	1568	Go-tomato_LR_1
Chr01	147729753	147731033	1280	Go-tomato_LR_1
Chr01	147782281	147783680	1399	Go-tomato_LR_1
Chr01	149856046	149857469	1423	Go-tomato_LR_1
Chr01	152322254	152324121	1867	Go-tomato_LR_1
Chr02	5682944	5684341	1397	Go-tomato_LR_1
Chr02	5684522	5686567	2045	Go-tomato_LR_1
Chr02	5686573	5687727	1154	Go-tomato_LR_1
Chr02	5839469	5842546	3077	Go-tomato_LR_1
Chr02	5853439	5855654	2215	Go-tomato_LR_1
Chr02	5946939	5948074	1135	Go-tomato_LR_1
Chr02	5972908	5974079	1171	Go-tomato_LR_1
Chr02	5974266	5975380	1114	Go-tomato_LR_1
Chr02	5976250	5978096	1846	Go-tomato_LR_1
Chr02	6012291	6013402	1111	Go-tomato_LR_1
Chr02	6146680	6148651	1971	Go-tomato_LR_1
Chr02	6246283	6248839	2556	Go-tomato_LR_1
Chr02	6291110	6292716	1606	Go-tomato_LR_1
Chr02	6293581	6297570	3989	Go-tomato_LR_1
Chr02	6301214	6302220	1006	Go-tomato_LR_1
Chr02	6338183	6339614	1431	Go-tomato_LR_1
Chr02	6407165	6410449	3284	Go-tomato_LR_1
Chr02	6410586	6413494	2908	Go-tomato_LR_1
Chr02	6413529	6415650	2121	Go-tomato_LR_1
Chr02	6418956	6420831	1875	Go-tomato_LR_1
Chr02	6420997	6428110	7113	Go-tomato_LR_1
Chr02	6455584	6457468	1884	Go-tomato_LR_1
Chr02	6457678	6462708	5030	Go-tomato_LR_1
Chr02	6493576	6494970	1394	Go-tomato_LR_1
Chr02	6495049	6496603	1554	Go-tomato_LR_1
Chr02	6496669	6498175	1506	Go-tomato_LR_1
Chr02	6504228	6505280	1052	Go-tomato_LR_1
Chr02	6516113	6517856	1743	Go-tomato_LR_1
Chr02	11646758	11648730	1972	Go-tomato_LR_1
Chr02	19771976	19773326	1350	Go-tomato_LR_1
Chr02	21514735	21515799	1064	Go-tomato_LR_1
Chr02	22163906	22164972	1066	Go-tomato_LR_1
Chr02	25014101	25015147	1046	Go-tomato_LR_1
Chr02	26480557	26482128	1571	Go-tomato_LR_1
Chr02	26653674	26654778	1104	Go-tomato_LR_1
Chr02	30862944	30864144	1200	Go-tomato_LR_1
Chr02	31443433	31444462	1029	Go-tomato_LR_1
Chr02	32776670	32778617	1947	Go-tomato_LR_1
Chr02	33459655	33460870	1215	Go-tomato_LR_1
Chr02	40988211	40989504	1293	Go-tomato_LR_1
Chr02	45302996	45304198	1202	Go-tomato_LR_1
Chr02	49952027	49953093	1066	Go-tomato_LR_1
Chr02	50365742	50366748	1006	Go-tomato_LR_1
Chr02	52601131	52602440	1309	Go-tomato_LR_1
Chr02	54809808	54811008	1200	Go-tomato_LR_1
Chr02	55540166	55541615	1449	Go-tomato_LR_1
Chr02	57007736	57008756	1020	Go-tomato_LR_1
Chr02	57751850	57753071	1221	Go-tomato_LR_1
Chr02	57756670	57757783	1113	Go-tomato_LR_1
Chr02	60487200	60488291	1091	Go-tomato_LR_1
Chr02	60522049	60523376	1327	Go-tomato_LR_1
Chr02	64528798	64530824	2026	Go-tomato_LR_1
Chr02	65046976	65047977	1001	Go-tomato_LR_1
Chr02	65069817	65071142	1325	Go-tomato_LR_1
Chr02	65277701	65279127	1426	Go-tomato_LR_1
Chr02	65668061	65669220	1159	Go-tomato_LR_1
Chr02	65671122	65672147	1025	Go-tomato_LR_1
Chr02	68803903	68805013	1110	Go-tomato_LR_1
Chr02	68805133	68806169	1036	Go-tomato_LR_1
Chr02	70995535	70996842	1307	Go-tomato_LR_1
Chr02	74550343	74551794	1451	Go-tomato_LR_1
Chr02	75285974	75287352	1378	Go-tomato_LR_1
Chr02	82256215	82257746	1531	Go-tomato_LR_1
Chr02	82303065	82304175	1110	Go-tomato_LR_1
Chr02	82328808	82329821	1013	Go-tomato_LR_1
Chr02	83133460	83134474	1014	Go-tomato_LR_1
Chr02	83137148	83138831	1683	Go-tomato_LR_1
Chr02	83180343	83181881	1538	Go-tomato_LR_1
Chr02	83220757	83222238	1481	Go-tomato_LR_1
Chr02	85332508	85333766	1258	Go-tomato_LR_1
Chr02	85612736	85613957	1221	Go-tomato_LR_1
Chr02	88342154	88343311	1157	Go-tomato_LR_1
Chr02	88446504	88448911	2407	Go-tomato_LR_1
Chr02	88639511	88640671	1160	Go-tomato_LR_1
Chr02	89146996	89148213	1217	Go-tomato_LR_1
Chr02	94841411	94842741	1330	Go-tomato_LR_1
Chr02	100988780	100989810	1030	Go-tomato_LR_1
Chr02	102715739	102716745	1006	Go-tomato_LR_1
Chr02	103108206	103109526	1320	Go-tomato_LR_1
Chr02	103737657	103738885	1228	Go-tomato_LR_1
Chr02	104396042	104397091	1049	Go-tomato_LR_1
Chr02	109428356	109429926	1570	Go-tomato_LR_1
Chr02	109436084	109437443	1359	Go-tomato_LR_1
Chr02	109458222	109459307	1085	Go-tomato_LR_1
Chr02	115956107	115958934	2827	Go-tomato_LR_1
Chr02	118501962	118503297	1335	Go-tomato_LR_1
Chr02	118507976	118509164	1188	Go-tomato_LR_1
Chr02	123019103	123020313	1210	Go-tomato_LR_1
Chr02	138331358	138332492	1134	Go-tomato_LR_1
Chr02	138546318	138547527	1209	Go-tomato_LR_1
Chr02	139342688	139344299	1611	Go-tomato_LR_1
Chr02	139432068	139433315	1247	Go-tomato_LR_1
Chr02	139946666	139947857	1191	Go-tomato_LR_1
Chr02	140024235	140025498	1263	Go-tomato_LR_1
Chr02	148693097	148694287	1190	Go-tomato_LR_1
Chr02	148715178	148716370	1192	Go-tomato_LR_1
Chr02	148827174	148828711	1537	Go-tomato_LR_1
Chr02	153466023	153467113	1090	Go-tomato_LR_1
Chr03	2387219	2388291	1072	Go-tomato_LR_1
Chr03	10419554	10421045	1491	Go-tomato_LR_1
Chr03	11667278	11668305	1027	Go-tomato_LR_1
Chr03	13402710	13403745	1035	Go-tomato_LR_1
Chr03	13796885	13800949	4064	Go-tomato_LR_1
Chr03	13801128	13802973	1845	Go-tomato_LR_1
Chr03	17923732	17924958	1226	Go-tomato_LR_1
Chr03	18193546	18194600	1054	Go-tomato_LR_1
Chr03	18884667	18886045	1378	Go-tomato_LR_1
Chr03	21056940	21057974	1034	Go-tomato_LR_1
Chr03	21327660	21328844	1184	Go-tomato_LR_1
Chr03	30196975	30198097	1122	Go-tomato_LR_1
Chr03	31210126	31211393	1267	Go-tomato_LR_1
Chr03	31213300	31214620	1320	Go-tomato_LR_1
Chr03	31216247	31217658	1411	Go-tomato_LR_1
Chr03	32718714	32719969	1255	Go-tomato_LR_1
Chr03	33460967	33462090	1123	Go-tomato_LR_1
Chr03	33463178	33465835	2657	Go-tomato_LR_1
Chr03	39102119	39103191	1072	Go-tomato_LR_1
Chr03	39540729	39542127	1398	Go-tomato_LR_1
Chr03	40394558	40396252	1694	Go-tomato_LR_1
Chr03	40400350	40401628	1278	Go-tomato_LR_1
Chr03	43483320	43484324	1004	Go-tomato_LR_1
Chr03	43485064	43486541	1477	Go-tomato_LR_1
Chr03	44521233	44523699	2466	Go-tomato_LR_1
Chr03	47056312	47057463	1151	Go-tomato_LR_1
Chr03	47069652	47071372	1720	Go-tomato_LR_1
Chr03	54228432	54229487	1055	Go-tomato_LR_1
Chr03	60974890	60975922	1032	Go-tomato_LR_1
Chr03	62017933	62019041	1108	Go-tomato_LR_1
Chr03	68822655	68824005	1350	Go-tomato_LR_1
Chr03	68829389	68830600	1211	Go-tomato_LR_1
Chr03	69519513	69520908	1395	Go-tomato_LR_1
Chr03	71603942	71605949	2007	Go-tomato_LR_1
Chr03	74031065	74032128	1063	Go-tomato_LR_1
Chr03	76406718	76407870	1152	Go-tomato_LR_1
Chr03	77799420	77800457	1037	Go-tomato_LR_1
Chr03	79083320	79084927	1607	Go-tomato_LR_1
Chr03	81285892	81287782	1890	Go-tomato_LR_1
Chr03	83167133	83168226	1093	Go-tomato_LR_1
Chr03	84063171	84064470	1299	Go-tomato_LR_1
Chr03	86846362	86847994	1632	Go-tomato_LR_1
Chr03	89004917	89006227	1310	Go-tomato_LR_1
Chr03	89960850	89961887	1037	Go-tomato_LR_1
Chr03	89968431	89970017	1586	Go-tomato_LR_1
Chr03	90604180	90605267	1087	Go-tomato_LR_1
Chr03	96157935	96159107	1172	Go-tomato_LR_1
Chr03	96160338	96162009	1671	Go-tomato_LR_1
Chr03	96282664	96284097	1433	Go-tomato_LR_1
Chr03	97265173	97266382	1209	Go-tomato_LR_1
Chr03	97993680	97994767	1087	Go-tomato_LR_1
Chr03	105832005	105835591	3586	Go-tomato_LR_1
Chr03	105835602	105837003	1401	Go-tomato_LR_1
Chr03	105837984	105839402	1418	Go-tomato_LR_1
Chr03	105839488	105840648	1160	Go-tomato_LR_1
Chr03	110118324	110119363	1039	Go-tomato_LR_1
Chr03	114970908	114971978	1070	Go-tomato_LR_1
Chr03	114972003	114973243	1240	Go-tomato_LR_1
Chr03	115184514	115185872	1358	Go-tomato_LR_1
Chr03	115863084	115864845	1761	Go-tomato_LR_1
Chr03	116825011	116826160	1149	Go-tomato_LR_1
Chr03	120365127	120366432	1305	Go-tomato_LR_1
Chr03	121242276	121243603	1327	Go-tomato_LR_1
Chr03	128466026	128467080	1054	Go-tomato_LR_1
Chr03	131723882	131725032	1150	Go-tomato_LR_1
Chr03	139424266	139425476	1210	Go-tomato_LR_1
Chr03	140729158	140730816	1658	Go-tomato_LR_1
Chr04	1853357	1854914	1557	Go-tomato_LR_1
Chr04	4227671	4229298	1627	Go-tomato_LR_1
Chr04	5383364	5384476	1112	Go-tomato_LR_1
Chr04	5572679	5573701	1022	Go-tomato_LR_1
Chr04	7452793	7454545	1752	Go-tomato_LR_1
Chr04	9902233	9903253	1020	Go-tomato_LR_1
Chr04	16728952	16730784	1832	Go-tomato_LR_1
Chr04	17006749	17007828	1079	Go-tomato_LR_1
Chr04	20661184	20662243	1059	Go-tomato_LR_1
Chr04	27127477	27128618	1141	Go-tomato_LR_1
Chr04	29841613	29842712	1099	Go-tomato_LR_1
Chr04	36997033	36998998	1965	Go-tomato_LR_1
Chr04	38963515	38964663	1148	Go-tomato_LR_1
Chr04	46000481	46001519	1038	Go-tomato_LR_1
Chr04	52320061	52321064	1003	Go-tomato_LR_1
Chr04	52723148	52724480	1332	Go-tomato_LR_1
Chr04	53700283	53701818	1535	Go-tomato_LR_1
Chr04	53742016	53743239	1223	Go-tomato_LR_1
Chr04	55236976	55238474	1498	Go-tomato_LR_1
Chr04	57708203	57709538	1335	Go-tomato_LR_1
Chr04	76519381	76521303	1922	Go-tomato_LR_1
Chr04	79938815	79940675	1860	Go-tomato_LR_1
Chr04	84966769	84968235	1466	Go-tomato_LR_1
Chr04	84978298	84979415	1117	Go-tomato_LR_1
Chr04	86656061	86657148	1087	Go-tomato_LR_1
Chr04	89399694	89401555	1861	Go-tomato_LR_1
Chr04	90601219	90602266	1047	Go-tomato_LR_1
Chr04	90645863	90647044	1181	Go-tomato_LR_1
Chr04	96615557	96616990	1433	Go-tomato_LR_1
Chr04	96692304	96693357	1053	Go-tomato_LR_1
Chr04	97518664	97519811	1147	Go-tomato_LR_1
Chr04	97610610	97611872	1262	Go-tomato_LR_1
Chr04	101874213	101875696	1483	Go-tomato_LR_1
Chr04	107848248	107849385	1137	Go-tomato_LR_1
Chr04	113187257	113188279	1022	Go-tomato_LR_1
Chr04	121060812	121062155	1343	Go-tomato_LR_1
Chr04	135048326	135050253	1927	Go-tomato_LR_1
Chr04	135799125	135800302	1177	Go-tomato_LR_1
Chr04	136038917	136040192	1275	Go-tomato_LR_1
Chr04	137158893	137160696	1803	Go-tomato_LR_1
Chr04	140919080	140921097	2017	Go-tomato_LR_1
Chr05	9071996	9073391	1395	Go-tomato_LR_1
Chr05	9528373	9529379	1006	Go-tomato_LR_1
Chr05	9595516	9596957	1441	Go-tomato_LR_1
Chr05	11726231	11728403	2172	Go-tomato_LR_1
Chr05	18820412	18821650	1238	Go-tomato_LR_1
Chr05	21859432	21860530	1098	Go-tomato_LR_1
Chr05	21861672	21863935	2263	Go-tomato_LR_1
Chr05	21863980	21865934	1954	Go-tomato_LR_1
Chr05	21906082	21909209	3127	Go-tomato_LR_1
Chr05	21909509	21913754	4245	Go-tomato_LR_1
Chr05	21914403	21917295	2892	Go-tomato_LR_1
Chr05	22157022	22159631	2609	Go-tomato_LR_1
Chr05	24349438	24350488	1050	Go-tomato_LR_1
Chr05	31821371	31822760	1389	Go-tomato_LR_1
Chr05	31893362	31894460	1098	Go-tomato_LR_1
Chr05	32986892	32987940	1048	Go-tomato_LR_1
Chr05	33484831	33485997	1166	Go-tomato_LR_1
Chr05	34501202	34502561	1359	Go-tomato_LR_1
Chr05	35277586	35278660	1074	Go-tomato_LR_1
Chr05	36038143	36039577	1434	Go-tomato_LR_1
Chr05	45730943	45732665	1722	Go-tomato_LR_1
Chr05	46253948	46255402	1454	Go-tomato_LR_1
Chr05	46257219	46259435	2216	Go-tomato_LR_1
Chr05	48337317	48338419	1102	Go-tomato_LR_1
Chr05	49524217	49525591	1374	Go-tomato_LR_1
Chr05	49814322	49815466	1144	Go-tomato_LR_1
Chr05	54076183	54077206	1023	Go-tomato_LR_1
Chr05	54105595	54107425	1830	Go-tomato_LR_1
Chr05	55291183	55292769	1586	Go-tomato_LR_1
Chr05	55332117	55333234	1117	Go-tomato_LR_1
Chr05	57768848	57769851	1003	Go-tomato_LR_1
Chr05	63727805	63728858	1053	Go-tomato_LR_1
Chr05	63730798	63732368	1570	Go-tomato_LR_1
Chr05	68123886	68126083	2197	Go-tomato_LR_1
Chr05	76918311	76919606	1295	Go-tomato_LR_1
Chr05	77732900	77734215	1315	Go-tomato_LR_1
Chr05	83511163	83512214	1051	Go-tomato_LR_1
Chr05	93482124	93483891	1767	Go-tomato_LR_1
Chr05	98099482	98100482	1000	Go-tomato_LR_1
Chr05	99788613	99789870	1257	Go-tomato_LR_1
Chr05	100209185	100210267	1082	Go-tomato_LR_1
Chr05	107387639	107388797	1158	Go-tomato_LR_1
Chr05	108417224	108418885	1661	Go-tomato_LR_1
Chr05	108651685	108652998	1313	Go-tomato_LR_1
Chr05	109372549	109374579	2030	Go-tomato_LR_1
Chr05	109375999	109377036	1037	Go-tomato_LR_1
Chr05	109378975	109380068	1093	Go-tomato_LR_1
Chr05	110262490	110263494	1004	Go-tomato_LR_1
Chr05	111245451	111247036	1585	Go-tomato_LR_1
Chr05	111247353	111248492	1139	Go-tomato_LR_1
Chr05	113639281	113640578	1297	Go-tomato_LR_1
Chr05	125424351	125426334	1983	Go-tomato_LR_1
Chr05	128282976	128284028	1052	Go-tomato_LR_1
Chr05	138426369	138427603	1234	Go-tomato_LR_1
Chr05	138699789	138701462	1673	Go-tomato_LR_1
Chr05	140654100	140655132	1032	Go-tomato_LR_1
Chr06	686718	688814	2096	Go-tomato_LR_1
Chr06	1023467	1025003	1536	Go-tomato_LR_1
Chr06	12281231	12282517	1286	Go-tomato_LR_1
Chr06	12292494	12293922	1428	Go-tomato_LR_1
Chr06	16102679	16103699	1020	Go-tomato_LR_1
Chr06	18842493	18843738	1245	Go-tomato_LR_1
Chr06	20428824	20429869	1045	Go-tomato_LR_1
Chr06	20432730	20433735	1005	Go-tomato_LR_1
Chr06	20897015	20898323	1308	Go-tomato_LR_1
Chr06	25426576	25427637	1061	Go-tomato_LR_1
Chr06	30604704	30605783	1079	Go-tomato_LR_1
Chr06	32102230	32103282	1052	Go-tomato_LR_1
Chr06	32577881	32579207	1326	Go-tomato_LR_1
Chr06	32584757	32585904	1147	Go-tomato_LR_1
Chr06	35746809	35748407	1598	Go-tomato_LR_1
Chr06	38314319	38315710	1391	Go-tomato_LR_1
Chr06	38943264	38944696	1432	Go-tomato_LR_1
Chr06	39104520	39105873	1353	Go-tomato_LR_1
Chr06	39359654	39360880	1226	Go-tomato_LR_1
Chr06	41780421	41782057	1636	Go-tomato_LR_1
Chr06	43533390	43534421	1031	Go-tomato_LR_1
Chr06	43847277	43848824	1547	Go-tomato_LR_1
Chr06	44636347	44637636	1289	Go-tomato_LR_1
Chr06	45796378	45798375	1997	Go-tomato_LR_1
Chr06	47163248	47164962	1714	Go-tomato_LR_1
Chr06	49879057	49880058	1001	Go-tomato_LR_1
Chr06	49936509	49937546	1037	Go-tomato_LR_1
Chr06	50099455	50100617	1162	Go-tomato_LR_1
Chr06	52759062	52760146	1084	Go-tomato_LR_1
Chr06	52763692	52764811	1119	Go-tomato_LR_1
Chr06	54021480	54022768	1288	Go-tomato_LR_1
Chr06	54023269	54025436	2167	Go-tomato_LR_1
Chr06	54327274	54328875	1601	Go-tomato_LR_1
Chr06	63387445	63388842	1397	Go-tomato_LR_1
Chr06	68042444	68043477	1033	Go-tomato_LR_1
Chr06	69023941	69025239	1298	Go-tomato_LR_1
Chr06	69027716	69028879	1163	Go-tomato_LR_1
Chr06	69222513	69223730	1217	Go-tomato_LR_1
Chr06	69872792	69873915	1123	Go-tomato_LR_1
Chr06	69874215	69875389	1174	Go-tomato_LR_1
Chr06	70185898	70186912	1014	Go-tomato_LR_1
Chr06	90403418	90405073	1655	Go-tomato_LR_1
Chr06	95093743	95095151	1408	Go-tomato_LR_1
Chr06	95457352	95459164	1812	Go-tomato_LR_1
Chr06	95544228	95545461	1233	Go-tomato_LR_1
Chr06	95694354	95695377	1023	Go-tomato_LR_1
Chr06	95722393	95724289	1896	Go-tomato_LR_1
Chr06	97869687	97870813	1126	Go-tomato_LR_1
Chr06	99914637	99915936	1299	Go-tomato_LR_1
Chr06	102874073	102875149	1076	Go-tomato_LR_1
Chr06	105205856	105207157	1301	Go-tomato_LR_1
Chr06	105211398	105212781	1383	Go-tomato_LR_1
Chr06	105213328	105214402	1074	Go-tomato_LR_1
Chr06	107353931	107354958	1027	Go-tomato_LR_1
Chr06	110085545	110086732	1187	Go-tomato_LR_1
Chr07	712943	713968	1025	Go-tomato_LR_1
Chr07	1443462	1445108	1646	Go-tomato_LR_1
Chr07	6832505	6833561	1056	Go-tomato_LR_1
Chr07	8663955	8664996	1041	Go-tomato_LR_1
Chr07	8667316	8668550	1234	Go-tomato_LR_1
Chr07	12084528	12086287	1759	Go-tomato_LR_1
Chr07	13294876	13296603	1727	Go-tomato_LR_1
Chr07	13627963	13628985	1022	Go-tomato_LR_1
Chr07	13888931	13890174	1243	Go-tomato_LR_1
Chr07	14783975	14785057	1082	Go-tomato_LR_1
Chr07	15113359	15114577	1218	Go-tomato_LR_1
Chr07	15114632	15115902	1270	Go-tomato_LR_1
Chr07	15121524	15123010	1486	Go-tomato_LR_1
Chr07	15123032	15125453	2421	Go-tomato_LR_1
Chr07	15295654	15297959	2305	Go-tomato_LR_1
Chr07	15317099	15320232	3133	Go-tomato_LR_1
Chr07	19596063	19597270	1207	Go-tomato_LR_1
Chr07	21703403	21704861	1458	Go-tomato_LR_1
Chr07	27748157	27749207	1050	Go-tomato_LR_1
Chr07	30955121	30956294	1173	Go-tomato_LR_1
Chr07	32563853	32565334	1481	Go-tomato_LR_1
Chr07	39267839	39269432	1593	Go-tomato_LR_1
Chr07	40714745	40715804	1059	Go-tomato_LR_1
Chr07	41170148	41171208	1060	Go-tomato_LR_1
Chr07	48940472	48941629	1157	Go-tomato_LR_1
Chr07	48941969	48943173	1204	Go-tomato_LR_1
Chr07	51209857	51211808	1951	Go-tomato_LR_1
Chr07	51953863	51954991	1128	Go-tomato_LR_1
Chr07	51975634	51977089	1455	Go-tomato_LR_1
Chr07	54319980	54321010	1030	Go-tomato_LR_1
Chr07	59182049	59183196	1147	Go-tomato_LR_1
Chr07	61276390	61277482	1092	Go-tomato_LR_1
Chr07	69396306	69397341	1035	Go-tomato_LR_1
Chr07	71254066	71255185	1119	Go-tomato_LR_1
Chr07	74463815	74465181	1366	Go-tomato_LR_1
Chr07	80237816	80239044	1228	Go-tomato_LR_1
Chr07	80263596	80264801	1205	Go-tomato_LR_1
Chr07	81263350	81265832	2482	Go-tomato_LR_1
Chr07	84169044	84170129	1085	Go-tomato_LR_1
Chr07	84644338	84645352	1014	Go-tomato_LR_1
Chr07	94605384	94606390	1006	Go-tomato_LR_1
Chr07	101300533	101301622	1089	Go-tomato_LR_1
Chr07	107266744	107268130	1386	Go-tomato_LR_1
Chr07	109654480	109655571	1091	Go-tomato_LR_1
Chr07	110739255	110740322	1067	Go-tomato_LR_1
Chr07	121351204	121352474	1270	Go-tomato_LR_1
Chr07	122960101	122961159	1058	Go-tomato_LR_1
Chr07	125227920	125228942	1022	Go-tomato_LR_1
Chr07	127620207	127621651	1444	Go-tomato_LR_1
Chr07	127675858	127677144	1286	Go-tomato_LR_1
Chr07	128550531	128551918	1387	Go-tomato_LR_1
Chr07	129395347	129396914	1567	Go-tomato_LR_1
Chr07	130682783	130684487	1704	Go-tomato_LR_1
Chr07	133376485	133377700	1215	Go-tomato_LR_1
Chr08	2293812	2296327	2515	Go-tomato_LR_1
Chr08	3707775	3708829	1054	Go-tomato_LR_1
Chr08	18335568	18338178	2610	Go-tomato_LR_1
Chr08	21385256	21386337	1081	Go-tomato_LR_1
Chr08	22196061	22197115	1054	Go-tomato_LR_1
Chr08	23834993	23836153	1160	Go-tomato_LR_1
Chr08	25691305	25692430	1125	Go-tomato_LR_1
Chr08	26071251	26072416	1165	Go-tomato_LR_1
Chr08	28864358	28866160	1802	Go-tomato_LR_1
Chr08	30672891	30673891	1000	Go-tomato_LR_1
Chr08	30953190	30954537	1347	Go-tomato_LR_1
Chr08	35244541	35246021	1480	Go-tomato_LR_1
Chr08	37310684	37312476	1792	Go-tomato_LR_1
Chr08	37682680	37684095	1415	Go-tomato_LR_1
Chr08	37755905	37756937	1032	Go-tomato_LR_1
Chr08	37783079	37784342	1263	Go-tomato_LR_1
Chr08	38243089	38244159	1070	Go-tomato_LR_1
Chr08	38433784	38434873	1089	Go-tomato_LR_1
Chr08	38927669	38928734	1065	Go-tomato_LR_1
Chr08	39026099	39028021	1922	Go-tomato_LR_1
Chr08	42049954	42050984	1030	Go-tomato_LR_1
Chr08	43036879	43039224	2345	Go-tomato_LR_1
Chr08	43507054	43508328	1274	Go-tomato_LR_1
Chr08	47578413	47580137	1724	Go-tomato_LR_1
Chr08	48234483	48235561	1078	Go-tomato_LR_1
Chr08	48317951	48319001	1050	Go-tomato_LR_1
Chr08	50380108	50381194	1086	Go-tomato_LR_1
Chr08	53557774	53558854	1080	Go-tomato_LR_1
Chr08	55128182	55129231	1049	Go-tomato_LR_1
Chr08	56101552	56102693	1141	Go-tomato_LR_1
Chr08	59338436	59340089	1653	Go-tomato_LR_1
Chr08	59347821	59350019	2198	Go-tomato_LR_1
Chr08	59350456	59351508	1052	Go-tomato_LR_1
Chr08	59958272	59959402	1130	Go-tomato_LR_1
Chr08	63374458	63375474	1016	Go-tomato_LR_1
Chr08	63483031	63484452	1421	Go-tomato_LR_1
Chr08	68894346	68895542	1196	Go-tomato_LR_1
Chr08	72100349	72101932	1583	Go-tomato_LR_1
Chr08	72113773	72114862	1089	Go-tomato_LR_1
Chr08	75275216	75276345	1129	Go-tomato_LR_1
Chr08	89492344	89496656	4312	Go-tomato_LR_1
Chr08	89496665	89497727	1062	Go-tomato_LR_1
Chr08	94253248	94254851	1603	Go-tomato_LR_1
Chr08	105645316	105646699	1383	Go-tomato_LR_1
Chr08	116661307	116662662	1355	Go-tomato_LR_1
Chr08	118668646	118669826	1180	Go-tomato_LR_1
Chr08	118751001	118752200	1199	Go-tomato_LR_1
Chr08	121570700	121571771	1071	Go-tomato_LR_1
Chr08	125030668	125033152	2484	Go-tomato_LR_1
Chr08	130351747	130353302	1555	Go-tomato_LR_1
Chr08	130797892	130799188	1296	Go-tomato_LR_1
Chr08	130821831	130823368	1537	Go-tomato_LR_1
Chr08	130893748	130896609	2861	Go-tomato_LR_1
Chr08	130931989	130941414	9425	Go-tomato_LR_1
Chr08	130942474	130944041	1567	Go-tomato_LR_1
Chr08	132767819	132768821	1002	Go-tomato_LR_1
Chr09	13603490	13605008	1518	Go-tomato_LR_1
Chr09	16178870	16181170	2300	Go-tomato_LR_1
Chr09	16233008	16234931	1923	Go-tomato_LR_1
Chr09	25677599	25678846	1247	Go-tomato_LR_1
Chr09	26409583	26410599	1016	Go-tomato_LR_1
Chr09	32048288	32049771	1483	Go-tomato_LR_1
Chr09	32050551	32051654	1103	Go-tomato_LR_1
Chr09	37960728	37962055	1327	Go-tomato_LR_1
Chr09	38531142	38534322	3180	Go-tomato_LR_1
Chr09	40190816	40191816	1000	Go-tomato_LR_1
Chr09	48195425	48196667	1242	Go-tomato_LR_1
Chr09	48808402	48809855	1453	Go-tomato_LR_1
Chr09	62024931	62026069	1138	Go-tomato_LR_1
Chr09	64188683	64189784	1101	Go-tomato_LR_1
Chr09	65979845	65981151	1306	Go-tomato_LR_1
Chr09	67135151	67136978	1827	Go-tomato_LR_1
Chr09	70494741	70495853	1112	Go-tomato_LR_1
Chr09	71731986	71734181	2195	Go-tomato_LR_1
Chr09	73570673	73571908	1235	Go-tomato_LR_1
Chr09	77894403	77895725	1322	Go-tomato_LR_1
Chr09	79120889	79122397	1508	Go-tomato_LR_1
Chr09	79438188	79439705	1517	Go-tomato_LR_1
Chr09	83631143	83632605	1462	Go-tomato_LR_1
Chr09	88472429	88473915	1486	Go-tomato_LR_1
Chr09	90108294	90109965	1671	Go-tomato_LR_1
Chr09	93999846	94000864	1018	Go-tomato_LR_1
Chr09	95029947	95031138	1191	Go-tomato_LR_1
Chr09	95150869	95151881	1012	Go-tomato_LR_1
Chr09	104466110	104467535	1425	Go-tomato_LR_1
Chr09	107940375	107941526	1151	Go-tomato_LR_1
Chr09	114699577	114700951	1374	Go-tomato_LR_1
Chr09	115166204	115167576	1372	Go-tomato_LR_1
Chr09	115752566	115753633	1067	Go-tomato_LR_1
Chr09	115798480	115803354	4874	Go-tomato_LR_1
Chr09	115803356	115809320	5964	Go-tomato_LR_1
Chr09	115829069	115830337	1268	Go-tomato_LR_1
Chr09	115873715	115874839	1124	Go-tomato_LR_1
Chr09	115877035	115878090	1055	Go-tomato_LR_1
Chr09	115878880	115883082	4202	Go-tomato_LR_1
Chr09	115899136	115900216	1080	Go-tomato_LR_1
Chr09	115978099	115980420	2321	Go-tomato_LR_1
Chr09	116005837	116007007	1170	Go-tomato_LR_1
Chr09	116007843	116009338	1495	Go-tomato_LR_1
Chr09	116009593	116012360	2767	Go-tomato_LR_1
Chr09	116012362	116013552	1190	Go-tomato_LR_1
Chr09	121015488	121017426	1938	Go-tomato_LR_1
Chr09	121511697	121512807	1110	Go-tomato_LR_1
Chr09	122568618	122569817	1199	Go-tomato_LR_1
Chr10	2489463	2490859	1396	Go-tomato_LR_1
Chr10	3229387	3231130	1743	Go-tomato_LR_1
Chr10	3242869	3244356	1487	Go-tomato_LR_1
Chr10	3244432	3245466	1034	Go-tomato_LR_1
Chr10	14514828	14516178	1350	Go-tomato_LR_1
Chr10	14517941	14519261	1320	Go-tomato_LR_1
Chr10	14519666	14522116	2450	Go-tomato_LR_1
Chr10	18647827	18649458	1631	Go-tomato_LR_1
Chr10	20385915	20387164	1249	Go-tomato_LR_1
Chr10	21177543	21178831	1288	Go-tomato_LR_1
Chr10	25496365	25499052	2687	Go-tomato_LR_1
Chr10	35811507	35813222	1715	Go-tomato_LR_1
Chr10	35813426	35815487	2061	Go-tomato_LR_1
Chr10	36569804	36570917	1113	Go-tomato_LR_1
Chr10	36702050	36703415	1365	Go-tomato_LR_1
Chr10	40234337	40236079	1742	Go-tomato_LR_1
Chr10	45460524	45461676	1152	Go-tomato_LR_1
Chr10	52060958	52062028	1070	Go-tomato_LR_1
Chr10	54587111	54588332	1221	Go-tomato_LR_1
Chr10	57441106	57442189	1083	Go-tomato_LR_1
Chr10	57847682	57848743	1061	Go-tomato_LR_1
Chr10	61915497	61916655	1158	Go-tomato_LR_1
Chr10	66434465	66435593	1128	Go-tomato_LR_1
Chr10	68669940	68670949	1009	Go-tomato_LR_1
Chr10	70626473	70627821	1348	Go-tomato_LR_1
Chr10	71912394	71913457	1063	Go-tomato_LR_1
Chr10	72277051	72278303	1252	Go-tomato_LR_1
Chr10	72281482	72283439	1957	Go-tomato_LR_1
Chr10	72286579	72287588	1009	Go-tomato_LR_1
Chr10	72292543	72293691	1148	Go-tomato_LR_1
Chr10	77642127	77643135	1008	Go-tomato_LR_1
Chr10	77878793	77879845	1052	Go-tomato_LR_1
Chr10	78188389	78189543	1154	Go-tomato_LR_1
Chr10	83862939	83863950	1011	Go-tomato_LR_1
Chr10	89995343	89996483	1140	Go-tomato_LR_1
Chr10	103721082	103722687	1605	Go-tomato_LR_1
Chr10	108380520	108381703	1183	Go-tomato_LR_1
Chr10	113667273	113668418	1145	Go-tomato_LR_1
Chr10	113668532	113670350	1818	Go-tomato_LR_1
Chr10	118402033	118404834	2801	Go-tomato_LR_1
Chr11	17942436	17943611	1175	Go-tomato_LR_1
Chr11	19100695	19102446	1751	Go-tomato_LR_1
Chr11	21443213	21444296	1083	Go-tomato_LR_1
Chr11	21637491	21638633	1142	Go-tomato_LR_1
Chr11	21644180	21645361	1181	Go-tomato_LR_1
Chr11	23228021	23230170	2149	Go-tomato_LR_1
Chr11	30920454	30921487	1033	Go-tomato_LR_1
Chr11	31396902	31398433	1531	Go-tomato_LR_1
Chr11	38799661	38801084	1423	Go-tomato_LR_1
Chr11	40236104	40237553	1449	Go-tomato_LR_1
Chr11	40974940	40975978	1038	Go-tomato_LR_1
Chr11	41809555	41810609	1054	Go-tomato_LR_1
Chr11	42955947	42958705	2758	Go-tomato_LR_1
Chr11	44190793	44192180	1387	Go-tomato_LR_1
Chr11	44211453	44212681	1228	Go-tomato_LR_1
Chr11	44628208	44629556	1348	Go-tomato_LR_1
Chr11	45282427	45284916	2489	Go-tomato_LR_1
Chr11	45286297	45287423	1126	Go-tomato_LR_1
Chr11	45287891	45289833	1942	Go-tomato_LR_1
Chr11	47709001	47710237	1236	Go-tomato_LR_1
Chr11	49552897	49553921	1024	Go-tomato_LR_1
Chr11	50859912	50860926	1014	Go-tomato_LR_1
Chr11	51446069	51447477	1408	Go-tomato_LR_1
Chr11	53244129	53245601	1472	Go-tomato_LR_1
Chr11	55267595	55268897	1302	Go-tomato_LR_1
Chr11	55577362	55578364	1002	Go-tomato_LR_1
Chr11	56743474	56745475	2001	Go-tomato_LR_1
Chr11	56909502	56910765	1263	Go-tomato_LR_1
Chr11	57044304	57045382	1078	Go-tomato_LR_1
Chr11	57694210	57695442	1232	Go-tomato_LR_1
Chr11	58038428	58039659	1231	Go-tomato_LR_1
Chr11	58338535	58339879	1344	Go-tomato_LR_1
Chr11	58896815	58898136	1321	Go-tomato_LR_1
Chr11	59086570	59087846	1276	Go-tomato_LR_1
Chr11	60139539	60141320	1781	Go-tomato_LR_1
Chr11	60960150	60961250	1100	Go-tomato_LR_1
Chr11	61014691	61017353	2662	Go-tomato_LR_1
Chr11	62005742	62006834	1092	Go-tomato_LR_1
Chr11	62246629	62247653	1024	Go-tomato_LR_1
Chr11	62834109	62835610	1501	Go-tomato_LR_1
Chr11	64182119	64183140	1021	Go-tomato_LR_1
Chr11	65082400	65084028	1628	Go-tomato_LR_1
Chr11	66723580	66725048	1468	Go-tomato_LR_1
Chr11	66955785	66957069	1284	Go-tomato_LR_1
Chr11	66957989	66960637	2648	Go-tomato_LR_1
Chr11	67179405	67180942	1537	Go-tomato_LR_1
Chr11	67182939	67184249	1310	Go-tomato_LR_1
Chr11	67494207	67495979	1772	Go-tomato_LR_1
Chr11	68404018	68405109	1091	Go-tomato_LR_1
Chr11	70019634	70020865	1231	Go-tomato_LR_1
Chr11	70031395	70032699	1304	Go-tomato_LR_1
Chr11	70131529	70133141	1612	Go-tomato_LR_1
Chr11	73067334	73068455	1121	Go-tomato_LR_1
Chr11	75045151	75047144	1993	Go-tomato_LR_1
Chr11	76074933	76076361	1428	Go-tomato_LR_1
Chr11	77433445	77434626	1181	Go-tomato_LR_1
Chr11	83952274	83953303	1029	Go-tomato_LR_1
Chr11	84179943	84180963	1020	Go-tomato_LR_1
Chr11	96635253	96636346	1093	Go-tomato_LR_1
Chr11	97416180	97417474	1294	Go-tomato_LR_1
Chr11	101970974	101972704	1730	Go-tomato_LR_1
Chr11	110104549	110105786	1237	Go-tomato_LR_1
Chr11	114205358	114208132	2774	Go-tomato_LR_1
Chr11	114233828	114235120	1292	Go-tomato_LR_1
Chr11	114560886	114561938	1052	Go-tomato_LR_1
Chr11	114596691	114598027	1336	Go-tomato_LR_1
Chr11	115325058	115326629	1571	Go-tomato_LR_1
Chr11	115326729	115327800	1071	Go-tomato_LR_1
Chr11	115800723	115802011	1288	Go-tomato_LR_1
Chr11	122809824	122810914	1090	Go-tomato_LR_1
Chr11	122854287	122859101	4814	Go-tomato_LR_1
Chr11	122863249	122864666	1417	Go-tomato_LR_1
Chr11	122871146	122873490	2344	Go-tomato_LR_1
Chr11	122874432	122876426	1994	Go-tomato_LR_1
Chr11	122878141	122879893	1752	Go-tomato_LR_1
Chr12	730538	731600	1062	Go-tomato_LR_1
Chr12	2293428	2294448	1020	Go-tomato_LR_1
Chr12	2743518	2744646	1128	Go-tomato_LR_1
Chr12	2753129	2754846	1717	Go-tomato_LR_1
Chr12	3635606	3636729	1123	Go-tomato_LR_1
Chr12	6058857	6060464	1607	Go-tomato_LR_1
Chr12	10398018	10399677	1659	Go-tomato_LR_1
Chr12	10400041	10401112	1071	Go-tomato_LR_1
Chr12	10964337	10965506	1169	Go-tomato_LR_1
Chr12	13690913	13692649	1736	Go-tomato_LR_1
Chr12	16202433	16203898	1465	Go-tomato_LR_1
Chr12	17091994	17093238	1244	Go-tomato_LR_1
Chr12	18189355	18191553	2198	Go-tomato_LR_1
Chr12	18859540	18860717	1177	Go-tomato_LR_1
Chr12	19849108	19850378	1270	Go-tomato_LR_1
Chr12	22216913	22217952	1039	Go-tomato_LR_1
Chr12	22921916	22922985	1069	Go-tomato_LR_1
Chr12	27017381	27018471	1090	Go-tomato_LR_1
Chr12	27022628	27023812	1184	Go-tomato_LR_1
Chr12	33270488	33272804	2316	Go-tomato_LR_1
Chr12	34208643	34209784	1141	Go-tomato_LR_1
Chr12	36741729	36742780	1051	Go-tomato_LR_1
Chr12	40526780	40528021	1241	Go-tomato_LR_1
Chr12	41636950	41638269	1319	Go-tomato_LR_1
Chr12	44187773	44189154	1381	Go-tomato_LR_1
Chr12	44611843	44612871	1028	Go-tomato_LR_1
Chr12	46131367	46132979	1612	Go-tomato_LR_1
Chr12	46133152	46134304	1152	Go-tomato_LR_1
Chr12	46897941	46899129	1188	Go-tomato_LR_1
Chr12	54522389	54523593	1204	Go-tomato_LR_1
Chr12	63229991	63231426	1435	Go-tomato_LR_1
Chr12	63529372	63530395	1023	Go-tomato_LR_1
Chr12	64584031	64585043	1012	Go-tomato_LR_1
Chr12	64665734	64667337	1603	Go-tomato_LR_1
Chr12	68050061	68051107	1046	Go-tomato_LR_1
Chr12	69105459	69106781	1322	Go-tomato_LR_1
Chr12	70181623	70182792	1169	Go-tomato_LR_1
Chr12	72704882	72706081	1199	Go-tomato_LR_1
Chr12	74920066	74921597	1531	Go-tomato_LR_1
Chr12	75040095	75041123	1028	Go-tomato_LR_1
Chr12	85258668	85260994	2326	Go-tomato_LR_1
Chr12	89527775	89529112	1337	Go-tomato_LR_1
Chr12	96277843	96279074	1231	Go-tomato_LR_1
Chr12	96586796	96589919	3123	Go-tomato_LR_1
Chr12	96736211	96739258	3047	Go-tomato_LR_1
unchr_scaffold_03	92693	93730	1037	Go-tomato_LR_1
unchr_scaffold_07	80118	81631	1513	Go-tomato_LR_1
unchr_scaffold_07	180801	181826	1025	Go-tomato_LR_1
unchr_scaffold_20	143067	144298	1231	Go-tomato_LR_1
unchr_scaffold_21	14017	15360	1343	Go-tomato_LR_1
unchr_scaffold_24	21882	22928	1046	Go-tomato_LR_1
unchr_scaffold_39	37673	38733	1060	Go-tomato_LR_1
unchr_scaffold_117	5537	6689	1152	Go-tomato_LR_1
Chr01	2863853	2865134	1281	Go-tomato_LR_2
Chr01	2865303	2867794	2491	Go-tomato_LR_2
Chr01	12778784	12779813	1029	Go-tomato_LR_2
Chr01	24684911	24686406	1495	Go-tomato_LR_2
Chr01	27652853	27653895	1042	Go-tomato_LR_2
Chr01	34836631	34838066	1435	Go-tomato_LR_2
Chr01	41766725	41768737	2012	Go-tomato_LR_2
Chr01	42782305	42783431	1126	Go-tomato_LR_2
Chr01	49660438	49662018	1580	Go-tomato_LR_2
Chr01	59347598	59348664	1066	Go-tomato_LR_2
Chr01	59774518	59775618	1100	Go-tomato_LR_2
Chr01	60385357	60386414	1057	Go-tomato_LR_2
Chr01	60526043	60527418	1375	Go-tomato_LR_2
Chr01	61171578	61172632	1054	Go-tomato_LR_2
Chr01	63440220	63442088	1868	Go-tomato_LR_2
Chr01	64514195	64515399	1204	Go-tomato_LR_2
Chr01	67130667	67131861	1194	Go-tomato_LR_2
Chr01	69577417	69578476	1059	Go-tomato_LR_2
Chr01	92958200	92959270	1070	Go-tomato_LR_2
Chr01	99309575	99310668	1093	Go-tomato_LR_2
Chr01	103911676	103912960	1284	Go-tomato_LR_2
Chr01	105542457	105545057	2600	Go-tomato_LR_2
Chr01	108702463	108703672	1209	Go-tomato_LR_2
Chr01	109529719	109532865	3146	Go-tomato_LR_2
Chr01	111002461	111003463	1002	Go-tomato_LR_2
Chr01	112328209	112329333	1124	Go-tomato_LR_2
Chr01	112810420	112811674	1254	Go-tomato_LR_2
Chr01	116450749	116451778	1029	Go-tomato_LR_2
Chr01	121639641	121641189	1548	Go-tomato_LR_2
Chr01	124714709	124715744	1035	Go-tomato_LR_2
Chr01	124716136	124719360	3224	Go-tomato_LR_2
Chr01	128433640	128435079	1439	Go-tomato_LR_2
Chr01	128442193	128443817	1624	Go-tomato_LR_2
Chr01	133874679	133876260	1581	Go-tomato_LR_2
Chr01	134221092	134222822	1730	Go-tomato_LR_2
Chr01	136454873	136457761	2888	Go-tomato_LR_2
Chr01	138094305	138096862	2557	Go-tomato_LR_2
Chr01	147066819	147067958	1139	Go-tomato_LR_2
Chr01	147071461	147072871	1410	Go-tomato_LR_2
Chr01	147379400	147380913	1513	Go-tomato_LR_2
Chr01	147710832	147712230	1398	Go-tomato_LR_2
Chr01	149856019	149857462	1443	Go-tomato_LR_2
Chr01	152322249	152323559	1310	Go-tomato_LR_2
Chr01	160915193	160916889	1696	Go-tomato_LR_2
Chr02	5682944	5684334	1390	Go-tomato_LR_2
Chr02	5685331	5687198	1867	Go-tomato_LR_2
Chr02	5838867	5842556	3689	Go-tomato_LR_2
Chr02	5853473	5856112	2639	Go-tomato_LR_2
Chr02	5972952	5974081	1129	Go-tomato_LR_2
Chr02	5974147	5975501	1354	Go-tomato_LR_2
Chr02	5976297	5978163	1866	Go-tomato_LR_2
Chr02	6147124	6148660	1536	Go-tomato_LR_2
Chr02	6238791	6239811	1020	Go-tomato_LR_2
Chr02	6247548	6248888	1340	Go-tomato_LR_2
Chr02	6290720	6292011	1291	Go-tomato_LR_2
Chr02	6293938	6295814	1876	Go-tomato_LR_2
Chr02	6295972	6298106	2134	Go-tomato_LR_2
Chr02	6338474	6340168	1694	Go-tomato_LR_2
Chr02	6407165	6410435	3270	Go-tomato_LR_2
Chr02	6410681	6413469	2788	Go-tomato_LR_2
Chr02	6413524	6415645	2121	Go-tomato_LR_2
Chr02	6419067	6420748	1681	Go-tomato_LR_2
Chr02	6421320	6428110	6790	Go-tomato_LR_2
Chr02	6454424	6457825	3401	Go-tomato_LR_2
Chr02	6457945	6462647	4702	Go-tomato_LR_2
Chr02	6493389	6495027	1638	Go-tomato_LR_2
Chr02	6495041	6496450	1409	Go-tomato_LR_2
Chr02	6496647	6498174	1527	Go-tomato_LR_2
Chr02	6504203	6505283	1080	Go-tomato_LR_2
Chr02	11646765	11648768	2003	Go-tomato_LR_2
Chr02	14097711	14098815	1104	Go-tomato_LR_2
Chr02	17087721	17088818	1097	Go-tomato_LR_2
Chr02	20077552	20078605	1053	Go-tomato_LR_2
Chr02	26480557	26481787	1230	Go-tomato_LR_2
Chr02	30862962	30864171	1209	Go-tomato_LR_2
Chr02	31443410	31444420	1010	Go-tomato_LR_2
Chr02	32776510	32778616	2106	Go-tomato_LR_2
Chr02	33030201	33031531	1330	Go-tomato_LR_2
Chr02	33615950	33617061	1111	Go-tomato_LR_2
Chr02	41519750	41521067	1317	Go-tomato_LR_2
Chr02	45303004	45304082	1078	Go-tomato_LR_2
Chr02	57007710	57008753	1043	Go-tomato_LR_2
Chr02	57751866	57753034	1168	Go-tomato_LR_2
Chr02	59950034	59951094	1060	Go-tomato_LR_2
Chr02	64528880	64530760	1880	Go-tomato_LR_2
Chr02	65046863	65047947	1084	Go-tomato_LR_2
Chr02	65068263	65069594	1331	Go-tomato_LR_2
Chr02	65670220	65671399	1179	Go-tomato_LR_2
Chr02	68804941	68806610	1669	Go-tomato_LR_2
Chr02	70996049	70997310	1261	Go-tomato_LR_2
Chr02	72942263	72943266	1003	Go-tomato_LR_2
Chr02	74550204	74552103	1899	Go-tomato_LR_2
Chr02	75286013	75287403	1390	Go-tomato_LR_2
Chr02	80041157	80042300	1143	Go-tomato_LR_2
Chr02	82068349	82069405	1056	Go-tomato_LR_2
Chr02	82256691	82258116	1425	Go-tomato_LR_2
Chr02	82327702	82328766	1064	Go-tomato_LR_2
Chr02	83220633	83222561	1928	Go-tomato_LR_2
Chr02	84857725	84858898	1173	Go-tomato_LR_2
Chr02	87256464	87258449	1985	Go-tomato_LR_2
Chr02	88446916	88448885	1969	Go-tomato_LR_2
Chr02	88591696	88592697	1001	Go-tomato_LR_2
Chr02	88595853	88597061	1208	Go-tomato_LR_2
Chr02	92263034	92264056	1022	Go-tomato_LR_2
Chr02	94841309	94842741	1432	Go-tomato_LR_2
Chr02	103737652	103738919	1267	Go-tomato_LR_2
Chr02	104396091	104397101	1010	Go-tomato_LR_2
Chr02	109428913	109429935	1022	Go-tomato_LR_2
Chr02	115955758	115958946	3188	Go-tomato_LR_2
Chr02	118501986	118503617	1631	Go-tomato_LR_2
Chr02	118508103	118509164	1061	Go-tomato_LR_2
Chr02	123019103	123020270	1167	Go-tomato_LR_2
Chr02	138330632	138331909	1277	Go-tomato_LR_2
Chr02	139335020	139336591	1571	Go-tomato_LR_2
Chr02	139343056	139344296	1240	Go-tomato_LR_2
Chr02	143519032	143520074	1042	Go-tomato_LR_2
Chr02	146566277	146567326	1049	Go-tomato_LR_2
Chr02	148715158	148716370	1212	Go-tomato_LR_2
Chr02	148826787	148827819	1032	Go-tomato_LR_2
Chr03	13796879	13800219	3340	Go-tomato_LR_2
Chr03	13800911	13802577	1666	Go-tomato_LR_2
Chr03	18884300	18886492	2192	Go-tomato_LR_2
Chr03	19693062	19694098	1036	Go-tomato_LR_2
Chr03	21607149	21608950	1801	Go-tomato_LR_2
Chr03	31209523	31211370	1847	Go-tomato_LR_2
Chr03	31216645	31217812	1167	Go-tomato_LR_2
Chr03	32719344	32720504	1160	Go-tomato_LR_2
Chr03	33464075	33465345	1270	Go-tomato_LR_2
Chr03	39102117	39103753	1636	Go-tomato_LR_2
Chr03	43485077	43486314	1237	Go-tomato_LR_2
Chr03	43491421	43492477	1056	Go-tomato_LR_2
Chr03	44521287	44523588	2301	Go-tomato_LR_2
Chr03	47052883	47053949	1066	Go-tomato_LR_2
Chr03	47069959	47071180	1221	Go-tomato_LR_2
Chr03	48390264	48391648	1384	Go-tomato_LR_2
Chr03	60974890	60975957	1067	Go-tomato_LR_2
Chr03	60976186	60977450	1264	Go-tomato_LR_2
Chr03	62017959	62019041	1082	Go-tomato_LR_2
Chr03	63757861	63758887	1026	Go-tomato_LR_2
Chr03	69519133	69520592	1459	Go-tomato_LR_2
Chr03	71604599	71605979	1380	Go-tomato_LR_2
Chr03	72050697	72051911	1214	Go-tomato_LR_2
Chr03	73383558	73384667	1109	Go-tomato_LR_2
Chr03	74031304	74032465	1161	Go-tomato_LR_2
Chr03	76194983	76196066	1083	Go-tomato_LR_2
Chr03	77799393	77800448	1055	Go-tomato_LR_2
Chr03	79083327	79084856	1529	Go-tomato_LR_2
Chr03	81285991	81287729	1738	Go-tomato_LR_2
Chr03	84063229	84064470	1241	Go-tomato_LR_2
Chr03	89968436	89969891	1455	Go-tomato_LR_2
Chr03	96156419	96157708	1289	Go-tomato_LR_2
Chr03	96282282	96283429	1147	Go-tomato_LR_2
Chr03	105164115	105165480	1365	Go-tomato_LR_2
Chr03	105832167	105834256	2089	Go-tomato_LR_2
Chr03	105834271	105836987	2716	Go-tomato_LR_2
Chr03	105838200	105840437	2237	Go-tomato_LR_2
Chr03	111577819	111579087	1268	Go-tomato_LR_2
Chr03	114970915	114971991	1076	Go-tomato_LR_2
Chr03	114971998	114973355	1357	Go-tomato_LR_2
Chr03	115184528	115185877	1349	Go-tomato_LR_2
Chr03	120365200	120366377	1177	Go-tomato_LR_2
Chr03	140729031	140730571	1540	Go-tomato_LR_2
Chr04	1414453	1415527	1074	Go-tomato_LR_2
Chr04	1852354	1853716	1362	Go-tomato_LR_2
Chr04	4227661	4229344	1683	Go-tomato_LR_2
Chr04	16728952	16730644	1692	Go-tomato_LR_2
Chr04	20263924	20265129	1205	Go-tomato_LR_2
Chr04	20660863	20662280	1417	Go-tomato_LR_2
Chr04	36997270	36998789	1519	Go-tomato_LR_2
Chr04	55237355	55238450	1095	Go-tomato_LR_2
Chr04	67471088	67472142	1054	Go-tomato_LR_2
Chr04	76519681	76521333	1652	Go-tomato_LR_2
Chr04	78720633	78721714	1081	Go-tomato_LR_2
Chr04	79938977	79940669	1692	Go-tomato_LR_2
Chr04	84966774	84968132	1358	Go-tomato_LR_2
Chr04	84978299	84979465	1166	Go-tomato_LR_2
Chr04	97610609	97611839	1230	Go-tomato_LR_2
Chr04	107848297	107849424	1127	Go-tomato_LR_2
Chr04	113187177	113188282	1105	Go-tomato_LR_2
Chr04	134099823	134101158	1335	Go-tomato_LR_2
Chr04	135048430	135050308	1878	Go-tomato_LR_2
Chr04	135798865	135800362	1497	Go-tomato_LR_2
Chr04	136038122	136039653	1531	Go-tomato_LR_2
Chr04	137159273	137160668	1395	Go-tomato_LR_2
Chr04	140918880	140921003	2123	Go-tomato_LR_2
Chr04	147675912	147676919	1007	Go-tomato_LR_2
Chr05	15047	16074	1027	Go-tomato_LR_2
Chr05	1747498	1748751	1253	Go-tomato_LR_2
Chr05	9071987	9073333	1346	Go-tomato_LR_2
Chr05	9527692	9529010	1318	Go-tomato_LR_2
Chr05	11725841	11727364	1523	Go-tomato_LR_2
Chr05	18818555	18821661	3106	Go-tomato_LR_2
Chr05	21205932	21207470	1538	Go-tomato_LR_2
Chr05	21861672	21863589	1917	Go-tomato_LR_2
Chr05	21863882	21864988	1106	Go-tomato_LR_2
Chr05	21864989	21866028	1039	Go-tomato_LR_2
Chr05	21906964	21908671	1707	Go-tomato_LR_2
Chr05	21908740	21912122	3382	Go-tomato_LR_2
Chr05	21915111	21916547	1436	Go-tomato_LR_2
Chr05	22013366	22014393	1027	Go-tomato_LR_2
Chr05	22157021	22159701	2680	Go-tomato_LR_2
Chr05	24358098	24359197	1099	Go-tomato_LR_2
Chr05	29703441	29705220	1779	Go-tomato_LR_2
Chr05	31821363	31822696	1333	Go-tomato_LR_2
Chr05	32986854	32987923	1069	Go-tomato_LR_2
Chr05	33484979	33486011	1032	Go-tomato_LR_2
Chr05	34501146	34502686	1540	Go-tomato_LR_2
Chr05	34505973	34507052	1079	Go-tomato_LR_2
Chr05	35277610	35278998	1388	Go-tomato_LR_2
Chr05	44699832	44700981	1149	Go-tomato_LR_2
Chr05	45731151	45732156	1005	Go-tomato_LR_2
Chr05	45732173	45733336	1163	Go-tomato_LR_2
Chr05	46253918	46255283	1365	Go-tomato_LR_2
Chr05	46258103	46259425	1322	Go-tomato_LR_2
Chr05	48337341	48338423	1082	Go-tomato_LR_2
Chr05	49524193	49525404	1211	Go-tomato_LR_2
Chr05	49814316	49815940	1624	Go-tomato_LR_2
Chr05	54105115	54107665	2550	Go-tomato_LR_2
Chr05	55287763	55289395	1632	Go-tomato_LR_2
Chr05	55291116	55292294	1178	Go-tomato_LR_2
Chr05	55332028	55333080	1052	Go-tomato_LR_2
Chr05	59049723	59051347	1624	Go-tomato_LR_2
Chr05	63731231	63732676	1445	Go-tomato_LR_2
Chr05	65172204	65173299	1095	Go-tomato_LR_2
Chr05	66589566	66590630	1064	Go-tomato_LR_2
Chr05	68124361	68125600	1239	Go-tomato_LR_2
Chr05	76918310	76919583	1273	Go-tomato_LR_2
Chr05	93482659	93484203	1544	Go-tomato_LR_2
Chr05	98097847	98098895	1048	Go-tomato_LR_2
Chr05	107387999	107389285	1286	Go-tomato_LR_2
Chr05	108417398	108418857	1459	Go-tomato_LR_2
Chr05	108651517	108652858	1341	Go-tomato_LR_2
Chr05	109372621	109374778	2157	Go-tomato_LR_2
Chr05	109378971	109380068	1097	Go-tomato_LR_2
Chr05	111245951	111247032	1081	Go-tomato_LR_2
Chr05	125424351	125426061	1710	Go-tomato_LR_2
Chr05	138426037	138427600	1563	Go-tomato_LR_2
Chr05	138699802	138701446	1644	Go-tomato_LR_2
Chr06	686720	688814	2094	Go-tomato_LR_2
Chr06	1023629	1024986	1357	Go-tomato_LR_2
Chr06	12292839	12293934	1095	Go-tomato_LR_2
Chr06	20897026	20898323	1297	Go-tomato_LR_2
Chr06	29793092	29794147	1055	Go-tomato_LR_2
Chr06	32489489	32490561	1072	Go-tomato_LR_2
Chr06	33924396	33925662	1266	Go-tomato_LR_2
Chr06	37756824	37757830	1006	Go-tomato_LR_2
Chr06	38943461	38944663	1202	Go-tomato_LR_2
Chr06	43847400	43848752	1352	Go-tomato_LR_2
Chr06	47163756	47164953	1197	Go-tomato_LR_2
Chr06	51124871	51125881	1010	Go-tomato_LR_2
Chr06	51318434	51319638	1204	Go-tomato_LR_2
Chr06	52758959	52760141	1182	Go-tomato_LR_2
Chr06	52763734	52764819	1085	Go-tomato_LR_2
Chr06	53442622	53443775	1153	Go-tomato_LR_2
Chr06	54021493	54022814	1321	Go-tomato_LR_2
Chr06	54022845	54024359	1514	Go-tomato_LR_2
Chr06	54514314	54515417	1103	Go-tomato_LR_2
Chr06	54515437	54516444	1007	Go-tomato_LR_2
Chr06	63387398	63388883	1485	Go-tomato_LR_2
Chr06	63388951	63390056	1105	Go-tomato_LR_2
Chr06	68630776	68632051	1275	Go-tomato_LR_2
Chr06	69023835	69025356	1521	Go-tomato_LR_2
Chr06	69871729	69872747	1018	Go-tomato_LR_2
Chr06	69874210	69875389	1179	Go-tomato_LR_2
Chr06	70185819	70188225	2406	Go-tomato_LR_2
Chr06	72917725	72918756	1031	Go-tomato_LR_2
Chr06	76747042	76748730	1688	Go-tomato_LR_2
Chr06	76916693	76917779	1086	Go-tomato_LR_2
Chr06	77797882	77799055	1173	Go-tomato_LR_2
Chr06	91016121	91017170	1049	Go-tomato_LR_2
Chr06	94976523	94977992	1469	Go-tomato_LR_2
Chr06	95092284	95093676	1392	Go-tomato_LR_2
Chr06	95094843	95096260	1417	Go-tomato_LR_2
Chr06	95335067	95336082	1015	Go-tomato_LR_2
Chr06	95543489	95545457	1968	Go-tomato_LR_2
Chr06	95695007	95696653	1646	Go-tomato_LR_2
Chr06	105205786	105207145	1359	Go-tomato_LR_2
Chr06	105213351	105214578	1227	Go-tomato_LR_2
Chr06	106125988	106127025	1037	Go-tomato_LR_2
Chr06	107353923	107354928	1005	Go-tomato_LR_2
Chr07	4323629	4324985	1356	Go-tomato_LR_2
Chr07	12084505	12086053	1548	Go-tomato_LR_2
Chr07	13293854	13294864	1010	Go-tomato_LR_2
Chr07	13295313	13296906	1593	Go-tomato_LR_2
Chr07	15113070	15114530	1460	Go-tomato_LR_2
Chr07	15114565	15115904	1339	Go-tomato_LR_2
Chr07	15121547	15122996	1449	Go-tomato_LR_2
Chr07	15123023	15125452	2429	Go-tomato_LR_2
Chr07	15295655	15297888	2233	Go-tomato_LR_2
Chr07	15317082	15320236	3154	Go-tomato_LR_2
Chr07	21703399	21704863	1464	Go-tomato_LR_2
Chr07	30953562	30954624	1062	Go-tomato_LR_2
Chr07	30955031	30956150	1119	Go-tomato_LR_2
Chr07	39268373	39269424	1051	Go-tomato_LR_2
Chr07	40713857	40715624	1767	Go-tomato_LR_2
Chr07	41170214	41171244	1030	Go-tomato_LR_2
Chr07	48940478	48942068	1590	Go-tomato_LR_2
Chr07	48942070	48943197	1127	Go-tomato_LR_2
Chr07	51209906	51211763	1857	Go-tomato_LR_2
Chr07	51953811	51955004	1193	Go-tomato_LR_2
Chr07	68663793	68664799	1006	Go-tomato_LR_2
Chr07	70188522	70189651	1129	Go-tomato_LR_2
Chr07	72843059	72844061	1002	Go-tomato_LR_2
Chr07	74464007	74465128	1121	Go-tomato_LR_2
Chr07	75122069	75123180	1111	Go-tomato_LR_2
Chr07	77227686	77228871	1185	Go-tomato_LR_2
Chr07	80237816	80238892	1076	Go-tomato_LR_2
Chr07	81261571	81263153	1582	Go-tomato_LR_2
Chr07	81263988	81266232	2244	Go-tomato_LR_2
Chr07	95366327	95367365	1038	Go-tomato_LR_2
Chr07	106673756	106675284	1528	Go-tomato_LR_2
Chr07	106714771	106715985	1214	Go-tomato_LR_2
Chr07	107266723	107268301	1578	Go-tomato_LR_2
Chr07	121351225	121352451	1226	Go-tomato_LR_2
Chr07	127675856	127677220	1364	Go-tomato_LR_2
Chr07	129395784	129396908	1124	Go-tomato_LR_2
Chr07	133470874	133472137	1263	Go-tomato_LR_2
Chr08	1731761	1732945	1184	Go-tomato_LR_2
Chr08	2293822	2296327	2505	Go-tomato_LR_2
Chr08	2393792	2394943	1151	Go-tomato_LR_2
Chr08	18335611	18337904	2293	Go-tomato_LR_2
Chr08	21385326	21386517	1191	Go-tomato_LR_2
Chr08	21386789	21387838	1049	Go-tomato_LR_2
Chr08	21390659	21391731	1072	Go-tomato_LR_2
Chr08	23105515	23106528	1013	Go-tomato_LR_2
Chr08	23834999	23836164	1165	Go-tomato_LR_2
Chr08	25199518	25200776	1258	Go-tomato_LR_2
Chr08	25691350	25692464	1114	Go-tomato_LR_2
Chr08	28864947	28866466	1519	Go-tomato_LR_2
Chr08	30953190	30954554	1364	Go-tomato_LR_2
Chr08	31134076	31135102	1026	Go-tomato_LR_2
Chr08	36694402	36695406	1004	Go-tomato_LR_2
Chr08	37682681	37684089	1408	Go-tomato_LR_2
Chr08	38433023	38434778	1755	Go-tomato_LR_2
Chr08	41639468	41640480	1012	Go-tomato_LR_2
Chr08	43037141	43039157	2016	Go-tomato_LR_2
Chr08	47578541	47579745	1204	Go-tomato_LR_2
Chr08	48234404	48236442	2038	Go-tomato_LR_2
Chr08	53557341	53558785	1444	Go-tomato_LR_2
Chr08	59346999	59349888	2889	Go-tomato_LR_2
Chr08	60368905	60370280	1375	Go-tomato_LR_2
Chr08	60829902	60830925	1023	Go-tomato_LR_2
Chr08	63374406	63375534	1128	Go-tomato_LR_2
Chr08	63482714	63484387	1673	Go-tomato_LR_2
Chr08	64540552	64541871	1319	Go-tomato_LR_2
Chr08	65942441	65943811	1370	Go-tomato_LR_2
Chr08	65944206	65945839	1633	Go-tomato_LR_2
Chr08	70539814	70540850	1036	Go-tomato_LR_2
Chr08	72100349	72101954	1605	Go-tomato_LR_2
Chr08	89493131	89494602	1471	Go-tomato_LR_2
Chr08	89496665	89498464	1799	Go-tomato_LR_2
Chr08	94253242	94254772	1530	Go-tomato_LR_2
Chr08	116661307	116662650	1343	Go-tomato_LR_2
Chr08	120582065	120583107	1042	Go-tomato_LR_2
Chr08	125030973	125033135	2162	Go-tomato_LR_2
Chr08	130350771	130353303	2532	Go-tomato_LR_2
Chr08	130797682	130799190	1508	Go-tomato_LR_2
Chr08	130821831	130823368	1537	Go-tomato_LR_2
Chr08	130892153	130893548	1395	Go-tomato_LR_2
Chr08	130893748	130896608	2860	Go-tomato_LR_2
Chr08	130931107	130941416	10309	Go-tomato_LR_2
Chr09	13603478	13604916	1438	Go-tomato_LR_2
Chr09	16178949	16180433	1484	Go-tomato_LR_2
Chr09	16233008	16234410	1402	Go-tomato_LR_2
Chr09	26409586	26411223	1637	Go-tomato_LR_2
Chr09	32050338	32051654	1316	Go-tomato_LR_2
Chr09	36301055	36302532	1477	Go-tomato_LR_2
Chr09	37960731	37961994	1263	Go-tomato_LR_2
Chr09	38295950	38297148	1198	Go-tomato_LR_2
Chr09	38531494	38532866	1372	Go-tomato_LR_2
Chr09	38532881	38534336	1455	Go-tomato_LR_2
Chr09	42503440	42504544	1104	Go-tomato_LR_2
Chr09	48195403	48196672	1269	Go-tomato_LR_2
Chr09	48808353	48809663	1310	Go-tomato_LR_2
Chr09	64188715	64190142	1427	Go-tomato_LR_2
Chr09	67119722	67120951	1229	Go-tomato_LR_2
Chr09	70366865	70367874	1009	Go-tomato_LR_2
Chr09	71731033	71734409	3376	Go-tomato_LR_2
Chr09	73570616	73571814	1198	Go-tomato_LR_2
Chr09	88472432	88473803	1371	Go-tomato_LR_2
Chr09	90108680	90110031	1351	Go-tomato_LR_2
Chr09	93999600	94000864	1264	Go-tomato_LR_2
Chr09	95029944	95031109	1165	Go-tomato_LR_2
Chr09	95735294	95736786	1492	Go-tomato_LR_2
Chr09	113979088	113980293	1205	Go-tomato_LR_2
Chr09	115166402	115167486	1084	Go-tomato_LR_2
Chr09	115752566	115753627	1061	Go-tomato_LR_2
Chr09	115798663	115804215	5552	Go-tomato_LR_2
Chr09	115804227	115809321	5094	Go-tomato_LR_2
Chr09	115829069	115830333	1264	Go-tomato_LR_2
Chr09	115878604	115883297	4693	Go-tomato_LR_2
Chr09	115893759	115894919	1160	Go-tomato_LR_2
Chr09	115899083	115900149	1066	Go-tomato_LR_2
Chr09	115978100	115980420	2320	Go-tomato_LR_2
Chr09	116005366	116007018	1652	Go-tomato_LR_2
Chr09	116007843	116009367	1524	Go-tomato_LR_2
Chr09	116009397	116010653	1256	Go-tomato_LR_2
Chr09	116010680	116013539	2859	Go-tomato_LR_2
Chr09	120598750	120599887	1137	Go-tomato_LR_2
Chr09	121015818	121018900	3082	Go-tomato_LR_2
Chr10	3229141	3231132	1991	Go-tomato_LR_2
Chr10	14515041	14516058	1017	Go-tomato_LR_2
Chr10	14521585	14522888	1303	Go-tomato_LR_2
Chr10	15061504	15062550	1046	Go-tomato_LR_2
Chr10	18649299	18650748	1449	Go-tomato_LR_2
Chr10	21177627	21178806	1179	Go-tomato_LR_2
Chr10	21197714	21199091	1377	Go-tomato_LR_2
Chr10	25496096	25497249	1153	Go-tomato_LR_2
Chr10	31078187	31079214	1027	Go-tomato_LR_2
Chr10	35809339	35810382	1043	Go-tomato_LR_2
Chr10	36569545	36570671	1126	Go-tomato_LR_2
Chr10	40234337	40235996	1659	Go-tomato_LR_2
Chr10	47662829	47663895	1066	Go-tomato_LR_2
Chr10	52060963	52062028	1065	Go-tomato_LR_2
Chr10	61179949	61181251	1302	Go-tomato_LR_2
Chr10	64518436	64519562	1126	Go-tomato_LR_2
Chr10	66223185	66224216	1031	Go-tomato_LR_2
Chr10	66434383	66435523	1140	Go-tomato_LR_2
Chr10	69371646	69372670	1024	Go-tomato_LR_2
Chr10	72277041	72278283	1242	Go-tomato_LR_2
Chr10	77878714	77880040	1326	Go-tomato_LR_2
Chr10	82054657	82055680	1023	Go-tomato_LR_2
Chr10	83862986	83864292	1306	Go-tomato_LR_2
Chr10	88451606	88453200	1594	Go-tomato_LR_2
Chr10	89994394	89997089	2695	Go-tomato_LR_2
Chr10	103721207	103722234	1027	Go-tomato_LR_2
Chr10	113666586	113668412	1826	Go-tomato_LR_2
Chr10	113668591	113669716	1125	Go-tomato_LR_2
Chr10	118764055	118765211	1156	Go-tomato_LR_2
Chr11	11581611	11582847	1236	Go-tomato_LR_2
Chr11	17942526	17943641	1115	Go-tomato_LR_2
Chr11	19100497	19102726	2229	Go-tomato_LR_2
Chr11	21637455	21638581	1126	Go-tomato_LR_2
Chr11	31396575	31398331	1756	Go-tomato_LR_2
Chr11	38799930	38801081	1151	Go-tomato_LR_2
Chr11	40235969	40237557	1588	Go-tomato_LR_2
Chr11	40974930	40975954	1024	Go-tomato_LR_2
Chr11	41803845	41804848	1003	Go-tomato_LR_2
Chr11	42956633	42958705	2072	Go-tomato_LR_2
Chr11	44628208	44629619	1411	Go-tomato_LR_2
Chr11	45282415	45284886	2471	Go-tomato_LR_2
Chr11	45285897	45287567	1670	Go-tomato_LR_2
Chr11	45287978	45289753	1775	Go-tomato_LR_2
Chr11	47709001	47710527	1526	Go-tomato_LR_2
Chr11	49082427	49083433	1006	Go-tomato_LR_2
Chr11	49250923	49252042	1119	Go-tomato_LR_2
Chr11	49701546	49702569	1023	Go-tomato_LR_2
Chr11	51446171	51447525	1354	Go-tomato_LR_2
Chr11	56209709	56210790	1081	Go-tomato_LR_2
Chr11	56742306	56744052	1746	Go-tomato_LR_2
Chr11	56744097	56745589	1492	Go-tomato_LR_2
Chr11	57694273	57695713	1440	Go-tomato_LR_2
Chr11	58338441	58339856	1415	Go-tomato_LR_2
Chr11	59086616	59087895	1279	Go-tomato_LR_2
Chr11	61014315	61017462	3147	Go-tomato_LR_2
Chr11	65082437	65084004	1567	Go-tomato_LR_2
Chr11	65156779	65158001	1222	Go-tomato_LR_2
Chr11	66723800	66725033	1233	Go-tomato_LR_2
Chr11	66958854	66959988	1134	Go-tomato_LR_2
Chr11	67493877	67495345	1468	Go-tomato_LR_2
Chr11	70019540	70020826	1286	Go-tomato_LR_2
Chr11	70031293	70032328	1035	Go-tomato_LR_2
Chr11	70131577	70133289	1712	Go-tomato_LR_2
Chr11	70814967	70816102	1135	Go-tomato_LR_2
Chr11	73067195	73068856	1661	Go-tomato_LR_2
Chr11	73603871	73604938	1067	Go-tomato_LR_2
Chr11	76074893	76076387	1494	Go-tomato_LR_2
Chr11	77433361	77434638	1277	Go-tomato_LR_2
Chr11	83952225	83953275	1050	Go-tomato_LR_2
Chr11	94956600	94957649	1049	Go-tomato_LR_2
Chr11	101970779	101972699	1920	Go-tomato_LR_2
Chr11	110350618	110352152	1534	Go-tomato_LR_2
Chr11	114205944	114208104	2160	Go-tomato_LR_2
Chr11	114596877	114597887	1010	Go-tomato_LR_2
Chr11	115326697	115327758	1061	Go-tomato_LR_2
Chr11	115800870	115802318	1448	Go-tomato_LR_2
Chr11	122809829	122811015	1186	Go-tomato_LR_2
Chr11	122851621	122852944	1323	Go-tomato_LR_2
Chr11	122854275	122859105	4830	Go-tomato_LR_2
Chr11	122863255	122864759	1504	Go-tomato_LR_2
Chr11	122869170	122870915	1745	Go-tomato_LR_2
Chr11	122871356	122872524	1168	Go-tomato_LR_2
Chr11	122873733	122874748	1015	Go-tomato_LR_2
Chr11	122874885	122875991	1106	Go-tomato_LR_2
Chr12	730225	731629	1404	Go-tomato_LR_2
Chr12	2293409	2294863	1454	Go-tomato_LR_2
Chr12	2743517	2744619	1102	Go-tomato_LR_2
Chr12	5078147	5079278	1131	Go-tomato_LR_2
Chr12	6059022	6060614	1592	Go-tomato_LR_2
Chr12	8785734	8787213	1479	Go-tomato_LR_2
Chr12	10398578	10400146	1568	Go-tomato_LR_2
Chr12	10964379	10965510	1131	Go-tomato_LR_2
Chr12	13691085	13692639	1554	Go-tomato_LR_2
Chr12	16202438	16203913	1475	Go-tomato_LR_2
Chr12	16328822	16329850	1028	Go-tomato_LR_2
Chr12	17091837	17093238	1401	Go-tomato_LR_2
Chr12	17634948	17636114	1166	Go-tomato_LR_2
Chr12	22216080	22217183	1103	Go-tomato_LR_2
Chr12	22217306	22218406	1100	Go-tomato_LR_2
Chr12	24261994	24263219	1225	Go-tomato_LR_2
Chr12	33270361	33271860	1499	Go-tomato_LR_2
Chr12	34208672	34209744	1072	Go-tomato_LR_2
Chr12	40207716	40208752	1036	Go-tomato_LR_2
Chr12	43333925	43335064	1139	Go-tomato_LR_2
Chr12	45987312	45988612	1300	Go-tomato_LR_2
Chr12	46898078	46899143	1065	Go-tomato_LR_2
Chr12	49650700	49651772	1072	Go-tomato_LR_2
Chr12	64583859	64584980	1121	Go-tomato_LR_2
Chr12	64665751	64667083	1332	Go-tomato_LR_2
Chr12	64670136	64671341	1205	Go-tomato_LR_2
Chr12	65588307	65589526	1219	Go-tomato_LR_2
Chr12	69105440	69106622	1182	Go-tomato_LR_2
Chr12	70181578	70182780	1202	Go-tomato_LR_2
Chr12	74920066	74921099	1033	Go-tomato_LR_2
Chr12	79631709	79632803	1094	Go-tomato_LR_2
Chr12	82937548	82939070	1522	Go-tomato_LR_2
Chr12	85258668	85259735	1067	Go-tomato_LR_2
Chr12	96586746	96588124	1378	Go-tomato_LR_2
Chr12	96588191	96589919	1728	Go-tomato_LR_2
Chr12	96736211	96739260	3049	Go-tomato_LR_2
unchr_scaffold_07	80039	81996	1957	Go-tomato_LR_2
unchr_scaffold_07	95658	96668	1010	Go-tomato_LR_2
unchr_scaffold_07	179892	182156	2264	Go-tomato_LR_2
unchr_scaffold_13	12505	13683	1178	Go-tomato_LR_2
unchr_scaffold_21	13890	15324	1434	Go-tomato_LR_2
unchr_scaffold_24	21880	22906	1026	Go-tomato_LR_2
unchr_scaffold_53	10047	11169	1122	Go-tomato_LR_2
Chr01	61707	62840	1133	Go-tomato_LR_3
Chr01	2863781	2866191	2410	Go-tomato_LR_3
Chr01	2866212	2867841	1629	Go-tomato_LR_3
Chr01	13838085	13839788	1703	Go-tomato_LR_3
Chr01	23061213	23062291	1078	Go-tomato_LR_3
Chr01	24684981	24686730	1749	Go-tomato_LR_3
Chr01	26867362	26868444	1082	Go-tomato_LR_3
Chr01	27652709	27653850	1141	Go-tomato_LR_3
Chr01	34836593	34838065	1472	Go-tomato_LR_3
Chr01	41766552	41768726	2174	Go-tomato_LR_3
Chr01	49660948	49661960	1012	Go-tomato_LR_3
Chr01	56485868	56487183	1315	Go-tomato_LR_3
Chr01	56514102	56515354	1252	Go-tomato_LR_3
Chr01	56555421	56556636	1215	Go-tomato_LR_3
Chr01	58518337	58519489	1152	Go-tomato_LR_3
Chr01	59123323	59124397	1074	Go-tomato_LR_3
Chr01	59768666	59769872	1206	Go-tomato_LR_3
Chr01	60385354	60386607	1253	Go-tomato_LR_3
Chr01	60526042	60527460	1418	Go-tomato_LR_3
Chr01	61171572	61172804	1232	Go-tomato_LR_3
Chr01	63439870	63442086	2216	Go-tomato_LR_3
Chr01	67954909	67956327	1418	Go-tomato_LR_3
Chr01	67956767	67957825	1058	Go-tomato_LR_3
Chr01	69577491	69578571	1080	Go-tomato_LR_3
Chr01	76596295	76597541	1246	Go-tomato_LR_3
Chr01	78667484	78668572	1088	Go-tomato_LR_3
Chr01	82516855	82518126	1271	Go-tomato_LR_3
Chr01	87598579	87599672	1093	Go-tomato_LR_3
Chr01	99309392	99310827	1435	Go-tomato_LR_3
Chr01	103798393	103799476	1083	Go-tomato_LR_3
Chr01	103911653	103912950	1297	Go-tomato_LR_3
Chr01	105542443	105545658	3215	Go-tomato_LR_3
Chr01	108702446	108703554	1108	Go-tomato_LR_3
Chr01	109129929	109130936	1007	Go-tomato_LR_3
Chr01	109529781	109531821	2040	Go-tomato_LR_3
Chr01	110998735	110999782	1047	Go-tomato_LR_3
Chr01	111000173	111001364	1191	Go-tomato_LR_3
Chr01	111002382	111003692	1310	Go-tomato_LR_3
Chr01	112328245	112329300	1055	Go-tomato_LR_3
Chr01	112810184	112811617	1433	Go-tomato_LR_3
Chr01	121639985	121641055	1070	Go-tomato_LR_3
Chr01	124716366	124719266	2900	Go-tomato_LR_3
Chr01	128433685	128435007	1322	Go-tomato_LR_3
Chr01	128441386	128443013	1627	Go-tomato_LR_3
Chr01	133874679	133876274	1595	Go-tomato_LR_3
Chr01	134221038	134222516	1478	Go-tomato_LR_3
Chr01	136455377	136457719	2342	Go-tomato_LR_3
Chr01	138094087	138097876	3789	Go-tomato_LR_3
Chr01	144567031	144568168	1137	Go-tomato_LR_3
Chr01	147066795	147067919	1124	Go-tomato_LR_3
Chr01	147068683	147070042	1359	Go-tomato_LR_3
Chr01	147379266	147380919	1653	Go-tomato_LR_3
Chr01	147473628	147474905	1277	Go-tomato_LR_3
Chr01	147729699	147731115	1416	Go-tomato_LR_3
Chr01	152322249	152323711	1462	Go-tomato_LR_3
Chr01	171772846	171773860	1014	Go-tomato_LR_3
Chr02	5682944	5684249	1305	Go-tomato_LR_3
Chr02	5685331	5686568	1237	Go-tomato_LR_3
Chr02	5839473	5840782	1309	Go-tomato_LR_3
Chr02	5840822	5842564	1742	Go-tomato_LR_3
Chr02	5853447	5856139	2692	Go-tomato_LR_3
Chr02	5888437	5889453	1016	Go-tomato_LR_3
Chr02	5972820	5974093	1273	Go-tomato_LR_3
Chr02	5976239	5978103	1864	Go-tomato_LR_3
Chr02	6147433	6148660	1227	Go-tomato_LR_3
Chr02	6238805	6239810	1005	Go-tomato_LR_3
Chr02	6247140	6248840	1700	Go-tomato_LR_3
Chr02	6290337	6292171	1834	Go-tomato_LR_3
Chr02	6293829	6297873	4044	Go-tomato_LR_3
Chr02	6301738	6303075	1337	Go-tomato_LR_3
Chr02	6337915	6340162	2247	Go-tomato_LR_3
Chr02	6407165	6410449	3284	Go-tomato_LR_3
Chr02	6410598	6412835	2237	Go-tomato_LR_3
Chr02	6412840	6415788	2948	Go-tomato_LR_3
Chr02	6419028	6420895	1867	Go-tomato_LR_3
Chr02	6420995	6428112	7117	Go-tomato_LR_3
Chr02	6455559	6457847	2288	Go-tomato_LR_3
Chr02	6458010	6460567	2557	Go-tomato_LR_3
Chr02	6460574	6462649	2075	Go-tomato_LR_3
Chr02	6493456	6495033	1577	Go-tomato_LR_3
Chr02	6495038	6496592	1554	Go-tomato_LR_3
Chr02	6496674	6497980	1306	Go-tomato_LR_3
Chr02	6504201	6505284	1083	Go-tomato_LR_3
Chr02	9756879	9758262	1383	Go-tomato_LR_3
Chr02	11646628	11649552	2924	Go-tomato_LR_3
Chr02	18279235	18280289	1054	Go-tomato_LR_3
Chr02	19195904	19197009	1105	Go-tomato_LR_3
Chr02	26480557	26481832	1275	Go-tomato_LR_3
Chr02	26653718	26654807	1089	Go-tomato_LR_3
Chr02	30065542	30066915	1373	Go-tomato_LR_3
Chr02	30134077	30135098	1021	Go-tomato_LR_3
Chr02	30862946	30864166	1220	Go-tomato_LR_3
Chr02	31443441	31444463	1022	Go-tomato_LR_3
Chr02	31489787	31491013	1226	Go-tomato_LR_3
Chr02	31743594	31744752	1158	Go-tomato_LR_3
Chr02	32776446	32778666	2220	Go-tomato_LR_3
Chr02	33030213	33031301	1088	Go-tomato_LR_3
Chr02	33459653	33460845	1192	Go-tomato_LR_3
Chr02	33615762	33616794	1032	Go-tomato_LR_3
Chr02	40357100	40358251	1151	Go-tomato_LR_3
Chr02	40988342	40989916	1574	Go-tomato_LR_3
Chr02	42064233	42065517	1284	Go-tomato_LR_3
Chr02	44396968	44397997	1029	Go-tomato_LR_3
Chr02	45302999	45304113	1114	Go-tomato_LR_3
Chr02	52598613	52599960	1347	Go-tomato_LR_3
Chr02	57007713	57008757	1044	Go-tomato_LR_3
Chr02	57751830	57752958	1128	Go-tomato_LR_3
Chr02	57756885	57758037	1152	Go-tomato_LR_3
Chr02	58040249	58041426	1177	Go-tomato_LR_3
Chr02	60522086	60523412	1326	Go-tomato_LR_3
Chr02	61593544	61594546	1002	Go-tomato_LR_3
Chr02	64528827	64530697	1870	Go-tomato_LR_3
Chr02	64690412	64691423	1011	Go-tomato_LR_3
Chr02	68805132	68806240	1108	Go-tomato_LR_3
Chr02	70575796	70577017	1221	Go-tomato_LR_3
Chr02	78345932	78346956	1024	Go-tomato_LR_3
Chr02	78406221	78407256	1035	Go-tomato_LR_3
Chr02	79502119	79503501	1382	Go-tomato_LR_3
Chr02	82068307	82069307	1000	Go-tomato_LR_3
Chr02	82252734	82253789	1055	Go-tomato_LR_3
Chr02	82256270	82258116	1846	Go-tomato_LR_3
Chr02	83091697	83092777	1080	Go-tomato_LR_3
Chr02	83137330	83138459	1129	Go-tomato_LR_3
Chr02	83221580	83222606	1026	Go-tomato_LR_3
Chr02	84857768	84858894	1126	Go-tomato_LR_3
Chr02	85332179	85333371	1192	Go-tomato_LR_3
Chr02	85612901	85613988	1087	Go-tomato_LR_3
Chr02	88344390	88345551	1161	Go-tomato_LR_3
Chr02	88447013	88449678	2665	Go-tomato_LR_3
Chr02	88551192	88552305	1113	Go-tomato_LR_3
Chr02	101574793	101575802	1009	Go-tomato_LR_3
Chr02	101912412	101913445	1033	Go-tomato_LR_3
Chr02	102715709	102716745	1036	Go-tomato_LR_3
Chr02	104396090	104397091	1001	Go-tomato_LR_3
Chr02	109428682	109429934	1252	Go-tomato_LR_3
Chr02	109436058	109437443	1385	Go-tomato_LR_3
Chr02	109458302	109459305	1003	Go-tomato_LR_3
Chr02	115955759	115959053	3294	Go-tomato_LR_3
Chr02	118501962	118503303	1341	Go-tomato_LR_3
Chr02	118508107	118509166	1059	Go-tomato_LR_3
Chr02	120010919	120012097	1178	Go-tomato_LR_3
Chr02	123019103	123020143	1040	Go-tomato_LR_3
Chr02	138330666	138332770	2104	Go-tomato_LR_3
Chr02	139335021	139336492	1471	Go-tomato_LR_3
Chr02	139342595	139344232	1637	Go-tomato_LR_3
Chr02	139432143	139433360	1217	Go-tomato_LR_3
Chr02	148713364	148714977	1613	Go-tomato_LR_3
Chr02	148715132	148716372	1240	Go-tomato_LR_3
Chr02	148722483	148723636	1153	Go-tomato_LR_3
Chr02	153466170	153467272	1102	Go-tomato_LR_3
Chr03	2381417	2382720	1303	Go-tomato_LR_3
Chr03	3624838	3626282	1444	Go-tomato_LR_3
Chr03	8550208	8551814	1606	Go-tomato_LR_3
Chr03	10419717	10421197	1480	Go-tomato_LR_3
Chr03	13796881	13800225	3344	Go-tomato_LR_3
Chr03	13800999	13802573	1574	Go-tomato_LR_3
Chr03	13885003	13886139	1136	Go-tomato_LR_3
Chr03	15396005	15397023	1018	Go-tomato_LR_3
Chr03	17716694	17717754	1060	Go-tomato_LR_3
Chr03	18884258	18885508	1250	Go-tomato_LR_3
Chr03	21607524	21608953	1429	Go-tomato_LR_3
Chr03	31209493	31211393	1900	Go-tomato_LR_3
Chr03	31213406	31214779	1373	Go-tomato_LR_3
Chr03	31216337	31217740	1403	Go-tomato_LR_3
Chr03	32718548	32719846	1298	Go-tomato_LR_3
Chr03	33463202	33464977	1775	Go-tomato_LR_3
Chr03	35004374	35005394	1020	Go-tomato_LR_3
Chr03	38539326	38540503	1177	Go-tomato_LR_3
Chr03	38543401	38544549	1148	Go-tomato_LR_3
Chr03	39102120	39103752	1632	Go-tomato_LR_3
Chr03	39531847	39532921	1074	Go-tomato_LR_3
Chr03	40397862	40398970	1108	Go-tomato_LR_3
Chr03	40400418	40401469	1051	Go-tomato_LR_3
Chr03	43483410	43484918	1508	Go-tomato_LR_3
Chr03	43491458	43492462	1004	Go-tomato_LR_3
Chr03	44521725	44523570	1845	Go-tomato_LR_3
Chr03	47069970	47071462	1492	Go-tomato_LR_3
Chr03	49928198	49929354	1156	Go-tomato_LR_3
Chr03	54228433	54229606	1173	Go-tomato_LR_3
Chr03	56388164	56389281	1117	Go-tomato_LR_3
Chr03	57915373	57916924	1551	Go-tomato_LR_3
Chr03	60976176	60977417	1241	Go-tomato_LR_3
Chr03	62017948	62019189	1241	Go-tomato_LR_3
Chr03	68822910	68823997	1087	Go-tomato_LR_3
Chr03	68829360	68830600	1240	Go-tomato_LR_3
Chr03	69519223	69520938	1715	Go-tomato_LR_3
Chr03	71603976	71605730	1754	Go-tomato_LR_3
Chr03	73049318	73050470	1152	Go-tomato_LR_3
Chr03	73385400	73386483	1083	Go-tomato_LR_3
Chr03	75748637	75749907	1270	Go-tomato_LR_3
Chr03	76104193	76105202	1009	Go-tomato_LR_3
Chr03	76406612	76407765	1153	Go-tomato_LR_3
Chr03	76605492	76606586	1094	Go-tomato_LR_3
Chr03	76814695	76816359	1664	Go-tomato_LR_3
Chr03	79083466	79084912	1446	Go-tomato_LR_3
Chr03	81285908	81287791	1883	Go-tomato_LR_3
Chr03	83166751	83167902	1151	Go-tomato_LR_3
Chr03	84063233	84064469	1236	Go-tomato_LR_3
Chr03	86080922	86082470	1548	Go-tomato_LR_3
Chr03	86846360	86847455	1095	Go-tomato_LR_3
Chr03	87354604	87355727	1123	Go-tomato_LR_3
Chr03	89968470	89970012	1542	Go-tomato_LR_3
Chr03	90603926	90605123	1197	Go-tomato_LR_3
Chr03	91995860	91996883	1023	Go-tomato_LR_3
Chr03	96157200	96158676	1476	Go-tomato_LR_3
Chr03	96160448	96161972	1524	Go-tomato_LR_3
Chr03	96281900	96284000	2100	Go-tomato_LR_3
Chr03	97265343	97266358	1015	Go-tomato_LR_3
Chr03	97987256	97988306	1050	Go-tomato_LR_3
Chr03	102921722	102922749	1027	Go-tomato_LR_3
Chr03	105831464	105834246	2782	Go-tomato_LR_3
Chr03	105834256	105835586	1330	Go-tomato_LR_3
Chr03	105835597	105836983	1386	Go-tomato_LR_3
Chr03	105837620	105838726	1106	Go-tomato_LR_3
Chr03	105838798	105840862	2064	Go-tomato_LR_3
Chr03	111578006	111579091	1085	Go-tomato_LR_3
Chr03	114971071	114973203	2132	Go-tomato_LR_3
Chr03	115184516	115185800	1284	Go-tomato_LR_3
Chr03	115188755	115189874	1119	Go-tomato_LR_3
Chr03	115657069	115658144	1075	Go-tomato_LR_3
Chr03	117141114	117142425	1311	Go-tomato_LR_3
Chr03	140729143	140730614	1471	Go-tomato_LR_3
Chr04	4227664	4229092	1428	Go-tomato_LR_3
Chr04	7453046	7454545	1499	Go-tomato_LR_3
Chr04	15559774	15560796	1022	Go-tomato_LR_3
Chr04	16729366	16730587	1221	Go-tomato_LR_3
Chr04	20660680	20661813	1133	Go-tomato_LR_3
Chr04	29841552	29842713	1161	Go-tomato_LR_3
Chr04	36997217	36998970	1753	Go-tomato_LR_3
Chr04	49274664	49275766	1102	Go-tomato_LR_3
Chr04	49276849	49278374	1525	Go-tomato_LR_3
Chr04	50202124	50203173	1049	Go-tomato_LR_3
Chr04	50515698	50516993	1295	Go-tomato_LR_3
Chr04	52723345	52724612	1267	Go-tomato_LR_3
Chr04	54183336	54184502	1166	Go-tomato_LR_3
Chr04	55237243	55238480	1237	Go-tomato_LR_3
Chr04	57704923	57705937	1014	Go-tomato_LR_3
Chr04	67470888	67471978	1090	Go-tomato_LR_3
Chr04	71814581	71815704	1123	Go-tomato_LR_3
Chr04	74105789	74106837	1048	Go-tomato_LR_3
Chr04	76519519	76521333	1814	Go-tomato_LR_3
Chr04	79938207	79940656	2449	Go-tomato_LR_3
Chr04	84040105	84041286	1181	Go-tomato_LR_3
Chr04	84966777	84968147	1370	Go-tomato_LR_3
Chr04	84973380	84974850	1470	Go-tomato_LR_3
Chr04	84976897	84978108	1211	Go-tomato_LR_3
Chr04	86116969	86118104	1135	Go-tomato_LR_3
Chr04	86656075	86658067	1992	Go-tomato_LR_3
Chr04	89399686	89401522	1836	Go-tomato_LR_3
Chr04	96545427	96546866	1439	Go-tomato_LR_3
Chr04	96693802	96694913	1111	Go-tomato_LR_3
Chr04	97610612	97611897	1285	Go-tomato_LR_3
Chr04	98024734	98025791	1057	Go-tomato_LR_3
Chr04	101874353	101875822	1469	Go-tomato_LR_3
Chr04	105234261	105235601	1340	Go-tomato_LR_3
Chr04	105408412	105409612	1200	Go-tomato_LR_3
Chr04	113187261	113188282	1021	Go-tomato_LR_3
Chr04	115657654	115658795	1141	Go-tomato_LR_3
Chr04	122726176	122727554	1378	Go-tomato_LR_3
Chr04	134099801	134101030	1229	Go-tomato_LR_3
Chr04	135256970	135258011	1041	Go-tomato_LR_3
Chr04	135798691	135800586	1895	Go-tomato_LR_3
Chr04	136010524	136011580	1056	Go-tomato_LR_3
Chr04	137158856	137160307	1451	Go-tomato_LR_3
Chr04	137326315	137327322	1007	Go-tomato_LR_3
Chr04	140918969	140921079	2110	Go-tomato_LR_3
Chr05	9661	10671	1010	Go-tomato_LR_3
Chr05	21941	23030	1089	Go-tomato_LR_3
Chr05	1747588	1748788	1200	Go-tomato_LR_3
Chr05	9071921	9073375	1454	Go-tomato_LR_3
Chr05	9420680	9421727	1047	Go-tomato_LR_3
Chr05	9527647	9528867	1220	Go-tomato_LR_3
Chr05	9595518	9596524	1006	Go-tomato_LR_3
Chr05	11726230	11727413	1183	Go-tomato_LR_3
Chr05	18820139	18821707	1568	Go-tomato_LR_3
Chr05	21859436	21860473	1037	Go-tomato_LR_3
Chr05	21861672	21863310	1638	Go-tomato_LR_3
Chr05	21864707	21865938	1231	Go-tomato_LR_3
Chr05	21867650	21869002	1352	Go-tomato_LR_3
Chr05	21906085	21911162	5077	Go-tomato_LR_3
Chr05	21911199	21913756	2557	Go-tomato_LR_3
Chr05	21913888	21917296	3408	Go-tomato_LR_3
Chr05	22013104	22014405	1301	Go-tomato_LR_3
Chr05	22127012	22128033	1021	Go-tomato_LR_3
Chr05	22136409	22137753	1344	Go-tomato_LR_3
Chr05	22157022	22159666	2644	Go-tomato_LR_3
Chr05	24349437	24350488	1051	Go-tomato_LR_3
Chr05	24358039	24359348	1309	Go-tomato_LR_3
Chr05	29703643	29704966	1323	Go-tomato_LR_3
Chr05	31821291	31822710	1419	Go-tomato_LR_3
Chr05	32986821	32987939	1118	Go-tomato_LR_3
Chr05	33916277	33917349	1072	Go-tomato_LR_3
Chr05	34501146	34502527	1381	Go-tomato_LR_3
Chr05	34502718	34504152	1434	Go-tomato_LR_3
Chr05	34505177	34506232	1055	Go-tomato_LR_3
Chr05	35277496	35279315	1819	Go-tomato_LR_3
Chr05	36038131	36039159	1028	Go-tomato_LR_3
Chr05	44699873	44701554	1681	Go-tomato_LR_3
Chr05	45730843	45732253	1410	Go-tomato_LR_3
Chr05	45732328	45733332	1004	Go-tomato_LR_3
Chr05	45734159	45735607	1448	Go-tomato_LR_3
Chr05	46253980	46255167	1187	Go-tomato_LR_3
Chr05	46258109	46259434	1325	Go-tomato_LR_3
Chr05	48337442	48338720	1278	Go-tomato_LR_3
Chr05	49524042	49525590	1548	Go-tomato_LR_3
Chr05	49813219	49814252	1033	Go-tomato_LR_3
Chr05	50575448	50576510	1062	Go-tomato_LR_3
Chr05	52327678	52328740	1062	Go-tomato_LR_3
Chr05	54075968	54077202	1234	Go-tomato_LR_3
Chr05	54105814	54107470	1656	Go-tomato_LR_3
Chr05	54692453	54693593	1140	Go-tomato_LR_3
Chr05	55288357	55289405	1048	Go-tomato_LR_3
Chr05	55291106	55292274	1168	Go-tomato_LR_3
Chr05	55331926	55332988	1062	Go-tomato_LR_3
Chr05	64685790	64686940	1150	Go-tomato_LR_3
Chr05	66592969	66594102	1133	Go-tomato_LR_3
Chr05	68123294	68126085	2791	Go-tomato_LR_3
Chr05	75453933	75455401	1468	Go-tomato_LR_3
Chr05	76918337	76919597	1260	Go-tomato_LR_3
Chr05	77732899	77734140	1241	Go-tomato_LR_3
Chr05	94018740	94019840	1100	Go-tomato_LR_3
Chr05	98096205	98097239	1034	Go-tomato_LR_3
Chr05	98101365	98102674	1309	Go-tomato_LR_3
Chr05	100209211	100210262	1051	Go-tomato_LR_3
Chr05	100390044	100391067	1023	Go-tomato_LR_3
Chr05	107388145	107389350	1205	Go-tomato_LR_3
Chr05	107825530	107826909	1379	Go-tomato_LR_3
Chr05	108417366	108418582	1216	Go-tomato_LR_3
Chr05	108651469	108652986	1517	Go-tomato_LR_3
Chr05	109372620	109375289	2669	Go-tomato_LR_3
Chr05	109378953	109380003	1050	Go-tomato_LR_3
Chr05	120089869	120090947	1078	Go-tomato_LR_3
Chr05	125424351	125426003	1652	Go-tomato_LR_3
Chr05	138426064	138427602	1538	Go-tomato_LR_3
Chr05	138699773	138701449	1676	Go-tomato_LR_3
Chr05	139753525	139754577	1052	Go-tomato_LR_3
Chr05	140991204	140992278	1074	Go-tomato_LR_3
Chr06	686718	687769	1051	Go-tomato_LR_3
Chr06	687787	688814	1027	Go-tomato_LR_3
Chr06	1022793	1025471	2678	Go-tomato_LR_3
Chr06	7518003	7519175	1172	Go-tomato_LR_3
Chr06	18842115	18843188	1073	Go-tomato_LR_3
Chr06	25427958	25428974	1016	Go-tomato_LR_3
Chr06	28570025	28571210	1185	Go-tomato_LR_3
Chr06	31387680	31389317	1637	Go-tomato_LR_3
Chr06	32489402	32490543	1141	Go-tomato_LR_3
Chr06	32577866	32579309	1443	Go-tomato_LR_3
Chr06	32584763	32585901	1138	Go-tomato_LR_3
Chr06	38943218	38944576	1358	Go-tomato_LR_3
Chr06	41780848	41782157	1309	Go-tomato_LR_3
Chr06	42349009	42350039	1030	Go-tomato_LR_3
Chr06	43531937	43533012	1075	Go-tomato_LR_3
Chr06	44604113	44605343	1230	Go-tomato_LR_3
Chr06	44636139	44637682	1543	Go-tomato_LR_3
Chr06	45796374	45797543	1169	Go-tomato_LR_3
Chr06	47111734	47113084	1350	Go-tomato_LR_3
Chr06	47163258	47164921	1663	Go-tomato_LR_3
Chr06	49878461	49880434	1973	Go-tomato_LR_3
Chr06	50050207	50051264	1057	Go-tomato_LR_3
Chr06	51124834	51126356	1522	Go-tomato_LR_3
Chr06	51915751	51916807	1056	Go-tomato_LR_3
Chr06	52759168	52760210	1042	Go-tomato_LR_3
Chr06	52763703	52764797	1094	Go-tomato_LR_3
Chr06	54021535	54024290	2755	Go-tomato_LR_3
Chr06	54327223	54328928	1705	Go-tomato_LR_3
Chr06	54514350	54516791	2441	Go-tomato_LR_3
Chr06	57620534	57621780	1246	Go-tomato_LR_3
Chr06	57992526	57993842	1316	Go-tomato_LR_3
Chr06	58576997	58578057	1060	Go-tomato_LR_3
Chr06	63387437	63388879	1442	Go-tomato_LR_3
Chr06	68041339	68042483	1144	Go-tomato_LR_3
Chr06	69023827	69025252	1425	Go-tomato_LR_3
Chr06	69027746	69028803	1057	Go-tomato_LR_3
Chr06	69873683	69875360	1677	Go-tomato_LR_3
Chr06	70187331	70188589	1258	Go-tomato_LR_3
Chr06	73244784	73245840	1056	Go-tomato_LR_3
Chr06	73269972	73271098	1126	Go-tomato_LR_3
Chr06	76916689	76917827	1138	Go-tomato_LR_3
Chr06	77807342	77808425	1083	Go-tomato_LR_3
Chr06	79352631	79354022	1391	Go-tomato_LR_3
Chr06	81860000	81861451	1451	Go-tomato_LR_3
Chr06	83161759	83163002	1243	Go-tomato_LR_3
Chr06	83196880	83197998	1118	Go-tomato_LR_3
Chr06	94976523	94977746	1223	Go-tomato_LR_3
Chr06	95091377	95093595	2218	Go-tomato_LR_3
Chr06	95094476	95095999	1523	Go-tomato_LR_3
Chr06	95233759	95234891	1132	Go-tomato_LR_3
Chr06	95543874	95545323	1449	Go-tomato_LR_3
Chr06	95690785	95692152	1367	Go-tomato_LR_3
Chr06	95695268	95696462	1194	Go-tomato_LR_3
Chr06	95721490	95722612	1122	Go-tomato_LR_3
Chr06	95909165	95910789	1624	Go-tomato_LR_3
Chr06	95949939	95951293	1354	Go-tomato_LR_3
Chr06	97869686	97871184	1498	Go-tomato_LR_3
Chr06	102873429	102874809	1380	Go-tomato_LR_3
Chr06	105205808	105207160	1352	Go-tomato_LR_3
Chr06	105213297	105214656	1359	Go-tomato_LR_3
Chr06	107353934	107355000	1066	Go-tomato_LR_3
Chr07	1444072	1445184	1112	Go-tomato_LR_3
Chr07	6832480	6833540	1060	Go-tomato_LR_3
Chr07	12084199	12086053	1854	Go-tomato_LR_3
Chr07	13295347	13296680	1333	Go-tomato_LR_3
Chr07	15113359	15114489	1130	Go-tomato_LR_3
Chr07	15114661	15115890	1229	Go-tomato_LR_3
Chr07	15121524	15123014	1490	Go-tomato_LR_3
Chr07	15123023	15125454	2431	Go-tomato_LR_3
Chr07	15295657	15297209	1552	Go-tomato_LR_3
Chr07	15317087	15320159	3072	Go-tomato_LR_3
Chr07	21703413	21704754	1341	Go-tomato_LR_3
Chr07	27221229	27222369	1140	Go-tomato_LR_3
Chr07	40714732	40716067	1335	Go-tomato_LR_3
Chr07	48940426	48941489	1063	Go-tomato_LR_3
Chr07	48942045	48943197	1152	Go-tomato_LR_3
Chr07	51209909	51211725	1816	Go-tomato_LR_3
Chr07	51949846	51950869	1023	Go-tomato_LR_3
Chr07	51953780	51954988	1208	Go-tomato_LR_3
Chr07	54319584	54320802	1218	Go-tomato_LR_3
Chr07	56950848	56951915	1067	Go-tomato_LR_3
Chr07	57534010	57535022	1012	Go-tomato_LR_3
Chr07	59182079	59183297	1218	Go-tomato_LR_3
Chr07	60864435	60865699	1264	Go-tomato_LR_3
Chr07	63727420	63728618	1198	Go-tomato_LR_3
Chr07	71254057	71255891	1834	Go-tomato_LR_3
Chr07	74463982	74465138	1156	Go-tomato_LR_3
Chr07	74570518	74571651	1133	Go-tomato_LR_3
Chr07	75408430	75409510	1080	Go-tomato_LR_3
Chr07	80237816	80239067	1251	Go-tomato_LR_3
Chr07	80263616	80264801	1185	Go-tomato_LR_3
Chr07	81263378	81265854	2476	Go-tomato_LR_3
Chr07	84169023	84170104	1081	Go-tomato_LR_3
Chr07	84644338	84645410	1072	Go-tomato_LR_3
Chr07	94605324	94606848	1524	Go-tomato_LR_3
Chr07	106673745	106675397	1652	Go-tomato_LR_3
Chr07	106714836	106715843	1007	Go-tomato_LR_3
Chr07	106716254	106717396	1142	Go-tomato_LR_3
Chr07	107266678	107268306	1628	Go-tomato_LR_3
Chr07	109654480	109655573	1093	Go-tomato_LR_3
Chr07	117251716	117252729	1013	Go-tomato_LR_3
Chr07	121351212	121352621	1409	Go-tomato_LR_3
Chr07	123706720	123707941	1221	Go-tomato_LR_3
Chr07	127675858	127677226	1368	Go-tomato_LR_3
Chr07	128550515	128551854	1339	Go-tomato_LR_3
Chr07	129395608	129396909	1301	Go-tomato_LR_3
Chr07	133235125	133236288	1163	Go-tomato_LR_3
Chr07	133376375	133377435	1060	Go-tomato_LR_3
Chr08	1731627	1732666	1039	Go-tomato_LR_3
Chr08	2293879	2296327	2448	Go-tomato_LR_3
Chr08	3707897	3708920	1023	Go-tomato_LR_3
Chr08	4559547	4560770	1223	Go-tomato_LR_3
Chr08	8037181	8038182	1001	Go-tomato_LR_3
Chr08	18335579	18338219	2640	Go-tomato_LR_3
Chr08	19051666	19052678	1012	Go-tomato_LR_3
Chr08	21385265	21386549	1284	Go-tomato_LR_3
Chr08	21877203	21878351	1148	Go-tomato_LR_3
Chr08	23102260	23103526	1266	Go-tomato_LR_3
Chr08	23793284	23794692	1408	Go-tomato_LR_3
Chr08	23834981	23836084	1103	Go-tomato_LR_3
Chr08	25199335	25201198	1863	Go-tomato_LR_3
Chr08	25691337	25692430	1093	Go-tomato_LR_3
Chr08	26071168	26072507	1339	Go-tomato_LR_3
Chr08	28863602	28866139	2537	Go-tomato_LR_3
Chr08	30953190	30954573	1383	Go-tomato_LR_3
Chr08	35244421	35246470	2049	Go-tomato_LR_3
Chr08	36023135	36024151	1016	Go-tomato_LR_3
Chr08	37682682	37684086	1404	Go-tomato_LR_3
Chr08	38433000	38434994	1994	Go-tomato_LR_3
Chr08	43037940	43039318	1378	Go-tomato_LR_3
Chr08	43350986	43352020	1034	Go-tomato_LR_3
Chr08	47293949	47295082	1133	Go-tomato_LR_3
Chr08	47795232	47796322	1090	Go-tomato_LR_3
Chr08	48234449	48235552	1103	Go-tomato_LR_3
Chr08	53557739	53558845	1106	Go-tomato_LR_3
Chr08	55128159	55129666	1507	Go-tomato_LR_3
Chr08	56688114	56689203	1089	Go-tomato_LR_3
Chr08	58057111	58058182	1071	Go-tomato_LR_3
Chr08	59346999	59348969	1970	Go-tomato_LR_3
Chr08	60368905	60370054	1149	Go-tomato_LR_3
Chr08	60829874	60831036	1162	Go-tomato_LR_3
Chr08	63374374	63375410	1036	Go-tomato_LR_3
Chr08	63482581	63484279	1698	Go-tomato_LR_3
Chr08	63614954	63616002	1048	Go-tomato_LR_3
Chr08	70539644	70540855	1211	Go-tomato_LR_3
Chr08	72100250	72101973	1723	Go-tomato_LR_3
Chr08	72616366	72617405	1039	Go-tomato_LR_3
Chr08	89492326	89494743	2417	Go-tomato_LR_3
Chr08	89496665	89498500	1835	Go-tomato_LR_3
Chr08	94253230	94254875	1645	Go-tomato_LR_3
Chr08	114064366	114065457	1091	Go-tomato_LR_3
Chr08	116661307	116662701	1394	Go-tomato_LR_3
Chr08	117796301	117797368	1067	Go-tomato_LR_3
Chr08	117799215	117800349	1134	Go-tomato_LR_3
Chr08	118667062	118668395	1333	Go-tomato_LR_3
Chr08	125031096	125033151	2055	Go-tomato_LR_3
Chr08	130350925	130352702	1777	Go-tomato_LR_3
Chr08	130797893	130799187	1294	Go-tomato_LR_3
Chr08	130821829	130823370	1541	Go-tomato_LR_3
Chr08	130825864	130827000	1136	Go-tomato_LR_3
Chr08	130894082	130896606	2524	Go-tomato_LR_3
Chr08	130931108	130941415	10307	Go-tomato_LR_3
Chr08	130942645	130944022	1377	Go-tomato_LR_3
Chr09	12623920	12624935	1015	Go-tomato_LR_3
Chr09	14016996	14018256	1260	Go-tomato_LR_3
Chr09	16178411	16181031	2620	Go-tomato_LR_3
Chr09	16233008	16234568	1560	Go-tomato_LR_3
Chr09	18763071	18764188	1117	Go-tomato_LR_3
Chr09	26409585	26411177	1592	Go-tomato_LR_3
Chr09	32049004	32050072	1068	Go-tomato_LR_3
Chr09	32050296	32051662	1366	Go-tomato_LR_3
Chr09	37960712	37962181	1469	Go-tomato_LR_3
Chr09	38531887	38534322	2435	Go-tomato_LR_3
Chr09	40190746	40191815	1069	Go-tomato_LR_3
Chr09	48195403	48196883	1480	Go-tomato_LR_3
Chr09	48808391	48809482	1091	Go-tomato_LR_3
Chr09	49049336	49050488	1152	Go-tomato_LR_3
Chr09	49766940	49768071	1131	Go-tomato_LR_3
Chr09	55143610	55144966	1356	Go-tomato_LR_3
Chr09	56851034	56852234	1200	Go-tomato_LR_3
Chr09	62959109	62960187	1078	Go-tomato_LR_3
Chr09	64188718	64189990	1272	Go-tomato_LR_3
Chr09	67135904	67137021	1117	Go-tomato_LR_3
Chr09	71463430	71464527	1097	Go-tomato_LR_3
Chr09	71731600	71734382	2782	Go-tomato_LR_3
Chr09	73569893	73571772	1879	Go-tomato_LR_3
Chr09	73577849	73578987	1138	Go-tomato_LR_3
Chr09	77894516	77895721	1205	Go-tomato_LR_3
Chr09	78165431	78166655	1224	Go-tomato_LR_3
Chr09	79438192	79439795	1603	Go-tomato_LR_3
Chr09	83631260	83632564	1304	Go-tomato_LR_3
Chr09	87524875	87526193	1318	Go-tomato_LR_3
Chr09	92080275	92081557	1282	Go-tomato_LR_3
Chr09	93999532	94001328	1796	Go-tomato_LR_3
Chr09	95029900	95031169	1269	Go-tomato_LR_3
Chr09	95735303	95736869	1566	Go-tomato_LR_3
Chr09	102832188	102833272	1084	Go-tomato_LR_3
Chr09	107941469	107942566	1097	Go-tomato_LR_3
Chr09	110611231	110612291	1060	Go-tomato_LR_3
Chr09	110905843	110906969	1126	Go-tomato_LR_3
Chr09	114699518	114700604	1086	Go-tomato_LR_3
Chr09	115752564	115753679	1115	Go-tomato_LR_3
Chr09	115798630	115802260	3630	Go-tomato_LR_3
Chr09	115802268	115809443	7175	Go-tomato_LR_3
Chr09	115829076	115830581	1505	Go-tomato_LR_3
Chr09	115873679	115875116	1437	Go-tomato_LR_3
Chr09	115877051	115878139	1088	Go-tomato_LR_3
Chr09	115878938	115883037	4099	Go-tomato_LR_3
Chr09	115896289	115897411	1122	Go-tomato_LR_3
Chr09	115978100	115980648	2548	Go-tomato_LR_3
Chr09	116007843	116009337	1494	Go-tomato_LR_3
Chr09	116009589	116010658	1069	Go-tomato_LR_3
Chr09	116010679	116013530	2851	Go-tomato_LR_3
Chr09	116247485	116248871	1386	Go-tomato_LR_3
Chr09	120311636	120312709	1073	Go-tomato_LR_3
Chr09	121015794	121017950	2156	Go-tomato_LR_3
Chr10	2453815	2455070	1255	Go-tomato_LR_3
Chr10	2489459	2491195	1736	Go-tomato_LR_3
Chr10	2508607	2510267	1660	Go-tomato_LR_3
Chr10	3229168	3231134	1966	Go-tomato_LR_3
Chr10	3238346	3239534	1188	Go-tomato_LR_3
Chr10	3240710	3241718	1008	Go-tomato_LR_3
Chr10	14514787	14516205	1418	Go-tomato_LR_3
Chr10	14517395	14518445	1050	Go-tomato_LR_3
Chr10	14521152	14522878	1726	Go-tomato_LR_3
Chr10	18649421	18650931	1510	Go-tomato_LR_3
Chr10	21177541	21178809	1268	Go-tomato_LR_3
Chr10	21197526	21198657	1131	Go-tomato_LR_3
Chr10	25497382	25498385	1003	Go-tomato_LR_3
Chr10	27436657	27437821	1164	Go-tomato_LR_3
Chr10	31078219	31079259	1040	Go-tomato_LR_3
Chr10	35322361	35323380	1019	Go-tomato_LR_3
Chr10	35809238	35810514	1276	Go-tomato_LR_3
Chr10	35811666	35813220	1554	Go-tomato_LR_3
Chr10	35813991	35815493	1502	Go-tomato_LR_3
Chr10	36569615	36570916	1301	Go-tomato_LR_3
Chr10	47654026	47655375	1349	Go-tomato_LR_3
Chr10	47674968	47676050	1082	Go-tomato_LR_3
Chr10	49273914	49275418	1504	Go-tomato_LR_3
Chr10	50317817	50318848	1031	Go-tomato_LR_3
Chr10	53489517	53490575	1058	Go-tomato_LR_3
Chr10	57440968	57442389	1421	Go-tomato_LR_3
Chr10	58518008	58519184	1176	Go-tomato_LR_3
Chr10	64518441	64519579	1138	Go-tomato_LR_3
Chr10	66434496	66435543	1047	Go-tomato_LR_3
Chr10	66606974	66608147	1173	Go-tomato_LR_3
Chr10	66628537	66629663	1126	Go-tomato_LR_3
Chr10	69371688	69372743	1055	Go-tomato_LR_3
Chr10	70626478	70627840	1362	Go-tomato_LR_3
Chr10	70639462	70641010	1548	Go-tomato_LR_3
Chr10	77878701	77879795	1094	Go-tomato_LR_3
Chr10	82054663	82055675	1012	Go-tomato_LR_3
Chr10	83862804	83864314	1510	Go-tomato_LR_3
Chr10	99888994	99890273	1279	Go-tomato_LR_3
Chr10	110243892	110244928	1036	Go-tomato_LR_3
Chr10	113666567	113669840	3273	Go-tomato_LR_3
Chr10	118403474	118404815	1341	Go-tomato_LR_3
Chr10	118764054	118765144	1090	Go-tomato_LR_3
Chr11	3939550	3940578	1028	Go-tomato_LR_3
Chr11	11581610	11582820	1210	Go-tomato_LR_3
Chr11	17942439	17943561	1122	Go-tomato_LR_3
Chr11	19100510	19102408	1898	Go-tomato_LR_3
Chr11	21438804	21439946	1142	Go-tomato_LR_3
Chr11	21637368	21638547	1179	Go-tomato_LR_3
Chr11	23228306	23229521	1215	Go-tomato_LR_3
Chr11	31396798	31398513	1715	Go-tomato_LR_3
Chr11	34563457	34564692	1235	Go-tomato_LR_3
Chr11	38799609	38801075	1466	Go-tomato_LR_3
Chr11	38801254	38802494	1240	Go-tomato_LR_3
Chr11	40236102	40237706	1604	Go-tomato_LR_3
Chr11	40974947	40976019	1072	Go-tomato_LR_3
Chr11	42956773	42958658	1885	Go-tomato_LR_3
Chr11	44107387	44108551	1164	Go-tomato_LR_3
Chr11	44628199	44629602	1403	Go-tomato_LR_3
Chr11	45282412	45285136	2724	Go-tomato_LR_3
Chr11	45285874	45287527	1653	Go-tomato_LR_3
Chr11	45288012	45289798	1786	Go-tomato_LR_3
Chr11	51446068	51447469	1401	Go-tomato_LR_3
Chr11	54051801	54053358	1557	Go-tomato_LR_3
Chr11	54135613	54136738	1125	Go-tomato_LR_3
Chr11	56209647	56210729	1082	Go-tomato_LR_3
Chr11	56742171	56743191	1020	Go-tomato_LR_3
Chr11	56744068	56745516	1448	Go-tomato_LR_3
Chr11	56909457	56910734	1277	Go-tomato_LR_3
Chr11	57044303	57045339	1036	Go-tomato_LR_3
Chr11	57553163	57554581	1418	Go-tomato_LR_3
Chr11	57557671	57558746	1075	Go-tomato_LR_3
Chr11	57695040	57696386	1346	Go-tomato_LR_3
Chr11	58038588	58039612	1024	Go-tomato_LR_3
Chr11	58338451	58339846	1395	Go-tomato_LR_3
Chr11	58896749	58897813	1064	Go-tomato_LR_3
Chr11	59083754	59084934	1180	Go-tomato_LR_3
Chr11	61012507	61013744	1237	Go-tomato_LR_3
Chr11	61015019	61017420	2401	Go-tomato_LR_3
Chr11	62833707	62835360	1653	Go-tomato_LR_3
Chr11	63638930	63639952	1022	Go-tomato_LR_3
Chr11	63901092	63902405	1313	Go-tomato_LR_3
Chr11	65082437	65084028	1591	Go-tomato_LR_3
Chr11	65813574	65814661	1087	Go-tomato_LR_3
Chr11	66723579	66725054	1475	Go-tomato_LR_3
Chr11	66959343	66960853	1510	Go-tomato_LR_3
Chr11	67179426	67180949	1523	Go-tomato_LR_3
Chr11	67182941	67184279	1338	Go-tomato_LR_3
Chr11	67493315	67495772	2457	Go-tomato_LR_3
Chr11	67720870	67721933	1063	Go-tomato_LR_3
Chr11	69056470	69057751	1281	Go-tomato_LR_3
Chr11	70031156	70032244	1088	Go-tomato_LR_3
Chr11	70131650	70133155	1505	Go-tomato_LR_3
Chr11	71463756	71465052	1296	Go-tomato_LR_3
Chr11	74844036	74845063	1027	Go-tomato_LR_3
Chr11	75045144	75046645	1501	Go-tomato_LR_3
Chr11	75775148	75776567	1419	Go-tomato_LR_3
Chr11	76074974	76076465	1491	Go-tomato_LR_3
Chr11	77433440	77434585	1145	Go-tomato_LR_3
Chr11	81295294	81296395	1101	Go-tomato_LR_3
Chr11	83952283	83953314	1031	Go-tomato_LR_3
Chr11	84179873	84180962	1089	Go-tomato_LR_3
Chr11	92668334	92669392	1058	Go-tomato_LR_3
Chr11	94956859	94958132	1273	Go-tomato_LR_3
Chr11	97416224	97417472	1248	Go-tomato_LR_3
Chr11	101023788	101025318	1530	Go-tomato_LR_3
Chr11	101970804	101972700	1896	Go-tomato_LR_3
Chr11	105254329	105255462	1133	Go-tomato_LR_3
Chr11	110350602	110351729	1127	Go-tomato_LR_3
Chr11	114205922	114208138	2216	Go-tomato_LR_3
Chr11	114596124	114597967	1843	Go-tomato_LR_3
Chr11	115325150	115326169	1019	Go-tomato_LR_3
Chr11	115799868	115800911	1043	Go-tomato_LR_3
Chr11	115800931	115802316	1385	Go-tomato_LR_3
Chr11	116665332	116666338	1006	Go-tomato_LR_3
Chr11	119064710	119065736	1026	Go-tomato_LR_3
Chr11	122809700	122811708	2008	Go-tomato_LR_3
Chr11	122854273	122859634	5361	Go-tomato_LR_3
Chr11	122863253	122865805	2552	Go-tomato_LR_3
Chr11	122869389	122870735	1346	Go-tomato_LR_3
Chr11	122871301	122873433	2132	Go-tomato_LR_3
Chr11	122874887	122876499	1612	Go-tomato_LR_3
Chr12	730535	731734	1199	Go-tomato_LR_3
Chr12	2293437	2294917	1480	Go-tomato_LR_3
Chr12	2753405	2754756	1351	Go-tomato_LR_3
Chr12	2800392	2801945	1553	Go-tomato_LR_3
Chr12	3635478	3636744	1266	Go-tomato_LR_3
Chr12	6058565	6061075	2510	Go-tomato_LR_3
Chr12	10398015	10399779	1764	Go-tomato_LR_3
Chr12	13690747	13692530	1783	Go-tomato_LR_3
Chr12	14939762	14940792	1030	Go-tomato_LR_3
Chr12	16201937	16203833	1896	Go-tomato_LR_3
Chr12	16328772	16329900	1128	Go-tomato_LR_3
Chr12	17091764	17092986	1222	Go-tomato_LR_3
Chr12	19849111	19850338	1227	Go-tomato_LR_3
Chr12	22216170	22217186	1016	Go-tomato_LR_3
Chr12	33270857	33272780	1923	Go-tomato_LR_3
Chr12	34208698	34209774	1076	Go-tomato_LR_3
Chr12	43333913	43335110	1197	Go-tomato_LR_3
Chr12	44611526	44613024	1498	Go-tomato_LR_3
Chr12	45987256	45988560	1304	Go-tomato_LR_3
Chr12	46131468	46132939	1471	Go-tomato_LR_3
Chr12	46897788	46898930	1142	Go-tomato_LR_3
Chr12	56157134	56158238	1104	Go-tomato_LR_3
Chr12	64583725	64585564	1839	Go-tomato_LR_3
Chr12	64665680	64667089	1409	Go-tomato_LR_3
Chr12	69107045	69108142	1097	Go-tomato_LR_3
Chr12	70181599	70182773	1174	Go-tomato_LR_3
Chr12	74920065	74921396	1331	Go-tomato_LR_3
Chr12	75040313	75041659	1346	Go-tomato_LR_3
Chr12	79631721	79632795	1074	Go-tomato_LR_3
Chr12	85259857	85261770	1913	Go-tomato_LR_3
Chr12	86949512	86950924	1412	Go-tomato_LR_3
Chr12	96277842	96279075	1233	Go-tomato_LR_3
Chr12	96586747	96589373	2626	Go-tomato_LR_3
Chr12	96736211	96739259	3048	Go-tomato_LR_3
unchr_scaffold_03	92683	93739	1056	Go-tomato_LR_3
unchr_scaffold_07	78836	79961	1125	Go-tomato_LR_3
unchr_scaffold_07	79998	81679	1681	Go-tomato_LR_3
unchr_scaffold_07	180872	181886	1014	Go-tomato_LR_3
unchr_scaffold_13	12547	13669	1122	Go-tomato_LR_3
unchr_scaffold_16	148827	150076	1249	Go-tomato_LR_3
unchr_scaffold_21	13926	15354	1428	Go-tomato_LR_3
unchr_scaffold_24	21882	22928	1046	Go-tomato_LR_3
unchr_scaffold_75	2278	3577	1299	Go-tomato_LR_3
Chr01	138094450	138095535	1085	Go-tomato_PR_1
Chr02	5854054	5855616	1562	Go-tomato_PR_1
Chr02	6407169	6410449	3280	Go-tomato_PR_1
Chr02	6411499	6412801	1302	Go-tomato_PR_1
Chr02	6413587	6415005	1418	Go-tomato_PR_1
Chr02	6419592	6420616	1024	Go-tomato_PR_1
Chr02	6421584	6425940	4356	Go-tomato_PR_1
Chr02	6425947	6427724	1777	Go-tomato_PR_1
Chr02	6493685	6494881	1196	Go-tomato_PR_1
Chr03	84063232	84064389	1157	Go-tomato_PR_1
Chr03	105832605	105833711	1106	Go-tomato_PR_1
Chr05	109373378	109374444	1066	Go-tomato_PR_1
Chr05	125424853	125426044	1191	Go-tomato_PR_1
Chr07	15318449	15319610	1161	Go-tomato_PR_1
Chr08	130797894	130799184	1290	Go-tomato_PR_1
Chr08	130894084	130896605	2521	Go-tomato_PR_1
Chr08	130931995	130936865	4870	Go-tomato_PR_1
Chr08	130937992	130941281	3289	Go-tomato_PR_1
Chr09	115798664	115802251	3587	Go-tomato_PR_1
Chr09	115802308	115803351	1043	Go-tomato_PR_1
Chr09	115804273	115807326	3053	Go-tomato_PR_1
Chr09	115807454	115808722	1268	Go-tomato_PR_1
Chr09	115978101	115980000	1899	Go-tomato_PR_1
Chr09	116008192	116009303	1111	Go-tomato_PR_1
Chr09	116009589	116012356	2767	Go-tomato_PR_1
Chr10	2490062	2491075	1013	Go-tomato_PR_1
Chr10	118403617	118404768	1151	Go-tomato_PR_1
Chr11	65082438	65083438	1000	Go-tomato_PR_1
Chr01	2863912	2865076	1164	Go-tomato_PR_2
Chr01	2866212	2867277	1065	Go-tomato_PR_2
Chr01	34836549	34838004	1455	Go-tomato_PR_2
Chr01	41766757	41767881	1124	Go-tomato_PR_2
Chr01	60526046	60527450	1404	Go-tomato_PR_2
Chr01	99309525	99310822	1297	Go-tomato_PR_2
Chr01	105542441	105544953	2512	Go-tomato_PR_2
Chr01	108702509	108703528	1019	Go-tomato_PR_2
Chr01	109530251	109531298	1047	Go-tomato_PR_2
Chr01	112810309	112811629	1320	Go-tomato_PR_2
Chr01	124716579	124719099	2520	Go-tomato_PR_2
Chr01	128433655	128435045	1390	Go-tomato_PR_2
Chr01	136455832	136457830	1998	Go-tomato_PR_2
Chr01	138094314	138096886	2572	Go-tomato_PR_2
Chr01	152322253	152323293	1040	Go-tomato_PR_2
Chr02	5685338	5686388	1050	Go-tomato_PR_2
Chr02	5838868	5840826	1958	Go-tomato_PR_2
Chr02	5841096	5842408	1312	Go-tomato_PR_2
[truncated: 666 more rows]
