# Supplementary material for: Horizontal transfer of plasmid-like extrachromosomal circular DNAs across graft junctions in Solanaceae
Source: Mol Hortic. 2024 Nov 20;4:41. doi: 10.1186/s43897-024-00124-0 (PMC11577957; doi:10.1186/s43897-024-00124-0)
Supplement: Supplementary file 6 — Supplementary Material 6: Table S5. Sequence information matching with organelles for Go-tomato samples. [file 43897_2024_124_MOESM6_ESM.xls]

## Sheet: Sheet1
Supplemental Table S5 Sequence information matching with organelles for Go-tomato samples
Samples	Numbers of reads only aligned to goji	Primary mapped to mitochondrion	Percent	Primary mapped to chloroplast	Percent
Go-tomato_LR_1	1623108	2391	0.0015	945	0.0006
Go-tomato_LR_2	1092140	1928	0.0018	85	0.0001
Go-tomato_LR_3	1197202	1772	0.0015	79	0.0001
Go-tomato_PR_1	590504	1289	0.0022	912	0.0015
Go-tomato_PR_2	835260	1724	0.0021	62	0.0001
Go-tomato_PR_3	1104600	2162	0.002	68	0.0001
