# Supplementary material for: Horizontal transfer of plasmid-like extrachromosomal circular DNAs across graft junctions in Solanaceae
Source: Mol Hortic. 2024 Nov 20;4:41. doi: 10.1186/s43897-024-00124-0 (PMC11577957; doi:10.1186/s43897-024-00124-0)
Supplement: Supplementary file 7 — Supplementary Material 7: Table S6. Statistics of genome-wide assembly results. [file 43897_2024_124_MOESM7_ESM.xls]

## Sheet: Sheet1
Supplemental Table S6 Statistics of genome-wide assembly results
#CR represents tomato control
Supplemental Table S6 Statistics of genome-wide assembly results
Chr	Go-tomato		CR
	Length	Contigs	Length	Contigs
Chr1	96036479	1	96479052	3
Chr2	55444812	2	56018140	3
Chr3	68156370	4	67786015	7
Chr4	67631513	2	67197106	4
Chr5	66598776	1	66123615	2
Chr6	52335223	2	52296384	2
Chr7	69377334	2	69009106	2
Chr8	68008934	3	67385655	3
Chr9	71230207	4	71074612	6
Chr10	67202093	1	66730749	1
Chr11	57760459	11	57846015	7
Chr12	69923866	2	69855807	1
Total chr	809706066	35	807802256	41
Unchr	81615962	1023	31958989	525
Total	891322028	1058	839761245	566
