# Supplementary material for: Horizontal transfer of plasmid-like extrachromosomal circular DNAs across graft junctions in Solanaceae
Source: Mol Hortic. 2024 Nov 20;4:41. doi: 10.1186/s43897-024-00124-0 (PMC11577957; doi:10.1186/s43897-024-00124-0)
Supplement: Supplementary file 8 — Supplementary Material 8: Table S7. EccDNA data-filtering statistics. [file 43897_2024_124_MOESM8_ESM.xls]

## Sheet: Sheet1
Supplemental Table S7 EccDNA data-filtering statistics
#G-tomato represents grafted tomato scions; S-tomato represents self-grafted tomato scions; S-goji represents grafted goji stock; Goji represents goji control; HGT5 represents the fifth generation we asexually propagated.
Supplemental Table S7 EccDNA data-filtering statistics
Sample Name	Raw Reads	Clean Reads	Raw Bases(G)	Clean Bases(G)	Q20(%)	Q30(%)	GC Content(%)
G-AR-1	187079466	183095382	28.06	26.35	98.35	94.42	64.06
G-AR-2	200698180	196865364	30.1	28.26	98.25	94.24	63.7
G -tomato	169166660	166846966	25.37	23.75	98.28	94.29	40.78
S-tomato	186860122	183921156	28.03	26.31	98.22	94.29	46.98
S-goji	141049990	135877468	21.16	18.52	97.15	91.58	36.04
Goji	168246714	165268948	25.24	23.14	97.89	93.46	41.37
HGT 5	197779572	191834808	29.67	27.52	97.96	93.64	48.03
