# Supplementary material for: Horizontal transfer of plasmid-like extrachromosomal circular DNAs across graft junctions in Solanaceae
Source: Mol Hortic. 2024 Nov 20;4:41. doi: 10.1186/s43897-024-00124-0 (PMC11577957; doi:10.1186/s43897-024-00124-0)
Supplement: Supplementary file 9 — Supplementary Material 9: Table S8. Mapping rate of eccDNA reads to the goji genome. [file 43897_2024_124_MOESM9_ESM.xls]

## Sheet: Sheet1
Supplemental Table S8 Mapping rate of eccDNAs reads to the goji genome
#G-tomato represents grafted tomato scions; S-tomato represents self-grafted tomato scions; S-goji represents grafted goji stock; Goji represents goji control; HGT5 represents the fifth generation we asexually propagated.
Supplemental Table S8 Mapping rate of eccDNAs reads to the goji genome
Sample	G-AR-1	G-AR-2	G-tomato	S-tomato	S-goji	Goji	HGT5
All	183345077	197647772	172141615	186616972	163054538	186887661	197150273
UnMapped	162374547	165029558	38041900	76304267	2134709	2322433	61267517
Mapped	20970530	32618214	134099715	110312705	160919829	184565228	135882756
MappedRate(%)	11.44	16.5	77.9	59.11	98.69	98.76	68.92
UniqueMapped	13751596	17039009	67046711	48004484	106396348	93991762	57187876
UniqueMappedRate(%)	7.5	8.62	38.95	25.72	65.25	50.29	29.01
