# Supplementary material for: Horizontal transfer of plasmid-like extrachromosomal circular DNAs across graft junctions in Solanaceae
Source: Mol Hortic. 2024 Nov 20;4:41. doi: 10.1186/s43897-024-00124-0 (PMC11577957; doi:10.1186/s43897-024-00124-0)
Supplement: Supplementary file 10 — Supplementary Material 10: Table S9. Detection of eccDNAs. [file 43897_2024_124_MOESM10_ESM.xls]

## Sheet: Sheet1
Supplemental Table S9 Detection results of eccDNAs
#ori _ eccDNA represents the number of original eccDNA ; filter _ eccDNA represents the number of eccDNA after filtering.
Supplemental Table S9 Detection results of eccDNAs
Sample	G-AR-1	G-AR-2	G-tomato	S-tomato	S-goji	Goji	HGT5
ori_eccDNA	82	130	10586	3403	29095	61065	523
filter_eccDNA	32	71	5947	2241	15135	30289	319
