# Supplementary material for: Horizontal transfer of plasmid-like extrachromosomal circular DNAs across graft junctions in Solanaceae
Source: Mol Hortic. 2024 Nov 20;4:41. doi: 10.1186/s43897-024-00124-0 (PMC11577957; doi:10.1186/s43897-024-00124-0)
Supplement: Supplementary file 11 — Supplementary Material 11: Table S10. Comparison of eccDNA positions between G-AR-1 and G-AR-2. [file 43897_2024_124_MOESM11_ESM.xls]

## Sheet: Sheet1
Supplemental Table S10 Comparison of eccDNA positions between G-AR-1 and G-AR-2
G-AR-1												G-AR-2												overlap	△start	△end
Chr01	5088355	106985309	peaks1	16	30	3519.22	0.0640009	14.016	0.979406	1	0.995387	Chr01	10488836	10489046	peaks1	0	1	8	39.619	27.5437	0.964826	1	0.138095	210	-5400481	96496263
Chr01	5088355	106985309	peaks1	16	30	3519.22	0.0640009	14.016	0.979406	1	0.995387	Chr01	101415393	101415631	peaks2	1	1	65	2.0084	1.78225	0.475556	0.616822	0.369748	238	-96327038	5569678
Chr01	5088355	106985309	peaks1	16	30	3519.22	0.0640009	14.016	0.979406	1	0.995387	Chr01	32277984	141368761	peaks4	9	60	1890.84	0.155668	16.1888	0.995689	0.999889	0.99441	74707325	-27189629	-34383452
Chr01	32277984	141368761	peaks2	0	31	974.99	0.0994024	10.4445	0.995699	0.999919	0.995617	Chr01	101415393	101415631	peaks2	1	1	65	2.0084	1.78225	0.475556	0.616822	0.369748	238	-69137409	39953130
Chr01	32277984	141368761	peaks2	0	31	974.99	0.0994024	10.4445	0.995699	0.999919	0.995617	Chr01	134915029	134915094	peaks3	0	1	106	7.46154	1.15128	0.864528	0.627426	0	65	-102637045	6453667
Chr01	32277984	141368761	peaks2	0	31	974.99	0.0994024	10.4445	0.995699	0.999919	0.995617	Chr01	32277984	141368761	peaks4	9	60	1890.84	0.155668	16.1888	0.995689	0.999889	0.99441	109090777	0	0
Chr04	61885080	61885155	peaks8	0	15	413.92	85.0667	31.3183	0.318618	0.250049	0.0666667	Chr04	45720715	72048369	peaks26	0	15	863.39	0.207999	46.6654	0.989509	0.990075	0.993896	75	16164365	-10163214
Chr04	45720715	72048369	peaks11	0	7	284.86	0.107529	15.587	0.989224	0.991636	0.995019	Chr04	45720715	72048369	peaks26	0	15	863.39	0.207999	46.6654	0.989509	0.990075	0.993896	26327654	0	0
Chr05	38334556	138802186	peaks13	0	6	770	0.203859	23.4298	0.992412	0.9875	0.993079	Chr05	74292006	74292174	peaks29	0	3	23.99	9.16071	2.71094	0.330053	0.167414	0.0119048	168	-35957450	64510012
Chr05	38334556	138802186	peaks13	0	6	770	0.203859	23.4298	0.992412	0.9875	0.993079	Chr05	74293185	74293747	peaks30	0	1	25	29.0089	8.77019	0.842229	0.244222	0	562	-35958629	64508439
Chr05	38334556	138802186	peaks13	0	6	770	0.203859	23.4298	0.992412	0.9875	0.993079	Chr05	74294897	74296199	peaks31	0	1	15	25.2642	7.5931	0.537745	0.284382	0	1302	-35960341	64505987
Chr05	38334556	138802186	peaks13	0	6	770	0.203859	23.4298	0.992412	0.9875	0.993079	Chr05	74299273	74299823	peaks32	0	1	14	25.8491	8.16584	0.381086	0.246371	0	550	-35964717	64502363
Chr05	38334556	138802186	peaks13	0	6	770	0.203859	23.4298	0.992412	0.9875	0.993079	Chr05	74305803	74305946	peaks33	0	1	9	6.1049	1.22168	0.127621	0.454352	0	143	-35971247	64496240
Chr05	38334556	138802186	peaks13	0	6	770	0.203859	23.4298	0.992412	0.9875	0.993079	Chr05	107901444	107901725	peaks34	15	1	8	1687.93	1038.82	1	1	0.145907	281	-69566888	30900461
Chr08	60795007	60795357	peaks23	0	2	122	4.62286	1.47766	0.995238	1	0	Chr08	51103394	75008777	peaks54	0	42	3324.4	0.161327	80.3246	0.993367	1	0.995099	350	9691613	-14213420
Chr08	51103394	75008777	peaks24	0	24	1682.62	0.0664795	32.0467	0.993585	0.999735	0.996207	Chr08	51103394	75008777	peaks54	0	42	3324.4	0.161327	80.3246	0.993367	1	0.995099	23905383	0	0
Chr12	77817574	77817741	peaks30	0	1	72.88	1.20359	0.661507	0.988636	0.992593	0.137725	Chr12	73404943	99776297	peaks70	0	1	90	0.16476	17.7624	0.795652	0.670886	0.984365	167	4412631	-21958556
Chr12	77817574	77817741	peaks30	0	1	72.88	1.20359	0.661507	0.988636	0.992593	0.137725	Chr12	58926816	89422601	peaks71	1	19	810	0.179789	17.7947	0.988554	0.976915	0.985934	167	18890758	-11604860
Chr12	92893064	92893183	peaks31	0	2	572	3.52941	2.27823	0.408291	0.820707	0.294118	Chr12	73404943	99776297	peaks70	0	1	90	0.16476	17.7624	0.795652	0.670886	0.984365	119	19488121	-6883114
Chr12	58926816	89422601	peaks32	0	14	501	0.142433	46.0535	0.989757	0.970794	0.98787	Chr12	69670745	69670926	peaks64	0	2	298.84	2.37569	1.87813	0.980198	1	0.364641	181	-10743929	19751675
Chr12	58926816	89422601	peaks32	0	14	501	0.142433	46.0535	0.989757	0.970794	0.98787	Chr12	80058605	80058870	peaks65	0	1	67	0.950943	0.32715	0.990826	1	0.0792453	265	-21131789	9363731
Chr12	58926816	89422601	peaks32	0	14	501	0.142433	46.0535	0.989757	0.970794	0.98787	Chr12	80247338	80247695	peaks66	0	3	239.97	3.42297	2.47968	0.990826	0.901639	0.184874	357	-21320522	9174906
Chr12	58926816	89422601	peaks32	0	14	501	0.142433	46.0535	0.989757	0.970794	0.98787	Chr12	87274130	87274605	peaks67	0	1	62.8	3.93053	2.23593	0.995062	1	0.0926316	475	-28347314	2147996
Chr12	58926816	89422601	peaks32	0	14	501	0.142433	46.0535	0.989757	0.970794	0.98787	Chr12	73404943	99776297	peaks70	0	1	90	0.16476	17.7624	0.795652	0.670886	0.984365	16017658	-14478127	-10353696
Chr12	58926816	89422601	peaks32	0	14	501	0.142433	46.0535	0.989757	0.970794	0.98787	Chr12	58926816	89422601	peaks71	1	19	810	0.179789	17.7947	0.988554	0.976915	0.985934	30495785	0	0
.	-1	-1	.	.	.	.	.	.	.	.	.	Chr01	168837532	168837763	peaks5	0	1	67.83	3.15152	2.71735	0.0243038	0.607038	0.329004	0	-168837533	-168837764
.	-1	-1	.	.	.	.	.	.	.	.	.	Chr02	6559654	6562820	peaks6	0	2	100	1.63171	2.46956	0.92437	1	0.624763	0	-6559655	-6562821
.	-1	-1	.	.	.	.	.	.	.	.	.	Chr02	22034033	22034149	peaks7	0	1	84	1.25862	0.800007	0.991304	1	0.224138	0	-22034034	-22034150
.	-1	-1	.	.	.	.	.	.	.	.	.	Chr02	58055400	58055541	peaks8	0	1	7.92	2.43972	1.13218	0.0576923	0.126331	0	0	-58055401	-58055542
.	-1	-1	.	.	.	.	.	.	.	.	.	Chr02	95980426	95980742	peaks9	0	1	70	0.914557	0.56449	0.983333	1	0.205696	0	-95980427	-95980743
.	-1	-1	.	.	.	.	.	.	.	.	.	Chr02	135354234	135354395	peaks10	0	2	326.79	1.2236	0.965074	0.982759	0.965116	0.378882	0	-135354235	-135354396
.	-1	-1	.	.	.	.	.	.	.	.	.	Chr02	139035020	139035206	peaks11	0	4	474	1.54839	1.21828	0.0278364	1	0.354839	0	-139035021	-139035207
.	-1	-1	.	.	.	.	.	.	.	.	.	Chr02	150886377	150886675	peaks12	0	1	33	1.18456	0.820969	0.982301	1	0.261745	0	-150886378	-150886676
.	-1	-1	.	.	.	.	.	.	.	.	.	Chr03	28018391	28018735	peaks13	0	1	66	2.42442	1.17389	0.99115	1	0	0	-28018392	-28018736
.	-1	-1	.	.	.	.	.	.	.	.	.	Chr03	103085751	103086052	peaks14	0	1	77.92	1.81063	2.99956	0.55064	0.244898	0.554817	0	-103085752	-103086053
.	-1	-1	.	.	.	.	.	.	.	.	.	Chr03	130875800	130875984	peaks15	0	1	70.44	1.36413	0.661862	0.993939	1	0.103261	0	-130875801	-130875985
.	-1	-1	.	.	.	.	.	.	.	.	.	Chr03	131665299	131665713	peaks16	0	1	149	0.586957	0.909384	0.978022	1	0.705314	0	-131665300	-131665714
.	-1	-1	.	.	.	.	.	.	.	.	.	Chr03	133211004	133211212	peaks17	0	1	171	1.29808	0.93931	0.977273	1	0.336538	0	-133211005	-133211213
.	-1	-1	.	.	.	.	.	.	.	.	.	Chr03	139593060	139593490	peaks18	0	1	90.71	1.23023	1.49589	0.988669	0.983051	0.513953	0	-139593061	-139593491
.	-1	-1	.	.	.	.	.	.	.	.	.	Chr03	144056421	144056729	peaks19	0	2	95	5.38636	1.41079	0.989547	1	0	0	-144056422	-144056730
.	-1	-1	.	.	.	.	.	.	.	.	.	Chr04	3462336	3462649	peaks20	0	1	47.99	0.961661	0.662891	0.98	1	0.239617	0	-3462337	-3462650
.	-1	-1	.	.	.	.	.	.	.	.	.	Chr04	10262749	10262935	peaks21	0	1	280	1.8172	1.67811	0.141114	0.446064	0.44086	0	-10262750	-10262936
.	-1	-1	.	.	.	.	.	.	.	.	.	Chr04	24708932	24709081	peaks22	0	2	238	1.8255	1.09747	0.984848	0.266055	0.234899	0	-24708933	-24709082
.	-1	-1	.	.	.	.	.	.	.	.	.	Chr04	112105070	112105356	peaks23	0	1	42	1.00699	0.864987	0.976744	1	0.370629	0	-112105071	-112105357
.	-1	-1	.	.	.	.	.	.	.	.	.	Chr04	141232335	141234901	peaks24	0	1	56	2.78722	3.13255	0.983806	1	0.417771	0	-141232336	-141234902
.	-1	-1	.	.	.	.	.	.	.	.	.	Chr04	144704411	144704788	peaks25	0	1	71	0.798408	0.743993	0.986301	1	0.397878	0	-144704412	-144704789
.	-1	-1	.	.	.	.	.	.	.	.	.	Chr04	72076781	137216953	peaks27	0	21	380.94	0.276891	41.3313	0.994583	0.449715	0.99309	0	-72076782	-137216954
.	-1	-1	.	.	.	.	.	.	.	.	.	Chr05	17884263	17884579	peaks28	0	1	75.96	0.829114	0.785091	0.988701	1	0.408228	0	-17884264	-17884580
.	-1	-1	.	.	.	.	.	.	.	.	.	Chr06	18237229	18237626	peaks35	0	1	79.99	9.65995	6.39803	0.992883	1	0.103275	0	-18237230	-18237627
.	-1	-1	.	.	.	.	.	.	.	.	.	Chr06	39894202	39894385	peaks36	0	1	76	2.35519	2.47381	0.338462	0.432886	0.360656	0	-39894203	-39894386
.	-1	-1	.	.	.	.	.	.	.	.	.	Chr06	97231815	97231982	peaks37	0	1	109.13	4.26347	4.70088	0.160643	0.145499	0.401198	0	-97231816	-97231983
.	-1	-1	.	.	.	.	.	.	.	.	.	Chr06	97231815	97231992	peaks38	0	1	99.21	4.75706	4.99183	0.160643	0.182868	0.378531	0	-97231816	-97231993
.	-1	-1	.	.	.	.	.	.	.	.	.	Chr06	106588995	106589194	peaks39	0	1	20	2.48744	1.44882	0.996403	0.106068	0.0854271	0	-106588996	-106589195
.	-1	-1	.	.	.	.	.	.	.	.	.	Chr06	106589220	106589392	peaks40	0	1	8.99	10.4244	5.87764	0.561506	0.664753	0	0	-106589221	-106589393
.	-1	-1	.	.	.	.	.	.	.	.	.	Chr06	110104444	110104854	peaks41	0	1	79	3.43415	0.864929	0.989924	1	0	0	-110104445	-110104855
.	-1	-1	.	.	.	.	.	.	.	.	.	Chr06	116636372	116636443	peaks42	0	1	112	9.78873	3.88901	0.754615	0.53876	0	0	-116636373	-116636444
.	-1	-1	.	.	.	.	.	.	.	.	.	Chr06	116636380	116636424	peaks43	0	2	132	12.6364	1.06794	0.573787	0.431008	0	0	-116636381	-116636425
.	-1	-1	.	.	.	.	.	.	.	.	.	Chr06	117710404	117710918	peaks44	0	9	361	14.7568	5.10676	0.975579	1	0	0	-117710405	-117710919
.	-1	-1	.	.	.	.	.	.	.	.	.	Chr06	121318459	121318565	peaks45	0	1	54.78	3.87736	1.63513	0.99005	0.994859	0.0754717	0	-121318460	-121318566
.	-1	-1	.	.	.	.	.	.	.	.	.	Chr06	122864350	122864659	peaks46	4	3	183	7.40129	2.53534	0.99297	1	0	0	-122864351	-122864660
.	-1	-1	.	.	.	.	.	.	.	.	.	Chr06	132848967	132849422	peaks47	0	2	76	2.45714	2.14574	0.986301	0.883929	0.178022	0	-132848968	-132849423
.	-1	-1	.	.	.	.	.	.	.	.	.	Chr06	135432190	135432434	peaks48	0	1	220.91	1.12705	0.981512	0.986395	1	0.42623	0	-135432191	-135432435
.	-1	-1	.	.	.	.	.	.	.	.	.	Chr07	117037015	117037290	peaks49	2	15	981.02	360.924	44.9395	0.99089	0.990688	0	0	-117037016	-117037291
.	-1	-1	.	.	.	.	.	.	.	.	.	Chr07	120265403	120265733	peaks50	0	1	58	4.70303	2.10115	0.992816	1	0.00606061	0	-120265404	-120265734
.	-1	-1	.	.	.	.	.	.	.	.	.	Chr07	124626951	124627129	peaks51	0	1	60	1.47191	0.680216	0.992537	1	0.106742	0	-124626952	-124627130
.	-1	-1	.	.	.	.	.	.	.	.	.	Chr07	130831537	130831727	peaks52	0	1	71.93	1.84211	0.430808	0.392713	0.99435	0.0263158	0	-130831538	-130831728
.	-1	-1	.	.	.	.	.	.	.	.	.	Chr08	97540589	97540660	peaks53	0	1	70.64	5.88732	3.02827	0.910675	0.997613	0.0140845	0	-97540590	-97540661
.	-1	-1	.	.	.	.	.	.	.	.	.	Chr09	192794	193274	peaks55	0	1	9	14.2417	14.0259	1	0.987788	0.0895833	0	-192795	-193275
.	-1	-1	.	.	.	.	.	.	.	.	.	Chr09	123431708	123431995	peaks56	4	84	6202.98	366.648	33.5102	0.992065	0.999861	0	0	-123431709	-123431996
.	-1	-1	.	.	.	.	.	.	.	.	.	Chr10	30619352	30619609	peaks57	0	2	167.98	1.67704	1.83162	0.373219	0.115992	0.513619	0	-30619353	-30619610
.	-1	-1	.	.	.	.	.	.	.	.	.	Chr10	90034788	90035165	peaks58	14	70	4035.74	443.528	17.3334	0.473799	0.498868	0	0	-90034789	-90035166
.	-1	-1	.	.	.	.	.	.	.	.	.	Chr10	98545907	98546269	peaks59	0	1	166.9	2.41989	2.63329	0.983193	0.545374	0.436464	0	-98545908	-98546270
.	-1	-1	.	.	.	.	.	.	.	.	.	Chr10	120996570	120996791	peaks60	48	1	7.95	1415.35	1037.94	1	0.999678	0.0226244	0	-120996571	-120996792
.	-1	-1	.	.	.	.	.	.	.	.	.	Chr10	121020308	121020693	peaks61	0	2	46	2.11169	1.71789	0.994521	1	0.168831	0	-121020309	-121020694
.	-1	-1	.	.	.	.	.	.	.	.	.	Chr11	102126406	102126581	peaks62	0	1	90.64	0.84	0.754113	0.987952	0.984848	0.377143	0	-102126407	-102126582
.	-1	-1	.	.	.	.	.	.	.	.	.	Chr12	10757624	10758248	peaks63	0	1	47	1.29647	1.90148	0.650704	1	0.584936	0	-10757625	-10758249
.	-1	-1	.	.	.	.	.	.	.	.	.	Chr12	91782422	91782629	peaks68	0	1	78	0.850242	0.775088	0.450216	1	0.386473	0	-91782423	-91782630
.	-1	-1	.	.	.	.	.	.	.	.	.	Chr12	96662185	96662437	peaks69	0	1	107	0.84127	0.920772	0.979167	1	0.515873	0	-96662186	-96662438
Chr02	58053793	58054177	peaks3	0	1	26	68.0651	104.299	0.438397	0.38414	0	.	-1	-1	.	.	.	.	.	.	.	.	.	0	58053794	58054178
Chr02	63351287	63351304	peaks4	0	1	8	9.58824	0.69102	0.0476887	0.0150327	0	.	-1	-1	.	.	.	.	.	.	.	.	.	0	63351288	63351305
Chr02	152250799	152250939	peaks5	0	2	269	1.5	0.866025	0.992366	1	0.25	.	-1	-1	.	.	.	.	.	.	.	.	.	0	152250800	152250940
Chr03	93753478	93753728	peaks6	0	1	69	2.104	0.803233	0.988764	1	0	.	-1	-1	.	.	.	.	.	.	.	.	.	0	93753479	93753729
Chr04	3697234	3697581	peaks7	0	1	18	17.0202	5.08058	0.995853	1	0.0144092	.	-1	-1	.	.	.	.	.	.	.	.	.	0	3697235	3697582
Chr04	142951038	142951160	peaks9	0	1	210	1.37705	0.926193	0.984127	0.898551	0.311475	.	-1	-1	.	.	.	.	.	.	.	.	.	0	142951039	142951161
Chr04	142951038	142951174	peaks10	0	1	91	1.33824	0.884678	0.984127	1	0.279412	.	-1	-1	.	.	.	.	.	.	.	.	.	0	142951039	142951175
Chr05	74309897	74310055	peaks12	0	2	18	35.6329	9.5853	0.419859	0.680412	0.0189873	.	-1	-1	.	.	.	.	.	.	.	.	.	0	74309898	74310056
Chr06	2883318	2883497	peaks14	1	1	165.74	2.71508	3.38124	0.571429	0.723404	0.296089	.	-1	-1	.	.	.	.	.	.	.	.	.	0	2883319	2883498
Chr06	2883325	2883504	peaks15	0	1	75.95	3.02235	3.57514	0.571429	0.845261	0.296089	.	-1	-1	.	.	.	.	.	.	.	.	.	0	2883326	2883505
Chr06	5972251	5972423	peaks16	0	1	47	1.58721	0.515413	0.992308	0.615385	0.0116279	.	-1	-1	.	.	.	.	.	.	.	.	.	0	5972252	5972424
Chr06	29175049	29175453	peaks17	0	1	236	0.628713	0.928518	0.983333	1	0.685644	.	-1	-1	.	.	.	.	.	.	.	.	.	0	29175050	29175454
Chr06	68816061	68816218	peaks18	0	1	59	1.97452	0.224291	0.989899	0.984925	0.0127389	.	-1	-1	.	.	.	.	.	.	.	.	.	0	68816062	68816219
Chr06	108945475	108945834	peaks19	0	1	60.99	2.44011	1.80101	0.983607	1	0.192201	.	-1	-1	.	.	.	.	.	.	.	.	.	0	108945476	108945835
Chr07	38932400	38932530	peaks20	0	92	10416	253.077	207.125	0.863023	0.621301	0.3	.	-1	-1	.	.	.	.	.	.	.	.	.	0	38932401	38932531
Chr07	38932400	38932541	peaks21	0	40	4790	247.979	199.667	0.863023	0.688185	0.276596	.	-1	-1	.	.	.	.	.	.	.	.	.	0	38932401	38932542
Chr07	131176351	131176709	peaks22	0	2	15.84	45.9553	34.5319	0.769231	0.902125	0.0865922	.	-1	-1	.	.	.	.	.	.	.	.	.	0	131176352	131176710
Chr09	15558388	15592574	peaks25	0	1	92	0.15442	0.890511	0.985455	0.986957	0.942842	.	-1	-1	.	.	.	.	.	.	.	.	.	0	15558389	15592575
Chr10	5256086	5256264	peaks26	0	1	76	2.79775	0.944288	0.857143	1	0	.	-1	-1	.	.	.	.	.	.	.	.	.	0	5256087	5256265
Chr10	123068983	123069142	peaks27	0	2	18	26.0063	8.92139	0.311094	0.414723	0.0503145	.	-1	-1	.	.	.	.	.	.	.	.	.	0	123068984	123069143
Chr11	2955409	2955566	peaks28	3	3	618	3.57325	2.93497	0.989362	0.712121	0.401274	.	-1	-1	.	.	.	.	.	.	.	.	.	0	2955410	2955567
Chr11	101379636	101379852	peaks29	0	1	8	98.0278	108.243	0.998071	0.985888	0.138889	.	-1	-1	.	.	.	.	.	.	.	.	.	0	101379637	101379853
