# Supplementary material for: Horizontal transfer of plasmid-like extrachromosomal circular DNAs across graft junctions in Solanaceae
Source: Mol Hortic. 2024 Nov 20;4:41. doi: 10.1186/s43897-024-00124-0 (PMC11577957; doi:10.1186/s43897-024-00124-0)
Supplement: Supplementary file 12 — Supplementary Material 12: Table S11. EccDNA coordinated file of G-AR-2. [file 43897_2024_124_MOESM12_ESM.xls]

## Sheet: Sheet1
Supplemental Table S11 EccDNAs coordinated file of G-AR-2
#Chr represents chromosome; Start : the starting coordinate position of eccDNA ; End : eccDNA termination coordinate position ; PeakID : the number ID of eccDNA in this analysis; Discordants : the number of detected eccDNA inconsistent reads paire ; Split reads : the number of detected eccDNA split reads ; Circle score : the detected eccDNA score, mainly referring to the quality of the comparison…
Supplemental Table S11 EccDNAs coordinated file of G-AR-2
#Chr	Start	End	Discordants	Split_reads	Circle_score	Mean_coverage	Standard_deviation	Increase_start	Increase_end	Coverage_continuity
Chr01	10488836	10489046	0	1	8	39.619	27.5437	0.964826	1	0.138095
Chr01	12276992	12277142	4	0	0	7.78667	0.617378	0.98	0.98	0
Chr01	51653377	51653685	4	0	0	1.06494	1.76795	0.981132	1	0.733766
Chr01	87813520	87813633	4	0	0	5.48673	3.49997	0.115873	0.0642268	0.079646
Chr01	101415393	101415631	1	1	65	2.0084	1.78225	0.475556	0.616822	0.369748
Chr01	129747708	129747857	3	0	0	1103.95	276.368	0.999796	0.990843	0
Chr01	134915029	134915094	0	1	106	7.46154	1.15128	0.864528	0.627426	0
Chr01	5088355	106985283	9	0	0	0.120856	30.1339	0.981856	0.601145	0.994218
Chr01	32277984	141368761	9	60	1890.84	0.155668	16.1888	0.995689	0.999889	0.99441
Chr01	168837532	168837763	0	1	67.83	3.15152	2.71735	0.0243038	0.607038	0.329004
Chr02	4460137	4460179	12	0	0	932.5	577.589	0.991168	0.991168	0
Chr02	6559654	6562820	0	2	100	1.63171	2.46956	0.92437	1	0.624763
Chr02	22034033	22034149	0	1	84	1.25862	0.800007	0.991304	1	0.224138
Chr02	57721116	57724822	20	0	0	159.501	52.1363	0.324706	0.377593	0.00107933
Chr02	57727089	57727310	14	0	0	150.33	20.4609	0.448497	0.336289	0
Chr02	57879350	57879598	36	0	0	344.282	68.7693	0.297669	0.354033	0
Chr02	57941823	57941987	5	0	0	57.6341	25.01	0.726009	1	0
Chr02	58055400	58055541	0	1	7.92	2.43972	1.13218	0.0576923	0.126331	0
Chr02	95980426	95980742	0	1	70	0.914557	0.56449	0.983333	1	0.205696
Chr02	135354234	135354395	0	2	326.79	1.2236	0.965074	0.982759	0.965116	0.378882
Chr02	139035020	139035206	0	4	474	1.54839	1.21828	0.0278364	1	0.354839
Chr02	6529164	139057617	26	0	0	0.513181	103.973	0	0.743305	0.990871
Chr02	150475915	150476022	8	0	0	7.85981	5.76559	0.98545	1	0.327103
Chr02	150886377	150886675	0	1	33	1.18456	0.820969	0.982301	1	0.261745
Chr03	575974	576124	3	0	0	18.6267	2.83207	0.962607	0.731414	0
Chr03	21500173	21500430	10	0	0	142.152	94.9569	0.955655	0.734892	0
Chr03	28018391	28018735	0	1	66	2.42442	1.17389	0.99115	1	0
Chr03	36877769	36877863	8	0	0	377.894	265.87	0.994457	0.671011	0
Chr03	56939825	56939975	4	0	0	53.3267	8.42417	0.95183	0.961787	0
Chr03	103085751	103086052	0	1	77.92	1.81063	2.99956	0.55064	0.244898	0.554817
Chr03	130875800	130875984	0	1	70.44	1.36413	0.661862	0.993939	1	0.103261
Chr03	131665299	131665713	0	1	149	0.586957	0.909384	0.978022	1	0.705314
Chr03	133211004	133211212	0	1	171	1.29808	0.93931	0.977273	1	0.336538
Chr03	139593060	139593490	0	1	90.71	1.23023	1.49589	0.988669	0.983051	0.513953
Chr03	144056421	144056729	0	2	95	5.38636	1.41079	0.989547	1	0
Chr03	13231838	30137872	117	0	0	0.162143	14.4356	0.999752	0.999683	0.990539
Chr03	13137931	165737349	13	0	0	0.202041	66.7036	0.993988	0.0468933	0.991379
Chr03	43036582	105657966	6	0	0	0.150812	26.4425	0.98293	0.726634	0.994843
Chr04	3462336	3462649	0	1	47.99	0.961661	0.662891	0.98	1	0.239617
Chr04	10262749	10262935	0	1	280	1.8172	1.67811	0.141114	0.446064	0.44086
Chr04	24708932	24709081	0	2	238	1.8255	1.09747	0.984848	0.266055	0.234899
Chr04	81005274	81005495	28	0	0	8029.16	2760.65	0.999103	1	0
Chr04	112105070	112105356	0	1	42	1.00699	0.864987	0.976744	1	0.370629
Chr04	141232335	141234901	0	1	56	2.78722	3.13255	0.983806	1	0.417771
Chr04	144704411	144704788	0	1	71	0.798408	0.743993	0.986301	1	0.397878
Chr04	15000440	23639124	16	0	0	0.186362	26.9798	1	0.864291	0.988374
Chr04	31634838	61885390	6	0	0	0.183972	39.0754	0.857235	0.699363	0.992203
Chr04	19939446	134263789	96	0	0	0.223807	38.255	0.999547	0.309816	0.992517
Chr04	45720715	72048369	0	15	863.39	0.207999	46.6654	0.989509	0.990075	0.993896
Chr04	48037918	72058000	10	0	0	0.250113	48.9859	0	0.969258	0.993904
Chr04	49259330	72154879	24	0	0	0.339702	36.458	0.761882	0.0698502	0.993015
Chr04	72076781	137216953	0	21	380.94	0.276891	41.3313	0.994583	0.449715	0.99309
Chr05	17884263	17884579	0	1	75.96	0.829114	0.785091	0.988701	1	0.408228
Chr05	74292006	74292174	0	3	23.99	9.16071	2.71094	0.330053	0.167414	0.0119048
Chr05	74293185	74293747	0	1	25	29.0089	8.77019	0.842229	0.244222	0
Chr05	74294897	74296199	0	1	15	25.2642	7.5931	0.537745	0.284382	0
Chr05	74299273	74299823	0	1	14	25.8491	8.16584	0.381086	0.246371	0
Chr05	74305561	74305714	3	0	0	25.4379	2.35378	0.329419	0.587527	0
Chr05	74305803	74305946	0	1	9	6.1049	1.22168	0.127621	0.454352	0
Chr05	74309813	74309947	4	0	0	30.5597	7.45785	0.178939	0.415773	0.00746269
Chr05	107901444	107901725	15	1	8	1687.93	1038.82	1	1	0.145907
Chr05	128517153	128517305	4	0	0	3.92105	0.451989	0.994975	1	0.00657895
Chr05	33118405	141047168	14	0	0	0.425284	69.8576	0.991903	0	0.991805
Chr06	18237229	18237626	0	1	79.99	9.65995	6.39803	0.992883	1	0.103275
Chr06	39894202	39894385	0	1	76	2.35519	2.47381	0.338462	0.432886	0.360656
Chr06	61327693	61327904	4	0	0	1755.65	811.861	0.998496	0.999187	0
Chr06	97231815	97231982	0	1	109.13	4.26347	4.70088	0.160643	0.145499	0.401198
Chr06	97231815	97231992	0	1	99.21	4.75706	4.99183	0.160643	0.182868	0.378531
Chr06	106588995	106589194	0	1	20	2.48744	1.44882	0.996403	0.106068	0.0854271
Chr06	106589220	106589392	0	1	8.99	10.4244	5.87764	0.561506	0.664753	0
Chr06	110104444	110104854	0	1	79	3.43415	0.864929	0.989924	1	0
Chr06	116636372	116636443	0	1	112	9.78873	3.88901	0.754615	0.53876	0
Chr06	116636380	116636424	0	2	132	12.6364	1.06794	0.573787	0.431008	0
Chr06	117710404	117710918	0	9	361	14.7568	5.10676	0.975579	1	0
Chr06	121318459	121318565	0	1	54.78	3.87736	1.63513	0.99005	0.994859	0.0754717
Chr06	122864350	122864659	4	3	183	7.40129	2.53534	0.99297	1	0
Chr06	132848967	132849422	0	2	76	2.45714	2.14574	0.986301	0.883929	0.178022
Chr06	92940552	109162247	8	0	0	0.359375	98.1028	0.326466	0.472892	0.98641
Chr06	46970200	109162356	4	0	0	0.249054	101.261	0	1	0.992021
Chr06	135432190	135432434	0	1	220.91	1.12705	0.981512	0.986395	1	0.42623
Chr07	10225943	10227788	21	0	0	84.3469	143.206	0.848857	0.794349	0.589702
Chr07	39214891	39215046	6	0	0	109.6	42.5663	0.999668	0.985423	0
Chr07	117037015	117037290	2	15	981.02	360.924	44.9395	0.99089	0.990688	0
Chr07	120265403	120265733	0	1	58	4.70303	2.10115	0.992816	1	0.00606061
Chr07	124626951	124627129	0	1	60	1.47191	0.680216	0.992537	1	0.106742
Chr07	130831537	130831727	0	1	71.93	1.84211	0.430808	0.392713	0.99435	0.0263158
Chr07	131073458	131083922	18	0	0	1.52294	6.89149	0.989509	0.781119	0.840023
Chr07	131150393	131150549	4	0	0	68.1859	15.2592	0.647573	0.588885	0
Chr07	13250086	29819062	18	0	0	1.32775	375.001	0.999583	0.361772	0.991057
Chr08	251344	251524	10	0	0	143.156	46.7897	0.989004	0.716139	0
Chr08	97540589	97540660	0	1	70.64	5.88732	3.02827	0.910675	0.997613	0.0140845
Chr08	60402418	61549902	3	0	0	0.0483649	2.10601	0	0.995981	0.994038
Chr08	48447720	66732781	52	0	0	0.063975	5.52268	0.994829	0.00860215	0.995401
Chr08	104614280	109508806	4	0	0	0.355091	60.6759	0.938335	0.929231	0.988795
Chr08	124679824	131284678	5	0	0	0.154541	8.59118	0.992579	0.998415	0.985023
Chr08	51103394	75008777	0	42	3324.4	0.161327	80.3246	0.993367	1	0.995099
Chr09	192794	193274	0	1	9	14.2417	14.0259	1	0.987788	0.0895833
Chr09	51941989	51942232	8	0	0	448.642	151.441	0.993636	1	0
Chr09	123431708	123431995	4	84	6202.98	366.648	33.5102	0.992065	0.999861	0
Chr09	102222523	102245729	8	0	0	1.24968	12.4889	0.798912	0.442719	0.975653
Chr09	69416044	117335216	5	0	0	0.296195	37.9974	0.999839	1	0.992356
Chr10	30619352	30619609	0	2	167.98	1.67704	1.83162	0.373219	0.115992	0.513619
Chr10	39194034	39194193	4	0	0	10.7736	1.40495	0.727852	0.34908	0
Chr10	89988653	89988809	8	0	0	95.3846	17.1668	0.277156	0.877694	0
Chr10	90034788	90035165	14	70	4035.74	443.528	17.3334	0.473799	0.498868	0
Chr10	90084822	90087354	36	0	0	309.491	58.4871	0.400614	0.306393	0
Chr10	98545907	98546269	0	1	166.9	2.41989	2.63329	0.983193	0.545374	0.436464
Chr10	115547942	115549010	3	0	0	19.3876	129.15	0.989744	1	0.577715
Chr10	120996570	120996791	48	1	7.95	1415.35	1037.94	1	0.999678	0.0226244
Chr10	121020308	121020693	0	2	46	2.11169	1.71789	0.994521	1	0.168831
Chr10	123753032	123753375	4	0	0	1.42274	0.906251	0.989583	0.862069	0.28863
Chr10	1778124	114609440	10	0	0	0.504013	152.583	1	1	0.990954
Chr10	38269737	139227173	44	0	0	0.623073	56.2376	0.987973	0.169811	0.991093
Chr10	123056083	149332677	63	0	0	8.86982	290.913	0.999919	0.169811	0.98109
Chr11	94070760	94070933	5	0	0	1212.66	573.404	0.972501	1	0.0809249
Chr11	102126406	102126581	0	1	90.64	0.84	0.754113	0.987952	0.984848	0.377143
Chr11	59610019	104414081	76	0	0	0.586208	47.9655	0.962041	0.384278	0.992702
Chr12	10757624	10758248	0	1	47	1.29647	1.90148	0.650704	1	0.584936
Chr12	69670745	69670926	0	2	298.84	2.37569	1.87813	0.980198	1	0.364641
Chr12	80058605	80058870	0	1	67	0.950943	0.32715	0.990826	1	0.0792453
Chr12	80247338	80247695	0	3	239.97	3.42297	2.47968	0.990826	0.901639	0.184874
Chr12	87274130	87274605	0	1	62.8	3.93053	2.23593	0.995062	1	0.0926316
Chr12	91592151	91592311	3	0	0	3.93125	1.76466	0.993814	1	0.06875
Chr12	91782422	91782629	0	1	78	0.850242	0.775088	0.450216	1	0.386473
Chr12	96662185	96662437	0	1	107	0.84127	0.920772	0.979167	1	0.515873
Chr12	73404943	99776297	0	1	90	0.16476	17.7624	0.795652	0.670886	0.984365
Chr12	80182601	114578930	3	0	0	0.245408	65.921	0.99986	0.0780142	0.983868
Chr12	34511587	129854811	5	0	0	0.199636	42.1702	0.53922	0.0780142	0.987441
Chr12	36689836	122116915	46	0	0	0.197832	42.7853	0.998812	0.0780142	0.987338
Chr12	58926816	89422601	1	19	810	0.179789	17.7947	0.988554	0.976915	0.985934
