# Supplementary material for: Horizontal transfer of plasmid-like extrachromosomal circular DNAs across graft junctions in Solanaceae
Source: Mol Hortic. 2024 Nov 20;4:41. doi: 10.1186/s43897-024-00124-0 (PMC11577957; doi:10.1186/s43897-024-00124-0)
Supplement: Supplementary file 13 — Supplementary Material 13: Table S12. Consensus sequence of six samples mapped to filter eccDNAs detected in G-AR-2. [file 43897_2024_124_MOESM13_ESM.xls]

## Sheet: Sheet1
Supplemental Table S12 Consensus sequence of six samples mapped to filter eccDNAs detected in G-AR-2
Supplemental Table S12 Consensus sequence of six samples mapped to filter eccDNAs detected in G-AR-2
Consenus sequences of six samples				G-AR-2
Chr	Start	end	length	#Chr	Start	End	peaksID	Discordants	Split_reads	Circle_score	Mean_coverage	Standard_deviation	Increase_start	Increase_end	Coverage_continuity	overlap
Chr01	32572882	32572905	23	Chr01	32277984	141368761	peaks4	9	60	1890.84	0.155668	16.1888	0.995689	0.999889	0.99441	23
Chr01	32628670	32628794	124	Chr01	32277984	141368761	peaks4	9	60	1890.84	0.155668	16.1888	0.995689	0.999889	0.99441	124
Chr01	33475212	33475277	65	Chr01	32277984	141368761	peaks4	9	60	1890.84	0.155668	16.1888	0.995689	0.999889	0.99441	65
Chr01	33475535	33475776	241	Chr01	32277984	141368761	peaks4	9	60	1890.84	0.155668	16.1888	0.995689	0.999889	0.99441	241
Chr01	33475794	33475852	58	Chr01	32277984	141368761	peaks4	9	60	1890.84	0.155668	16.1888	0.995689	0.999889	0.99441	58
Chr01	33659953	33660022	69	Chr01	32277984	141368761	peaks4	9	60	1890.84	0.155668	16.1888	0.995689	0.999889	0.99441	69
Chr01	33660078	33660338	260	Chr01	32277984	141368761	peaks4	9	60	1890.84	0.155668	16.1888	0.995689	0.999889	0.99441	260
Chr01	34703215	34703473	258	Chr01	32277984	141368761	peaks4	9	60	1890.84	0.155668	16.1888	0.995689	0.999889	0.99441	258
Chr01	34835090	34835240	150	Chr01	32277984	141368761	peaks4	9	60	1890.84	0.155668	16.1888	0.995689	0.999889	0.99441	150
Chr01	34835259	34835317	58	Chr01	32277984	141368761	peaks4	9	60	1890.84	0.155668	16.1888	0.995689	0.999889	0.99441	58
Chr01	34835619	34835651	32	Chr01	32277984	141368761	peaks4	9	60	1890.84	0.155668	16.1888	0.995689	0.999889	0.99441	32
Chr01	34836932	34837179	247	Chr01	32277984	141368761	peaks4	9	60	1890.84	0.155668	16.1888	0.995689	0.999889	0.99441	247
Chr01	34837201	34837538	337	Chr01	32277984	141368761	peaks4	9	60	1890.84	0.155668	16.1888	0.995689	0.999889	0.99441	337
Chr01	34837556	34837966	410	Chr01	32277984	141368761	peaks4	9	60	1890.84	0.155668	16.1888	0.995689	0.999889	0.99441	410
Chr01	35296363	35296572	209	Chr01	32277984	141368761	peaks4	9	60	1890.84	0.155668	16.1888	0.995689	0.999889	0.99441	209
Chr01	35296625	35296758	133	Chr01	32277984	141368761	peaks4	9	60	1890.84	0.155668	16.1888	0.995689	0.999889	0.99441	133
Chr01	35527907	35528061	154	Chr01	32277984	141368761	peaks4	9	60	1890.84	0.155668	16.1888	0.995689	0.999889	0.99441	154
Chr01	35576371	35576480	109	Chr01	32277984	141368761	peaks4	9	60	1890.84	0.155668	16.1888	0.995689	0.999889	0.99441	109
Chr01	35743215	35743359	144	Chr01	32277984	141368761	peaks4	9	60	1890.84	0.155668	16.1888	0.995689	0.999889	0.99441	144
Chr01	35745721	35745776	55	Chr01	32277984	141368761	peaks4	9	60	1890.84	0.155668	16.1888	0.995689	0.999889	0.99441	55
Chr01	35745905	35746138	233	Chr01	32277984	141368761	peaks4	9	60	1890.84	0.155668	16.1888	0.995689	0.999889	0.99441	233
Chr01	36026446	36026489	43	Chr01	32277984	141368761	peaks4	9	60	1890.84	0.155668	16.1888	0.995689	0.999889	0.99441	43
Chr01	36026527	36026566	39	Chr01	32277984	141368761	peaks4	9	60	1890.84	0.155668	16.1888	0.995689	0.999889	0.99441	39
Chr01	36182151	36182218	67	Chr01	32277984	141368761	peaks4	9	60	1890.84	0.155668	16.1888	0.995689	0.999889	0.99441	67
Chr01	36182234	36182396	162	Chr01	32277984	141368761	peaks4	9	60	1890.84	0.155668	16.1888	0.995689	0.999889	0.99441	162
Chr01	36182401	36182433	32	Chr01	32277984	141368761	peaks4	9	60	1890.84	0.155668	16.1888	0.995689	0.999889	0.99441	32
Chr01	37430695	37430772	77	Chr01	32277984	141368761	peaks4	9	60	1890.84	0.155668	16.1888	0.995689	0.999889	0.99441	77
Chr01	37599290	37599441	151	Chr01	32277984	141368761	peaks4	9	60	1890.84	0.155668	16.1888	0.995689	0.999889	0.99441	151
Chr01	37599709	37599851	142	Chr01	32277984	141368761	peaks4	9	60	1890.84	0.155668	16.1888	0.995689	0.999889	0.99441	142
Chr01	37599996	37600105	109	Chr01	32277984	141368761	peaks4	9	60	1890.84	0.155668	16.1888	0.995689	0.999889	0.99441	109
Chr01	37689670	37689727	57	Chr01	32277984	141368761	peaks4	9	60	1890.84	0.155668	16.1888	0.995689	0.999889	0.99441	57
Chr01	38433123	38433261	138	Chr01	32277984	141368761	peaks4	9	60	1890.84	0.155668	16.1888	0.995689	0.999889	0.99441	138
Chr01	38434705	38434935	230	Chr01	32277984	141368761	peaks4	9	60	1890.84	0.155668	16.1888	0.995689	0.999889	0.99441	230
Chr01	38439187	38439358	171	Chr01	32277984	141368761	peaks4	9	60	1890.84	0.155668	16.1888	0.995689	0.999889	0.99441	171
Chr01	38445709	38445721	12	Chr01	32277984	141368761	peaks4	9	60	1890.84	0.155668	16.1888	0.995689	0.999889	0.99441	12
Chr01	39118810	39118825	15	Chr01	32277984	141368761	peaks4	9	60	1890.84	0.155668	16.1888	0.995689	0.999889	0.99441	15
Chr01	39256563	39256760	197	Chr01	32277984	141368761	peaks4	9	60	1890.84	0.155668	16.1888	0.995689	0.999889	0.99441	197
Chr01	39716304	39716469	165	Chr01	32277984	141368761	peaks4	9	60	1890.84	0.155668	16.1888	0.995689	0.999889	0.99441	165
Chr01	39906318	39906430	112	Chr01	32277984	141368761	peaks4	9	60	1890.84	0.155668	16.1888	0.995689	0.999889	0.99441	112
Chr01	39908384	39908461	77	Chr01	32277984	141368761	peaks4	9	60	1890.84	0.155668	16.1888	0.995689	0.999889	0.99441	77
Chr01	39973509	39973580	71	Chr01	32277984	141368761	peaks4	9	60	1890.84	0.155668	16.1888	0.995689	0.999889	0.99441	71
Chr01	39991094	39991166	72	Chr01	32277984	141368761	peaks4	9	60	1890.84	0.155668	16.1888	0.995689	0.999889	0.99441	72
Chr01	39991191	39991238	47	Chr01	32277984	141368761	peaks4	9	60	1890.84	0.155668	16.1888	0.995689	0.999889	0.99441	47
Chr01	39991259	39991341	82	Chr01	32277984	141368761	peaks4	9	60	1890.84	0.155668	16.1888	0.995689	0.999889	0.99441	82
Chr01	40012583	40012605	22	Chr01	32277984	141368761	peaks4	9	60	1890.84	0.155668	16.1888	0.995689	0.999889	0.99441	22
Chr01	40012621	40012693	72	Chr01	32277984	141368761	peaks4	9	60	1890.84	0.155668	16.1888	0.995689	0.999889	0.99441	72
Chr01	40120470	40120494	24	Chr01	32277984	141368761	peaks4	9	60	1890.84	0.155668	16.1888	0.995689	0.999889	0.99441	24
Chr01	40477324	40477551	227	Chr01	32277984	141368761	peaks4	9	60	1890.84	0.155668	16.1888	0.995689	0.999889	0.99441	227
Chr01	40902455	40902533	78	Chr01	32277984	141368761	peaks4	9	60	1890.84	0.155668	16.1888	0.995689	0.999889	0.99441	78
Chr01	41766779	41766992	213	Chr01	32277984	141368761	peaks4	9	60	1890.84	0.155668	16.1888	0.995689	0.999889	0.99441	213
Chr01	41767175	41767551	376	Chr01	32277984	141368761	peaks4	9	60	1890.84	0.155668	16.1888	0.995689	0.999889	0.99441	376
Chr01	41769050	41769065	15	Chr01	32277984	141368761	peaks4	9	60	1890.84	0.155668	16.1888	0.995689	0.999889	0.99441	15
Chr01	41769754	41769902	148	Chr01	32277984	141368761	peaks4	9	60	1890.84	0.155668	16.1888	0.995689	0.999889	0.99441	148
Chr01	42088476	42088483	7	Chr01	32277984	141368761	peaks4	9	60	1890.84	0.155668	16.1888	0.995689	0.999889	0.99441	7
Chr01	42260807	42260925	118	Chr01	32277984	141368761	peaks4	9	60	1890.84	0.155668	16.1888	0.995689	0.999889	0.99441	118
Chr01	42782378	42782651	273	Chr01	32277984	141368761	peaks4	9	60	1890.84	0.155668	16.1888	0.995689	0.999889	0.99441	273
Chr01	42782659	42782978	319	Chr01	32277984	141368761	peaks4	9	60	1890.84	0.155668	16.1888	0.995689	0.999889	0.99441	319
Chr01	42783699	42783716	17	Chr01	32277984	141368761	peaks4	9	60	1890.84	0.155668	16.1888	0.995689	0.999889	0.99441	17
Chr01	43022231	43022236	5	Chr01	32277984	141368761	peaks4	9	60	1890.84	0.155668	16.1888	0.995689	0.999889	0.99441	5
Chr01	43022247	43022393	146	Chr01	32277984	141368761	peaks4	9	60	1890.84	0.155668	16.1888	0.995689	0.999889	0.99441	146
Chr01	43609624	43609747	123	Chr01	32277984	141368761	peaks4	9	60	1890.84	0.155668	16.1888	0.995689	0.999889	0.99441	123
Chr01	43895662	43895703	41	Chr01	32277984	141368761	peaks4	9	60	1890.84	0.155668	16.1888	0.995689	0.999889	0.99441	41
Chr01	44122128	44122157	29	Chr01	32277984	141368761	peaks4	9	60	1890.84	0.155668	16.1888	0.995689	0.999889	0.99441	29
Chr01	44126511	44126512	1	Chr01	32277984	141368761	peaks4	9	60	1890.84	0.155668	16.1888	0.995689	0.999889	0.99441	1
Chr01	44126988	44127084	96	Chr01	32277984	141368761	peaks4	9	60	1890.84	0.155668	16.1888	0.995689	0.999889	0.99441	96
Chr01	44692195	44692289	94	Chr01	32277984	141368761	peaks4	9	60	1890.84	0.155668	16.1888	0.995689	0.999889	0.99441	94
Chr01	44695539	44695845	306	Chr01	32277984	141368761	peaks4	9	60	1890.84	0.155668	16.1888	0.995689	0.999889	0.99441	306
Chr01	45469597	45469740	143	Chr01	32277984	141368761	peaks4	9	60	1890.84	0.155668	16.1888	0.995689	0.999889	0.99441	143
Chr01	45561659	45561676	17	Chr01	32277984	141368761	peaks4	9	60	1890.84	0.155668	16.1888	0.995689	0.999889	0.99441	17
Chr01	45561680	45561796	116	Chr01	32277984	141368761	peaks4	9	60	1890.84	0.155668	16.1888	0.995689	0.999889	0.99441	116
Chr01	45887180	45887323	143	Chr01	32277984	141368761	peaks4	9	60	1890.84	0.155668	16.1888	0.995689	0.999889	0.99441	143
Chr01	45887392	45887465	73	Chr01	32277984	141368761	peaks4	9	60	1890.84	0.155668	16.1888	0.995689	0.999889	0.99441	73
Chr01	45891358	45891552	194	Chr01	32277984	141368761	peaks4	9	60	1890.84	0.155668	16.1888	0.995689	0.999889	0.99441	194
Chr01	46930274	46930340	66	Chr01	32277984	141368761	peaks4	9	60	1890.84	0.155668	16.1888	0.995689	0.999889	0.99441	66
Chr01	47432365	47432475	110	Chr01	32277984	141368761	peaks4	9	60	1890.84	0.155668	16.1888	0.995689	0.999889	0.99441	110
Chr01	47432541	47432620	79	Chr01	32277984	141368761	peaks4	9	60	1890.84	0.155668	16.1888	0.995689	0.999889	0.99441	79
Chr01	47432636	47432672	36	Chr01	32277984	141368761	peaks4	9	60	1890.84	0.155668	16.1888	0.995689	0.999889	0.99441	36
Chr01	47432836	47432844	8	Chr01	32277984	141368761	peaks4	9	60	1890.84	0.155668	16.1888	0.995689	0.999889	0.99441	8
Chr01	47433041	47433130	89	Chr01	32277984	141368761	peaks4	9	60	1890.84	0.155668	16.1888	0.995689	0.999889	0.99441	89
Chr01	47490565	47490676	111	Chr01	32277984	141368761	peaks4	9	60	1890.84	0.155668	16.1888	0.995689	0.999889	0.99441	111
Chr01	47569041	47569138	97	Chr01	32277984	141368761	peaks4	9	60	1890.84	0.155668	16.1888	0.995689	0.999889	0.99441	97
Chr01	47612602	47612726	124	Chr01	32277984	141368761	peaks4	9	60	1890.84	0.155668	16.1888	0.995689	0.999889	0.99441	124
Chr01	47612824	47612853	29	Chr01	32277984	141368761	peaks4	9	60	1890.84	0.155668	16.1888	0.995689	0.999889	0.99441	29
Chr01	47614087	47614237	150	Chr01	32277984	141368761	peaks4	9	60	1890.84	0.155668	16.1888	0.995689	0.999889	0.99441	150
Chr01	47614246	47614395	149	Chr01	32277984	141368761	peaks4	9	60	1890.84	0.155668	16.1888	0.995689	0.999889	0.99441	149
Chr01	47685054	47685203	149	Chr01	32277984	141368761	peaks4	9	60	1890.84	0.155668	16.1888	0.995689	0.999889	0.99441	149
Chr01	47686610	47686706	96	Chr01	32277984	141368761	peaks4	9	60	1890.84	0.155668	16.1888	0.995689	0.999889	0.99441	96
Chr01	47733870	47733923	53	Chr01	32277984	141368761	peaks4	9	60	1890.84	0.155668	16.1888	0.995689	0.999889	0.99441	53
Chr01	47812347	47812482	135	Chr01	32277984	141368761	peaks4	9	60	1890.84	0.155668	16.1888	0.995689	0.999889	0.99441	135
Chr01	47836603	47836858	255	Chr01	32277984	141368761	peaks4	9	60	1890.84	0.155668	16.1888	0.995689	0.999889	0.99441	255
Chr01	47914818	47914927	109	Chr01	32277984	141368761	peaks4	9	60	1890.84	0.155668	16.1888	0.995689	0.999889	0.99441	109
Chr01	47915722	47915840	118	Chr01	32277984	141368761	peaks4	9	60	1890.84	0.155668	16.1888	0.995689	0.999889	0.99441	118
Chr01	47970912	47970989	77	Chr01	32277984	141368761	peaks4	9	60	1890.84	0.155668	16.1888	0.995689	0.999889	0.99441	77
Chr01	48057315	48057444	129	Chr01	32277984	141368761	peaks4	9	60	1890.84	0.155668	16.1888	0.995689	0.999889	0.99441	129
Chr01	48345303	48345422	119	Chr01	32277984	141368761	peaks4	9	60	1890.84	0.155668	16.1888	0.995689	0.999889	0.99441	119
Chr01	48345429	48345540	111	Chr01	32277984	141368761	peaks4	9	60	1890.84	0.155668	16.1888	0.995689	0.999889	0.99441	111
Chr01	48539387	48539634	247	Chr01	32277984	141368761	peaks4	9	60	1890.84	0.155668	16.1888	0.995689	0.999889	0.99441	247
Chr01	48730242	48730302	60	Chr01	32277984	141368761	peaks4	9	60	1890.84	0.155668	16.1888	0.995689	0.999889	0.99441	60
Chr01	48730308	48730321	13	Chr01	32277984	141368761	peaks4	9	60	1890.84	0.155668	16.1888	0.995689	0.999889	0.99441	13
Chr01	48730348	48730437	89	Chr01	32277984	141368761	peaks4	9	60	1890.84	0.155668	16.1888	0.995689	0.999889	0.99441	89
Chr01	48730690	48730709	19	Chr01	32277984	141368761	peaks4	9	60	1890.84	0.155668	16.1888	0.995689	0.999889	0.99441	19
Chr01	49163431	49163581	150	Chr01	32277984	141368761	peaks4	9	60	1890.84	0.155668	16.1888	0.995689	0.999889	0.99441	150
Chr01	49377638	49377669	31	Chr01	32277984	141368761	peaks4	9	60	1890.84	0.155668	16.1888	0.995689	0.999889	0.99441	31
Chr01	49377690	49377840	150	Chr01	32277984	141368761	peaks4	9	60	1890.84	0.155668	16.1888	0.995689	0.999889	0.99441	150
Chr01	49386249	49386301	52	Chr01	32277984	141368761	peaks4	9	60	1890.84	0.155668	16.1888	0.995689	0.999889	0.99441	52
Chr01	49386345	49386382	37	Chr01	32277984	141368761	peaks4	9	60	1890.84	0.155668	16.1888	0.995689	0.999889	0.99441	37
Chr01	49387983	49388149	166	Chr01	32277984	141368761	peaks4	9	60	1890.84	0.155668	16.1888	0.995689	0.999889	0.99441	166
Chr01	49412451	49412563	112	Chr01	32277984	141368761	peaks4	9	60	1890.84	0.155668	16.1888	0.995689	0.999889	0.99441	112
Chr01	49660438	49660560	122	Chr01	32277984	141368761	peaks4	9	60	1890.84	0.155668	16.1888	0.995689	0.999889	0.99441	122
Chr01	49660599	49660600	1	Chr01	32277984	141368761	peaks4	9	60	1890.84	0.155668	16.1888	0.995689	0.999889	0.99441	1
Chr01	49660634	49660737	103	Chr01	32277984	141368761	peaks4	9	60	1890.84	0.155668	16.1888	0.995689	0.999889	0.99441	103
Chr01	49660985	49661130	145	Chr01	32277984	141368761	peaks4	9	60	1890.84	0.155668	16.1888	0.995689	0.999889	0.99441	145
Chr01	49661142	49661292	150	Chr01	32277984	141368761	peaks4	9	60	1890.84	0.155668	16.1888	0.995689	0.999889	0.99441	150
Chr01	49661309	49661709	400	Chr01	32277984	141368761	peaks4	9	60	1890.84	0.155668	16.1888	0.995689	0.999889	0.99441	400
Chr01	49692053	49692434	381	Chr01	32277984	141368761	peaks4	9	60	1890.84	0.155668	16.1888	0.995689	0.999889	0.99441	381
Chr01	49714944	49715086	142	Chr01	32277984	141368761	peaks4	9	60	1890.84	0.155668	16.1888	0.995689	0.999889	0.99441	142
Chr01	49848969	49849075	106	Chr01	32277984	141368761	peaks4	9	60	1890.84	0.155668	16.1888	0.995689	0.999889	0.99441	106
Chr01	50024521	50024648	127	Chr01	32277984	141368761	peaks4	9	60	1890.84	0.155668	16.1888	0.995689	0.999889	0.99441	127
Chr01	50031873	50032006	133	Chr01	32277984	141368761	peaks4	9	60	1890.84	0.155668	16.1888	0.995689	0.999889	0.99441	133
Chr01	50058343	50058469	126	Chr01	32277984	141368761	peaks4	9	60	1890.84	0.155668	16.1888	0.995689	0.999889	0.99441	126
Chr01	50186642	50186816	174	Chr01	32277984	141368761	peaks4	9	60	1890.84	0.155668	16.1888	0.995689	0.999889	0.99441	174
Chr01	50216453	50216495	42	Chr01	32277984	141368761	peaks4	9	60	1890.84	0.155668	16.1888	0.995689	0.999889	0.99441	42
Chr01	50219192	50219247	55	Chr01	32277984	141368761	peaks4	9	60	1890.84	0.155668	16.1888	0.995689	0.999889	0.99441	55
Chr01	50354836	50354938	102	Chr01	32277984	141368761	peaks4	9	60	1890.84	0.155668	16.1888	0.995689	0.999889	0.99441	102
Chr01	50359240	50359343	103	Chr01	32277984	141368761	peaks4	9	60	1890.84	0.155668	16.1888	0.995689	0.999889	0.99441	103
Chr01	50782307	50782434	127	Chr01	32277984	141368761	peaks4	9	60	1890.84	0.155668	16.1888	0.995689	0.999889	0.99441	127
Chr01	50782455	50782457	2	Chr01	32277984	141368761	peaks4	9	60	1890.84	0.155668	16.1888	0.995689	0.999889	0.99441	2
Chr01	50782504	50782652	148	Chr01	32277984	141368761	peaks4	9	60	1890.84	0.155668	16.1888	0.995689	0.999889	0.99441	148
Chr01	50826829	50826966	137	Chr01	32277984	141368761	peaks4	9	60	1890.84	0.155668	16.1888	0.995689	0.999889	0.99441	137
Chr01	50828469	50828721	252	Chr01	32277984	141368761	peaks4	9	60	1890.84	0.155668	16.1888	0.995689	0.999889	0.99441	252
Chr01	50828781	50828788	7	Chr01	32277984	141368761	peaks4	9	60	1890.84	0.155668	16.1888	0.995689	0.999889	0.99441	7
Chr01	50917359	50917366	7	Chr01	32277984	141368761	peaks4	9	60	1890.84	0.155668	16.1888	0.995689	0.999889	0.99441	7
Chr01	50917385	50917512	127	Chr01	32277984	141368761	peaks4	9	60	1890.84	0.155668	16.1888	0.995689	0.999889	0.99441	127
Chr01	50962378	50962608	230	Chr01	32277984	141368761	peaks4	9	60	1890.84	0.155668	16.1888	0.995689	0.999889	0.99441	230
Chr01	50971128	50971199	71	Chr01	32277984	141368761	peaks4	9	60	1890.84	0.155668	16.1888	0.995689	0.999889	0.99441	71
Chr01	50971239	50971278	39	Chr01	32277984	141368761	peaks4	9	60	1890.84	0.155668	16.1888	0.995689	0.999889	0.99441	39
Chr01	50971286	50971394	108	Chr01	32277984	141368761	peaks4	9	60	1890.84	0.155668	16.1888	0.995689	0.999889	0.99441	108
Chr01	51149794	51149799	5	Chr01	32277984	141368761	peaks4	9	60	1890.84	0.155668	16.1888	0.995689	0.999889	0.99441	5
Chr01	51166091	51166129	38	Chr01	32277984	141368761	peaks4	9	60	1890.84	0.155668	16.1888	0.995689	0.999889	0.99441	38
Chr01	51184226	51184310	84	Chr01	32277984	141368761	peaks4	9	60	1890.84	0.155668	16.1888	0.995689	0.999889	0.99441	84
Chr01	51200716	51200835	119	Chr01	32277984	141368761	peaks4	9	60	1890.84	0.155668	16.1888	0.995689	0.999889	0.99441	119
Chr01	51201147	51201283	136	Chr01	32277984	141368761	peaks4	9	60	1890.84	0.155668	16.1888	0.995689	0.999889	0.99441	136
Chr01	51201980	51202031	51	Chr01	32277984	141368761	peaks4	9	60	1890.84	0.155668	16.1888	0.995689	0.999889	0.99441	51
Chr01	51202581	51202602	21	Chr01	32277984	141368761	peaks4	9	60	1890.84	0.155668	16.1888	0.995689	0.999889	0.99441	21
Chr01	51330073	51330188	115	Chr01	32277984	141368761	peaks4	9	60	1890.84	0.155668	16.1888	0.995689	0.999889	0.99441	115
Chr01	51330214	51330232	18	Chr01	32277984	141368761	peaks4	9	60	1890.84	0.155668	16.1888	0.995689	0.999889	0.99441	18
Chr01	51335416	51335535	119	Chr01	32277984	141368761	peaks4	9	60	1890.84	0.155668	16.1888	0.995689	0.999889	0.99441	119
Chr01	51335558	51335674	116	Chr01	32277984	141368761	peaks4	9	60	1890.84	0.155668	16.1888	0.995689	0.999889	0.99441	116
Chr01	51415654	51415790	136	Chr01	32277984	141368761	peaks4	9	60	1890.84	0.155668	16.1888	0.995689	0.999889	0.99441	136
Chr01	51438747	51438916	169	Chr01	32277984	141368761	peaks4	9	60	1890.84	0.155668	16.1888	0.995689	0.999889	0.99441	169
Chr01	51452929	51453094	165	Chr01	32277984	141368761	peaks4	9	60	1890.84	0.155668	16.1888	0.995689	0.999889	0.99441	165
Chr01	51462977	51463181	204	Chr01	32277984	141368761	peaks4	9	60	1890.84	0.155668	16.1888	0.995689	0.999889	0.99441	204
Chr01	51525405	51525605	200	Chr01	32277984	141368761	peaks4	9	60	1890.84	0.155668	16.1888	0.995689	0.999889	0.99441	200
Chr01	51697352	51697375	23	Chr01	32277984	141368761	peaks4	9	60	1890.84	0.155668	16.1888	0.995689	0.999889	0.99441	23
Chr01	51698077	51698151	74	Chr01	32277984	141368761	peaks4	9	60	1890.84	0.155668	16.1888	0.995689	0.999889	0.99441	74
Chr01	51698306	51698333	27	Chr01	32277984	141368761	peaks4	9	60	1890.84	0.155668	16.1888	0.995689	0.999889	0.99441	27
Chr01	51827208	51827283	75	Chr01	32277984	141368761	peaks4	9	60	1890.84	0.155668	16.1888	0.995689	0.999889	0.99441	75
Chr01	51827327	51827471	144	Chr01	32277984	141368761	peaks4	9	60	1890.84	0.155668	16.1888	0.995689	0.999889	0.99441	144
Chr01	52153070	52153121	51	Chr01	32277984	141368761	peaks4	9	60	1890.84	0.155668	16.1888	0.995689	0.999889	0.99441	51
Chr01	52156839	52156995	156	Chr01	32277984	141368761	peaks4	9	60	1890.84	0.155668	16.1888	0.995689	0.999889	0.99441	156
Chr01	52211179	52211190	11	Chr01	32277984	141368761	peaks4	9	60	1890.84	0.155668	16.1888	0.995689	0.999889	0.99441	11
Chr01	52211200	52211273	73	Chr01	32277984	141368761	peaks4	9	60	1890.84	0.155668	16.1888	0.995689	0.999889	0.99441	73
Chr01	52212874	52213003	129	Chr01	32277984	141368761	peaks4	9	60	1890.84	0.155668	16.1888	0.995689	0.999889	0.99441	129
Chr01	52409094	52409215	121	Chr01	32277984	141368761	peaks4	9	60	1890.84	0.155668	16.1888	0.995689	0.999889	0.99441	121
Chr01	52468436	52468509	73	Chr01	32277984	141368761	peaks4	9	60	1890.84	0.155668	16.1888	0.995689	0.999889	0.99441	73
Chr01	52468889	52469011	122	Chr01	32277984	141368761	peaks4	9	60	1890.84	0.155668	16.1888	0.995689	0.999889	0.99441	122
Chr01	52505622	52505691	69	Chr01	32277984	141368761	peaks4	9	60	1890.84	0.155668	16.1888	0.995689	0.999889	0.99441	69
Chr01	52513635	52513723	88	Chr01	32277984	141368761	peaks4	9	60	1890.84	0.155668	16.1888	0.995689	0.999889	0.99441	88
Chr01	52529590	52529740	150	Chr01	32277984	141368761	peaks4	9	60	1890.84	0.155668	16.1888	0.995689	0.999889	0.99441	150
Chr01	52628935	52628939	4	Chr01	32277984	141368761	peaks4	9	60	1890.84	0.155668	16.1888	0.995689	0.999889	0.99441	4
Chr01	52628944	52628979	35	Chr01	32277984	141368761	peaks4	9	60	1890.84	0.155668	16.1888	0.995689	0.999889	0.99441	35
Chr01	52754766	52754916	150	Chr01	32277984	141368761	peaks4	9	60	1890.84	0.155668	16.1888	0.995689	0.999889	0.99441	150
Chr01	52755201	52755309	108	Chr01	32277984	141368761	peaks4	9	60	1890.84	0.155668	16.1888	0.995689	0.999889	0.99441	108
Chr01	52760813	52761187	374	Chr01	32277984	141368761	peaks4	9	60	1890.84	0.155668	16.1888	0.995689	0.999889	0.99441	374
Chr01	52792802	52792881	79	Chr01	32277984	141368761	peaks4	9	60	1890.84	0.155668	16.1888	0.995689	0.999889	0.99441	79
Chr01	52867469	52867655	186	Chr01	32277984	141368761	peaks4	9	60	1890.84	0.155668	16.1888	0.995689	0.999889	0.99441	186
Chr01	52867687	52867698	11	Chr01	32277984	141368761	peaks4	9	60	1890.84	0.155668	16.1888	0.995689	0.999889	0.99441	11
Chr01	52961636	52961743	107	Chr01	32277984	141368761	peaks4	9	60	1890.84	0.155668	16.1888	0.995689	0.999889	0.99441	107
Chr01	53043719	53043856	137	Chr01	32277984	141368761	peaks4	9	60	1890.84	0.155668	16.1888	0.995689	0.999889	0.99441	137
Chr01	53135047	53135369	322	Chr01	32277984	141368761	peaks4	9	60	1890.84	0.155668	16.1888	0.995689	0.999889	0.99441	322
Chr01	53308124	53308155	31	Chr01	32277984	141368761	peaks4	9	60	1890.84	0.155668	16.1888	0.995689	0.999889	0.99441	31
Chr01	53308198	53308301	103	Chr01	32277984	141368761	peaks4	9	60	1890.84	0.155668	16.1888	0.995689	0.999889	0.99441	103
Chr01	53425726	53425866	140	Chr01	32277984	141368761	peaks4	9	60	1890.84	0.155668	16.1888	0.995689	0.999889	0.99441	140
Chr01	53484266	53484360	94	Chr01	32277984	141368761	peaks4	9	60	1890.84	0.155668	16.1888	0.995689	0.999889	0.99441	94
Chr01	53484384	53484424	40	Chr01	32277984	141368761	peaks4	9	60	1890.84	0.155668	16.1888	0.995689	0.999889	0.99441	40
Chr01	53484427	53484652	225	Chr01	32277984	141368761	peaks4	9	60	1890.84	0.155668	16.1888	0.995689	0.999889	0.99441	225
Chr01	53685111	53685245	134	Chr01	32277984	141368761	peaks4	9	60	1890.84	0.155668	16.1888	0.995689	0.999889	0.99441	134
Chr01	53731367	53731547	180	Chr01	32277984	141368761	peaks4	9	60	1890.84	0.155668	16.1888	0.995689	0.999889	0.99441	180
Chr01	53745318	53745468	150	Chr01	32277984	141368761	peaks4	9	60	1890.84	0.155668	16.1888	0.995689	0.999889	0.99441	150
Chr01	53745478	53745620	142	Chr01	32277984	141368761	peaks4	9	60	1890.84	0.155668	16.1888	0.995689	0.999889	0.99441	142
Chr01	53996686	53996802	116	Chr01	32277984	141368761	peaks4	9	60	1890.84	0.155668	16.1888	0.995689	0.999889	0.99441	116
Chr01	54634576	54634716	140	Chr01	32277984	141368761	peaks4	9	60	1890.84	0.155668	16.1888	0.995689	0.999889	0.99441	140
Chr01	54670186	54670447	261	Chr01	32277984	141368761	peaks4	9	60	1890.84	0.155668	16.1888	0.995689	0.999889	0.99441	261
Chr01	54960420	54960505	85	Chr01	32277984	141368761	peaks4	9	60	1890.84	0.155668	16.1888	0.995689	0.999889	0.99441	85
Chr01	54983607	54983651	44	Chr01	32277984	141368761	peaks4	9	60	1890.84	0.155668	16.1888	0.995689	0.999889	0.99441	44
Chr01	55016932	55017025	93	Chr01	32277984	141368761	peaks4	9	60	1890.84	0.155668	16.1888	0.995689	0.999889	0.99441	93
Chr01	55062479	55062518	39	Chr01	32277984	141368761	peaks4	9	60	1890.84	0.155668	16.1888	0.995689	0.999889	0.99441	39
Chr01	55062529	55062685	156	Chr01	32277984	141368761	peaks4	9	60	1890.84	0.155668	16.1888	0.995689	0.999889	0.99441	156
Chr01	55236593	55236691	98	Chr01	32277984	141368761	peaks4	9	60	1890.84	0.155668	16.1888	0.995689	0.999889	0.99441	98
Chr01	55298037	55298163	126	Chr01	32277984	141368761	peaks4	9	60	1890.84	0.155668	16.1888	0.995689	0.999889	0.99441	126
Chr01	55344428	55344513	85	Chr01	32277984	141368761	peaks4	9	60	1890.84	0.155668	16.1888	0.995689	0.999889	0.99441	85
Chr01	55571971	55572095	124	Chr01	32277984	141368761	peaks4	9	60	1890.84	0.155668	16.1888	0.995689	0.999889	0.99441	124
Chr01	55782515	55782608	93	Chr01	32277984	141368761	peaks4	9	60	1890.84	0.155668	16.1888	0.995689	0.999889	0.99441	93
Chr01	55798916	55799015	99	Chr01	32277984	141368761	peaks4	9	60	1890.84	0.155668	16.1888	0.995689	0.999889	0.99441	99
Chr01	55879675	55879742	67	Chr01	32277984	141368761	peaks4	9	60	1890.84	0.155668	16.1888	0.995689	0.999889	0.99441	67
Chr01	56081426	56081434	8	Chr01	32277984	141368761	peaks4	9	60	1890.84	0.155668	16.1888	0.995689	0.999889	0.99441	8
Chr01	56118678	56118685	7	Chr01	32277984	141368761	peaks4	9	60	1890.84	0.155668	16.1888	0.995689	0.999889	0.99441	7
Chr01	56118702	56118827	125	Chr01	32277984	141368761	peaks4	9	60	1890.84	0.155668	16.1888	0.995689	0.999889	0.99441	125
Chr01	56232478	56232613	135	Chr01	32277984	141368761	peaks4	9	60	1890.84	0.155668	16.1888	0.995689	0.999889	0.99441	135
Chr01	56353239	56353286	47	Chr01	32277984	141368761	peaks4	9	60	1890.84	0.155668	16.1888	0.995689	0.999889	0.99441	47
Chr01	56481823	56482241	418	Chr01	32277984	141368761	peaks4	9	60	1890.84	0.155668	16.1888	0.995689	0.999889	0.99441	418
Chr01	56482534	56482538	4	Chr01	32277984	141368761	peaks4	9	60	1890.84	0.155668	16.1888	0.995689	0.999889	0.99441	4
Chr01	56482551	56482580	29	Chr01	32277984	141368761	peaks4	9	60	1890.84	0.155668	16.1888	0.995689	0.999889	0.99441	29
Chr01	56482675	56482743	68	Chr01	32277984	141368761	peaks4	9	60	1890.84	0.155668	16.1888	0.995689	0.999889	0.99441	68
Chr01	56483085	56483141	56	Chr01	32277984	141368761	peaks4	9	60	1890.84	0.155668	16.1888	0.995689	0.999889	0.99441	56
Chr01	56483178	56483213	35	Chr01	32277984	141368761	peaks4	9	60	1890.84	0.155668	16.1888	0.995689	0.999889	0.99441	35
Chr01	56485029	56485151	122	Chr01	32277984	141368761	peaks4	9	60	1890.84	0.155668	16.1888	0.995689	0.999889	0.99441	122
Chr01	56485552	56485702	150	Chr01	32277984	141368761	peaks4	9	60	1890.84	0.155668	16.1888	0.995689	0.999889	0.99441	150
Chr01	56486303	56486373	70	Chr01	32277984	141368761	peaks4	9	60	1890.84	0.155668	16.1888	0.995689	0.999889	0.99441	70
Chr01	56486463	56486617	154	Chr01	32277984	141368761	peaks4	9	60	1890.84	0.155668	16.1888	0.995689	0.999889	0.99441	154
Chr01	56487034	56487100	66	Chr01	32277984	141368761	peaks4	9	60	1890.84	0.155668	16.1888	0.995689	0.999889	0.99441	66
Chr01	56514119	56514211	92	Chr01	32277984	141368761	peaks4	9	60	1890.84	0.155668	16.1888	0.995689	0.999889	0.99441	92
Chr01	56514418	56514569	151	Chr01	32277984	141368761	peaks4	9	60	1890.84	0.155668	16.1888	0.995689	0.999889	0.99441	151
Chr01	56514680	56514981	301	Chr01	32277984	141368761	peaks4	9	60	1890.84	0.155668	16.1888	0.995689	0.999889	0.99441	301
Chr01	56514992	56515228	236	Chr01	32277984	141368761	peaks4	9	60	1890.84	0.155668	16.1888	0.995689	0.999889	0.99441	236
Chr01	56515406	56515555	149	Chr01	32277984	141368761	peaks4	9	60	1890.84	0.155668	16.1888	0.995689	0.999889	0.99441	149
Chr01	56536784	56536943	159	Chr01	32277984	141368761	peaks4	9	60	1890.84	0.155668	16.1888	0.995689	0.999889	0.99441	159
Chr01	56555477	56555705	228	Chr01	32277984	141368761	peaks4	9	60	1890.84	0.155668	16.1888	0.995689	0.999889	0.99441	228
Chr01	56574828	56574852	24	Chr01	32277984	141368761	peaks4	9	60	1890.84	0.155668	16.1888	0.995689	0.999889	0.99441	24
Chr01	56574856	56574969	113	Chr01	32277984	141368761	peaks4	9	60	1890.84	0.155668	16.1888	0.995689	0.999889	0.99441	113
Chr01	56575787	56575886	99	Chr01	32277984	141368761	peaks4	9	60	1890.84	0.155668	16.1888	0.995689	0.999889	0.99441	99
Chr01	56577460	56577766	306	Chr01	32277984	141368761	peaks4	9	60	1890.84	0.155668	16.1888	0.995689	0.999889	0.99441	306
Chr01	56627936	56627994	58	Chr01	32277984	141368761	peaks4	9	60	1890.84	0.155668	16.1888	0.995689	0.999889	0.99441	58
Chr01	56730949	56731012	63	Chr01	32277984	141368761	peaks4	9	60	1890.84	0.155668	16.1888	0.995689	0.999889	0.99441	63
Chr01	56731015	56731249	234	Chr01	32277984	141368761	peaks4	9	60	1890.84	0.155668	16.1888	0.995689	0.999889	0.99441	234
Chr01	56731966	56732141	175	Chr01	32277984	141368761	peaks4	9	60	1890.84	0.155668	16.1888	0.995689	0.999889	0.99441	175
Chr01	56828245	56828397	152	Chr01	32277984	141368761	peaks4	9	60	1890.84	0.155668	16.1888	0.995689	0.999889	0.99441	152
Chr01	56828431	56828581	150	Chr01	32277984	141368761	peaks4	9	60	1890.84	0.155668	16.1888	0.995689	0.999889	0.99441	150
Chr01	56861118	56861150	32	Chr01	32277984	141368761	peaks4	9	60	1890.84	0.155668	16.1888	0.995689	0.999889	0.99441	32
Chr01	56866408	56866478	70	Chr01	32277984	141368761	peaks4	9	60	1890.84	0.155668	16.1888	0.995689	0.999889	0.99441	70
Chr01	57056711	57056718	7	Chr01	32277984	141368761	peaks4	9	60	1890.84	0.155668	16.1888	0.995689	0.999889	0.99441	7
Chr01	57090167	57090241	74	Chr01	32277984	141368761	peaks4	9	60	1890.84	0.155668	16.1888	0.995689	0.999889	0.99441	74
Chr01	57366787	57366845	58	Chr01	32277984	141368761	peaks4	9	60	1890.84	0.155668	16.1888	0.995689	0.999889	0.99441	58
Chr01	57450665	57450752	87	Chr01	32277984	141368761	peaks4	9	60	1890.84	0.155668	16.1888	0.995689	0.999889	0.99441	87
Chr01	57776395	57776397	2	Chr01	32277984	141368761	peaks4	9	60	1890.84	0.155668	16.1888	0.995689	0.999889	0.99441	2
Chr01	57965613	57965763	150	Chr01	32277984	141368761	peaks4	9	60	1890.84	0.155668	16.1888	0.995689	0.999889	0.99441	150
Chr01	57966481	57966494	13	Chr01	32277984	141368761	peaks4	9	60	1890.84	0.155668	16.1888	0.995689	0.999889	0.99441	13
Chr01	57966506	57966656	150	Chr01	32277984	141368761	peaks4	9	60	1890.84	0.155668	16.1888	0.995689	0.999889	0.99441	150
Chr01	57977375	57977406	31	Chr01	32277984	141368761	peaks4	9	60	1890.84	0.155668	16.1888	0.995689	0.999889	0.99441	31
Chr01	58085774	58086015	241	Chr01	32277984	141368761	peaks4	9	60	1890.84	0.155668	16.1888	0.995689	0.999889	0.99441	241
Chr01	58216121	58216174	53	Chr01	32277984	141368761	peaks4	9	60	1890.84	0.155668	16.1888	0.995689	0.999889	0.99441	53
Chr01	58216222	58216227	5	Chr01	32277984	141368761	peaks4	9	60	1890.84	0.155668	16.1888	0.995689	0.999889	0.99441	5
Chr01	58216229	58216371	142	Chr01	32277984	141368761	peaks4	9	60	1890.84	0.155668	16.1888	0.995689	0.999889	0.99441	142
Chr01	58225362	58225418	56	Chr01	32277984	141368761	peaks4	9	60	1890.84	0.155668	16.1888	0.995689	0.999889	0.99441	56
Chr01	58225420	58225478	58	Chr01	32277984	141368761	peaks4	9	60	1890.84	0.155668	16.1888	0.995689	0.999889	0.99441	58
Chr01	58308654	58308734	80	Chr01	32277984	141368761	peaks4	9	60	1890.84	0.155668	16.1888	0.995689	0.999889	0.99441	80
Chr01	58308735	58308796	61	Chr01	32277984	141368761	peaks4	9	60	1890.84	0.155668	16.1888	0.995689	0.999889	0.99441	61
Chr01	58308966	58309105	139	Chr01	32277984	141368761	peaks4	9	60	1890.84	0.155668	16.1888	0.995689	0.999889	0.99441	139
Chr01	58348215	58348452	237	Chr01	32277984	141368761	peaks4	9	60	1890.84	0.155668	16.1888	0.995689	0.999889	0.99441	237
Chr01	58470751	58470827	76	Chr01	32277984	141368761	peaks4	9	60	1890.84	0.155668	16.1888	0.995689	0.999889	0.99441	76
Chr01	58518695	58519246	551	Chr01	32277984	141368761	peaks4	9	60	1890.84	0.155668	16.1888	0.995689	0.999889	0.99441	551
Chr01	58519293	58519439	146	Chr01	32277984	141368761	peaks4	9	60	1890.84	0.155668	16.1888	0.995689	0.999889	0.99441	146
Chr01	58519633	58519692	59	Chr01	32277984	141368761	peaks4	9	60	1890.84	0.155668	16.1888	0.995689	0.999889	0.99441	59
Chr01	58520673	58520905	232	Chr01	32277984	141368761	peaks4	9	60	1890.84	0.155668	16.1888	0.995689	0.999889	0.99441	232
Chr01	58540328	58540462	134	Chr01	32277984	141368761	peaks4	9	60	1890.84	0.155668	16.1888	0.995689	0.999889	0.99441	134
Chr01	58571735	58571739	4	Chr01	32277984	141368761	peaks4	9	60	1890.84	0.155668	16.1888	0.995689	0.999889	0.99441	4
Chr01	58571746	58571820	74	Chr01	32277984	141368761	peaks4	9	60	1890.84	0.155668	16.1888	0.995689	0.999889	0.99441	74
Chr01	58669317	58669364	47	Chr01	32277984	141368761	peaks4	9	60	1890.84	0.155668	16.1888	0.995689	0.999889	0.99441	47
Chr01	59117739	59117886	147	Chr01	32277984	141368761	peaks4	9	60	1890.84	0.155668	16.1888	0.995689	0.999889	0.99441	147
Chr01	59123849	59123970	121	Chr01	32277984	141368761	peaks4	9	60	1890.84	0.155668	16.1888	0.995689	0.999889	0.99441	121
Chr01	59125168	59125191	23	Chr01	32277984	141368761	peaks4	9	60	1890.84	0.155668	16.1888	0.995689	0.999889	0.99441	23
Chr01	59125231	59125314	83	Chr01	32277984	141368761	peaks4	9	60	1890.84	0.155668	16.1888	0.995689	0.999889	0.99441	83
Chr01	59125339	59125429	90	Chr01	32277984	141368761	peaks4	9	60	1890.84	0.155668	16.1888	0.995689	0.999889	0.99441	90
Chr01	59125445	59125631	186	Chr01	32277984	141368761	peaks4	9	60	1890.84	0.155668	16.1888	0.995689	0.999889	0.99441	186
Chr01	59128479	59128519	40	Chr01	32277984	141368761	peaks4	9	60	1890.84	0.155668	16.1888	0.995689	0.999889	0.99441	40
Chr01	59164326	59164424	98	Chr01	32277984	141368761	peaks4	9	60	1890.84	0.155668	16.1888	0.995689	0.999889	0.99441	98
Chr01	59347828	59347967	139	Chr01	32277984	141368761	peaks4	9	60	1890.84	0.155668	16.1888	0.995689	0.999889	0.99441	139
Chr01	59348009	59348147	138	Chr01	32277984	141368761	peaks4	9	60	1890.84	0.155668	16.1888	0.995689	0.999889	0.99441	138
Chr01	59348198	59348348	150	Chr01	32277984	141368761	peaks4	9	60	1890.84	0.155668	16.1888	0.995689	0.999889	0.99441	150
Chr01	59348439	59348464	25	Chr01	32277984	141368761	peaks4	9	60	1890.84	0.155668	16.1888	0.995689	0.999889	0.99441	25
Chr01	59348480	59348491	11	Chr01	32277984	141368761	peaks4	9	60	1890.84	0.155668	16.1888	0.995689	0.999889	0.99441	11
Chr01	59550001	59550146	145	Chr01	32277984	141368761	peaks4	9	60	1890.84	0.155668	16.1888	0.995689	0.999889	0.99441	145
Chr01	59700679	59700708	29	Chr01	32277984	141368761	peaks4	9	60	1890.84	0.155668	16.1888	0.995689	0.999889	0.99441	29
Chr01	59702121	59702159	38	Chr01	32277984	141368761	peaks4	9	60	1890.84	0.155668	16.1888	0.995689	0.999889	0.99441	38
Chr01	59702518	59702557	39	Chr01	32277984	141368761	peaks4	9	60	1890.84	0.155668	16.1888	0.995689	0.999889	0.99441	39
Chr01	59768354	59768410	56	Chr01	32277984	141368761	peaks4	9	60	1890.84	0.155668	16.1888	0.995689	0.999889	0.99441	56
Chr01	59769002	59769116	114	Chr01	32277984	141368761	peaks4	9	60	1890.84	0.155668	16.1888	0.995689	0.999889	0.99441	114
Chr01	59768974	59768998	24	Chr01	32277984	141368761	peaks4	9	60	1890.84	0.155668	16.1888	0.995689	0.999889	0.99441	24
Chr01	59768842	59768967	125	Chr01	32277984	141368761	peaks4	9	60	1890.84	0.155668	16.1888	0.995689	0.999889	0.99441	125
Chr01	59769256	59769337	81	Chr01	32277984	141368761	peaks4	9	60	1890.84	0.155668	16.1888	0.995689	0.999889	0.99441	81
Chr01	59769352	59769502	150	Chr01	32277984	141368761	peaks4	9	60	1890.84	0.155668	16.1888	0.995689	0.999889	0.99441	150
Chr01	59772744	59772905	161	Chr01	32277984	141368761	peaks4	9	60	1890.84	0.155668	16.1888	0.995689	0.999889	0.99441	161
Chr01	59773956	59774074	118	Chr01	32277984	141368761	peaks4	9	60	1890.84	0.155668	16.1888	0.995689	0.999889	0.99441	118
Chr01	59774380	59774392	12	Chr01	32277984	141368761	peaks4	9	60	1890.84	0.155668	16.1888	0.995689	0.999889	0.99441	12
Chr01	59774663	59775015	352	Chr01	32277984	141368761	peaks4	9	60	1890.84	0.155668	16.1888	0.995689	0.999889	0.99441	352
Chr01	59775018	59775168	150	Chr01	32277984	141368761	peaks4	9	60	1890.84	0.155668	16.1888	0.995689	0.999889	0.99441	150
Chr01	59846656	59846776	120	Chr01	32277984	141368761	peaks4	9	60	1890.84	0.155668	16.1888	0.995689	0.999889	0.99441	120
Chr01	59875984	59876033	49	Chr01	32277984	141368761	peaks4	9	60	1890.84	0.155668	16.1888	0.995689	0.999889	0.99441	49
Chr01	59876048	59876134	86	Chr01	32277984	141368761	peaks4	9	60	1890.84	0.155668	16.1888	0.995689	0.999889	0.99441	86
Chr01	59913507	59913631	124	Chr01	32277984	141368761	peaks4	9	60	1890.84	0.155668	16.1888	0.995689	0.999889	0.99441	124
Chr01	59914228	59914324	96	Chr01	32277984	141368761	peaks4	9	60	1890.84	0.155668	16.1888	0.995689	0.999889	0.99441	96
Chr01	59987505	59987528	23	Chr01	32277984	141368761	peaks4	9	60	1890.84	0.155668	16.1888	0.995689	0.999889	0.99441	23
Chr01	59989903	59989973	70	Chr01	32277984	141368761	peaks4	9	60	1890.84	0.155668	16.1888	0.995689	0.999889	0.99441	70
Chr01	60117962	60118057	95	Chr01	32277984	141368761	peaks4	9	60	1890.84	0.155668	16.1888	0.995689	0.999889	0.99441	95
Chr01	60337812	60337853	41	Chr01	32277984	141368761	peaks4	9	60	1890.84	0.155668	16.1888	0.995689	0.999889	0.99441	41
Chr01	60385147	60385296	149	Chr01	32277984	141368761	peaks4	9	60	1890.84	0.155668	16.1888	0.995689	0.999889	0.99441	149
Chr01	60385451	60385505	54	Chr01	32277984	141368761	peaks4	9	60	1890.84	0.155668	16.1888	0.995689	0.999889	0.99441	54
Chr01	60386065	60386339	274	Chr01	32277984	141368761	peaks4	9	60	1890.84	0.155668	16.1888	0.995689	0.999889	0.99441	274
Chr01	60386358	60386359	1	Chr01	32277984	141368761	peaks4	9	60	1890.84	0.155668	16.1888	0.995689	0.999889	0.99441	1
Chr01	60511236	60511336	100	Chr01	32277984	141368761	peaks4	9	60	1890.84	0.155668	16.1888	0.995689	0.999889	0.99441	100
Chr01	60513797	60513804	7	Chr01	32277984	141368761	peaks4	9	60	1890.84	0.155668	16.1888	0.995689	0.999889	0.99441	7
Chr01	60513856	60513857	1	Chr01	32277984	141368761	peaks4	9	60	1890.84	0.155668	16.1888	0.995689	0.999889	0.99441	1
Chr01	60526150	60526844	694	Chr01	32277984	141368761	peaks4	9	60	1890.84	0.155668	16.1888	0.995689	0.999889	0.99441	694
Chr01	60526870	60527247	377	Chr01	32277984	141368761	peaks4	9	60	1890.84	0.155668	16.1888	0.995689	0.999889	0.99441	377
Chr01	60693194	60693315	121	Chr01	32277984	141368761	peaks4	9	60	1890.84	0.155668	16.1888	0.995689	0.999889	0.99441	121
Chr01	60693930	60694159	229	Chr01	32277984	141368761	peaks4	9	60	1890.84	0.155668	16.1888	0.995689	0.999889	0.99441	229
Chr01	60694206	60694425	219	Chr01	32277984	141368761	peaks4	9	60	1890.84	0.155668	16.1888	0.995689	0.999889	0.99441	219
Chr01	60780110	60780127	17	Chr01	32277984	141368761	peaks4	9	60	1890.84	0.155668	16.1888	0.995689	0.999889	0.99441	17
Chr01	60780139	60780217	78	Chr01	32277984	141368761	peaks4	9	60	1890.84	0.155668	16.1888	0.995689	0.999889	0.99441	78
Chr01	60780234	60780246	12	Chr01	32277984	141368761	peaks4	9	60	1890.84	0.155668	16.1888	0.995689	0.999889	0.99441	12
Chr01	60851832	60851916	84	Chr01	32277984	141368761	peaks4	9	60	1890.84	0.155668	16.1888	0.995689	0.999889	0.99441	84
Chr01	61025457	61025480	23	Chr01	32277984	141368761	peaks4	9	60	1890.84	0.155668	16.1888	0.995689	0.999889	0.99441	23
Chr01	61025493	61025537	44	Chr01	32277984	141368761	peaks4	9	60	1890.84	0.155668	16.1888	0.995689	0.999889	0.99441	44
Chr01	61172053	61172061	8	Chr01	32277984	141368761	peaks4	9	60	1890.84	0.155668	16.1888	0.995689	0.999889	0.99441	8
Chr01	61172087	61172227	140	Chr01	32277984	141368761	peaks4	9	60	1890.84	0.155668	16.1888	0.995689	0.999889	0.99441	140
Chr01	61186628	61186778	150	Chr01	32277984	141368761	peaks4	9	60	1890.84	0.155668	16.1888	0.995689	0.999889	0.99441	150
Chr01	61547984	61548035	51	Chr01	32277984	141368761	peaks4	9	60	1890.84	0.155668	16.1888	0.995689	0.999889	0.99441	51
Chr01	61548036	61548196	160	Chr01	32277984	141368761	peaks4	9	60	1890.84	0.155668	16.1888	0.995689	0.999889	0.99441	160
Chr01	61602007	61602045	38	Chr01	32277984	141368761	peaks4	9	60	1890.84	0.155668	16.1888	0.995689	0.999889	0.99441	38
Chr01	61602060	61602093	33	Chr01	32277984	141368761	peaks4	9	60	1890.84	0.155668	16.1888	0.995689	0.999889	0.99441	33
Chr01	61745952	61746228	276	Chr01	32277984	141368761	peaks4	9	60	1890.84	0.155668	16.1888	0.995689	0.999889	0.99441	276
Chr01	61746651	61746759	108	Chr01	32277984	141368761	peaks4	9	60	1890.84	0.155668	16.1888	0.995689	0.999889	0.99441	108
Chr01	61746778	61746852	74	Chr01	32277984	141368761	peaks4	9	60	1890.84	0.155668	16.1888	0.995689	0.999889	0.99441	74
Chr01	61834888	61835029	141	Chr01	32277984	141368761	peaks4	9	60	1890.84	0.155668	16.1888	0.995689	0.999889	0.99441	141
Chr01	61951796	61951833	37	Chr01	32277984	141368761	peaks4	9	60	1890.84	0.155668	16.1888	0.995689	0.999889	0.99441	37
Chr01	62006204	62006325	121	Chr01	32277984	141368761	peaks4	9	60	1890.84	0.155668	16.1888	0.995689	0.999889	0.99441	121
Chr01	62085941	62085984	43	Chr01	32277984	141368761	peaks4	9	60	1890.84	0.155668	16.1888	0.995689	0.999889	0.99441	43
Chr01	62402364	62402437	73	Chr01	32277984	141368761	peaks4	9	60	1890.84	0.155668	16.1888	0.995689	0.999889	0.99441	73
Chr01	62402482	62402511	29	Chr01	32277984	141368761	peaks4	9	60	1890.84	0.155668	16.1888	0.995689	0.999889	0.99441	29
Chr01	62820351	62820438	87	Chr01	32277984	141368761	peaks4	9	60	1890.84	0.155668	16.1888	0.995689	0.999889	0.99441	87
Chr01	62832263	62832388	125	Chr01	32277984	141368761	peaks4	9	60	1890.84	0.155668	16.1888	0.995689	0.999889	0.99441	125
Chr01	62841313	62841362	49	Chr01	32277984	141368761	peaks4	9	60	1890.84	0.155668	16.1888	0.995689	0.999889	0.99441	49
Chr01	62985048	62985268	220	Chr01	32277984	141368761	peaks4	9	60	1890.84	0.155668	16.1888	0.995689	0.999889	0.99441	220
Chr01	63004667	63004748	81	Chr01	32277984	141368761	peaks4	9	60	1890.84	0.155668	16.1888	0.995689	0.999889	0.99441	81
Chr01	63004770	63004830	60	Chr01	32277984	141368761	peaks4	9	60	1890.84	0.155668	16.1888	0.995689	0.999889	0.99441	60
Chr01	63015924	63015944	20	Chr01	32277984	141368761	peaks4	9	60	1890.84	0.155668	16.1888	0.995689	0.999889	0.99441	20
Chr01	63015950	63016094	144	Chr01	32277984	141368761	peaks4	9	60	1890.84	0.155668	16.1888	0.995689	0.999889	0.99441	144
Chr01	63097967	63098116	149	Chr01	32277984	141368761	peaks4	9	60	1890.84	0.155668	16.1888	0.995689	0.999889	0.99441	149
Chr01	63098155	63098257	102	Chr01	32277984	141368761	peaks4	9	60	1890.84	0.155668	16.1888	0.995689	0.999889	0.99441	102
Chr01	63115778	63116118	340	Chr01	32277984	141368761	peaks4	9	60	1890.84	0.155668	16.1888	0.995689	0.999889	0.99441	340
Chr01	63121240	63121249	9	Chr01	32277984	141368761	peaks4	9	60	1890.84	0.155668	16.1888	0.995689	0.999889	0.99441	9
Chr01	63375024	63375071	47	Chr01	32277984	141368761	peaks4	9	60	1890.84	0.155668	16.1888	0.995689	0.999889	0.99441	47
Chr01	63403263	63403380	117	Chr01	32277984	141368761	peaks4	9	60	1890.84	0.155668	16.1888	0.995689	0.999889	0.99441	117
Chr01	63440281	63440301	20	Chr01	32277984	141368761	peaks4	9	60	1890.84	0.155668	16.1888	0.995689	0.999889	0.99441	20
Chr01	63441425	63441622	197	Chr01	32277984	141368761	peaks4	9	60	1890.84	0.155668	16.1888	0.995689	0.999889	0.99441	197
Chr01	63441762	63441799	37	Chr01	32277984	141368761	peaks4	9	60	1890.84	0.155668	16.1888	0.995689	0.999889	0.99441	37
Chr01	63511329	63511463	134	Chr01	32277984	141368761	peaks4	9	60	1890.84	0.155668	16.1888	0.995689	0.999889	0.99441	134
Chr01	63595377	63595549	172	Chr01	32277984	141368761	peaks4	9	60	1890.84	0.155668	16.1888	0.995689	0.999889	0.99441	172
Chr01	63626086	63626132	46	Chr01	32277984	141368761	peaks4	9	60	1890.84	0.155668	16.1888	0.995689	0.999889	0.99441	46
Chr01	63721303	63721378	75	Chr01	32277984	141368761	peaks4	9	60	1890.84	0.155668	16.1888	0.995689	0.999889	0.99441	75
Chr01	63722760	63723023	263	Chr01	32277984	141368761	peaks4	9	60	1890.84	0.155668	16.1888	0.995689	0.999889	0.99441	263
Chr01	63744118	63744237	119	Chr01	32277984	141368761	peaks4	9	60	1890.84	0.155668	16.1888	0.995689	0.999889	0.99441	119
Chr01	63872521	63872550	29	Chr01	32277984	141368761	peaks4	9	60	1890.84	0.155668	16.1888	0.995689	0.999889	0.99441	29
Chr01	63989397	63989431	34	Chr01	32277984	141368761	peaks4	9	60	1890.84	0.155668	16.1888	0.995689	0.999889	0.99441	34
Chr01	63989460	63989499	39	Chr01	32277984	141368761	peaks4	9	60	1890.84	0.155668	16.1888	0.995689	0.999889	0.99441	39
Chr01	63990276	63990426	150	Chr01	32277984	141368761	peaks4	9	60	1890.84	0.155668	16.1888	0.995689	0.999889	0.99441	150
Chr01	63996914	63997041	127	Chr01	32277984	141368761	peaks4	9	60	1890.84	0.155668	16.1888	0.995689	0.999889	0.99441	127
Chr01	64159884	64160029	145	Chr01	32277984	141368761	peaks4	9	60	1890.84	0.155668	16.1888	0.995689	0.999889	0.99441	145
Chr01	64159815	64159867	52	Chr01	32277984	141368761	peaks4	9	60	1890.84	0.155668	16.1888	0.995689	0.999889	0.99441	52
Chr01	64166677	64166752	75	Chr01	32277984	141368761	peaks4	9	60	1890.84	0.155668	16.1888	0.995689	0.999889	0.99441	75
Chr01	64399454	64399608	154	Chr01	32277984	141368761	peaks4	9	60	1890.84	0.155668	16.1888	0.995689	0.999889	0.99441	154
Chr01	64658747	64658847	100	Chr01	32277984	141368761	peaks4	9	60	1890.84	0.155668	16.1888	0.995689	0.999889	0.99441	100
Chr01	64782666	64782802	136	Chr01	32277984	141368761	peaks4	9	60	1890.84	0.155668	16.1888	0.995689	0.999889	0.99441	136
Chr01	64971466	64971548	82	Chr01	32277984	141368761	peaks4	9	60	1890.84	0.155668	16.1888	0.995689	0.999889	0.99441	82
Chr01	64971551	64971574	23	Chr01	32277984	141368761	peaks4	9	60	1890.84	0.155668	16.1888	0.995689	0.999889	0.99441	23
Chr01	64971577	64971648	71	Chr01	32277984	141368761	peaks4	9	60	1890.84	0.155668	16.1888	0.995689	0.999889	0.99441	71
Chr01	65226861	65226892	31	Chr01	32277984	141368761	peaks4	9	60	1890.84	0.155668	16.1888	0.995689	0.999889	0.99441	31
Chr01	65275435	65275502	67	Chr01	32277984	141368761	peaks4	9	60	1890.84	0.155668	16.1888	0.995689	0.999889	0.99441	67
Chr01	65275658	65275709	51	Chr01	32277984	141368761	peaks4	9	60	1890.84	0.155668	16.1888	0.995689	0.999889	0.99441	51
Chr01	65477857	65478051	194	Chr01	32277984	141368761	peaks4	9	60	1890.84	0.155668	16.1888	0.995689	0.999889	0.99441	194
Chr01	65542416	65542460	44	Chr01	32277984	141368761	peaks4	9	60	1890.84	0.155668	16.1888	0.995689	0.999889	0.99441	44
Chr01	65619272	65619622	350	Chr01	32277984	141368761	peaks4	9	60	1890.84	0.155668	16.1888	0.995689	0.999889	0.99441	350
Chr01	65619624	65619679	55	Chr01	32277984	141368761	peaks4	9	60	1890.84	0.155668	16.1888	0.995689	0.999889	0.99441	55
Chr01	65731992	65732132	140	Chr01	32277984	141368761	peaks4	9	60	1890.84	0.155668	16.1888	0.995689	0.999889	0.99441	140
Chr01	65745776	65745881	105	Chr01	32277984	141368761	peaks4	9	60	1890.84	0.155668	16.1888	0.995689	0.999889	0.99441	105
Chr01	65798245	65798314	69	Chr01	32277984	141368761	peaks4	9	60	1890.84	0.155668	16.1888	0.995689	0.999889	0.99441	69
Chr01	65798164	65798186	22	Chr01	32277984	141368761	peaks4	9	60	1890.84	0.155668	16.1888	0.995689	0.999889	0.99441	22
Chr01	65798447	65798770	323	Chr01	32277984	141368761	peaks4	9	60	1890.84	0.155668	16.1888	0.995689	0.999889	0.99441	323
Chr01	65798021	65798163	142	Chr01	32277984	141368761	peaks4	9	60	1890.84	0.155668	16.1888	0.995689	0.999889	0.99441	142
Chr01	65951657	65951846	189	Chr01	32277984	141368761	peaks4	9	60	1890.84	0.155668	16.1888	0.995689	0.999889	0.99441	189
Chr01	66002363	66002433	70	Chr01	32277984	141368761	peaks4	9	60	1890.84	0.155668	16.1888	0.995689	0.999889	0.99441	70
Chr01	66160242	66160254	12	Chr01	32277984	141368761	peaks4	9	60	1890.84	0.155668	16.1888	0.995689	0.999889	0.99441	12
Chr01	66186903	66187058	155	Chr01	32277984	141368761	peaks4	9	60	1890.84	0.155668	16.1888	0.995689	0.999889	0.99441	155
Chr01	66187102	66187119	17	Chr01	32277984	141368761	peaks4	9	60	1890.84	0.155668	16.1888	0.995689	0.999889	0.99441	17
Chr01	66383995	66384116	121	Chr01	32277984	141368761	peaks4	9	60	1890.84	0.155668	16.1888	0.995689	0.999889	0.99441	121
Chr01	66384148	66384323	175	Chr01	32277984	141368761	peaks4	9	60	1890.84	0.155668	16.1888	0.995689	0.999889	0.99441	175
Chr01	66522845	66522995	150	Chr01	32277984	141368761	peaks4	9	60	1890.84	0.155668	16.1888	0.995689	0.999889	0.99441	150
Chr01	66610373	66610442	69	Chr01	32277984	141368761	peaks4	9	60	1890.84	0.155668	16.1888	0.995689	0.999889	0.99441	69
Chr01	66889322	66889467	145	Chr01	32277984	141368761	peaks4	9	60	1890.84	0.155668	16.1888	0.995689	0.999889	0.99441	145
Chr01	66896391	66896451	60	Chr01	32277984	141368761	peaks4	9	60	1890.84	0.155668	16.1888	0.995689	0.999889	0.99441	60
Chr01	66896460	66896570	110	Chr01	32277984	141368761	peaks4	9	60	1890.84	0.155668	16.1888	0.995689	0.999889	0.99441	110
Chr01	67130787	67130869	82	Chr01	32277984	141368761	peaks4	9	60	1890.84	0.155668	16.1888	0.995689	0.999889	0.99441	82
Chr01	67130977	67130980	3	Chr01	32277984	141368761	peaks4	9	60	1890.84	0.155668	16.1888	0.995689	0.999889	0.99441	3
Chr01	67131073	67131227	154	Chr01	32277984	141368761	peaks4	9	60	1890.84	0.155668	16.1888	0.995689	0.999889	0.99441	154
Chr01	67135718	67135721	3	Chr01	32277984	141368761	peaks4	9	60	1890.84	0.155668	16.1888	0.995689	0.999889	0.99441	3
Chr01	67137069	67137219	150	Chr01	32277984	141368761	peaks4	9	60	1890.84	0.155668	16.1888	0.995689	0.999889	0.99441	150
Chr01	67137418	67137421	3	Chr01	32277984	141368761	peaks4	9	60	1890.84	0.155668	16.1888	0.995689	0.999889	0.99441	3
Chr01	67152038	67152055	17	Chr01	32277984	141368761	peaks4	9	60	1890.84	0.155668	16.1888	0.995689	0.999889	0.99441	17
Chr01	67152909	67153059	150	Chr01	32277984	141368761	peaks4	9	60	1890.84	0.155668	16.1888	0.995689	0.999889	0.99441	150
Chr01	67174034	67174117	83	Chr01	32277984	141368761	peaks4	9	60	1890.84	0.155668	16.1888	0.995689	0.999889	0.99441	83
Chr01	67242639	67242669	30	Chr01	32277984	141368761	peaks4	9	60	1890.84	0.155668	16.1888	0.995689	0.999889	0.99441	30
Chr01	67498825	67498965	140	Chr01	32277984	141368761	peaks4	9	60	1890.84	0.155668	16.1888	0.995689	0.999889	0.99441	140
Chr01	67505485	67505671	186	Chr01	32277984	141368761	peaks4	9	60	1890.84	0.155668	16.1888	0.995689	0.999889	0.99441	186
Chr01	67520674	67520710	36	Chr01	32277984	141368761	peaks4	9	60	1890.84	0.155668	16.1888	0.995689	0.999889	0.99441	36
Chr01	67520753	67520770	17	Chr01	32277984	141368761	peaks4	9	60	1890.84	0.155668	16.1888	0.995689	0.999889	0.99441	17
Chr01	67625715	67625869	154	Chr01	32277984	141368761	peaks4	9	60	1890.84	0.155668	16.1888	0.995689	0.999889	0.99441	154
Chr01	67714821	67714938	117	Chr01	32277984	141368761	peaks4	9	60	1890.84	0.155668	16.1888	0.995689	0.999889	0.99441	117
Chr01	67780994	67781031	37	Chr01	32277984	141368761	peaks4	9	60	1890.84	0.155668	16.1888	0.995689	0.999889	0.99441	37
Chr01	67826945	67827217	272	Chr01	32277984	141368761	peaks4	9	60	1890.84	0.155668	16.1888	0.995689	0.999889	0.99441	272
Chr01	67949582	67949716	134	Chr01	32277984	141368761	peaks4	9	60	1890.84	0.155668	16.1888	0.995689	0.999889	0.99441	134
Chr01	67952139	67952485	346	Chr01	32277984	141368761	peaks4	9	60	1890.84	0.155668	16.1888	0.995689	0.999889	0.99441	346
Chr01	67952718	67952795	77	Chr01	32277984	141368761	peaks4	9	60	1890.84	0.155668	16.1888	0.995689	0.999889	0.99441	77
Chr01	67952878	67952888	10	Chr01	32277984	141368761	peaks4	9	60	1890.84	0.155668	16.1888	0.995689	0.999889	0.99441	10
Chr01	67952895	67952939	44	Chr01	32277984	141368761	peaks4	9	60	1890.84	0.155668	16.1888	0.995689	0.999889	0.99441	44
Chr01	67955277	67955535	258	Chr01	32277984	141368761	peaks4	9	60	1890.84	0.155668	16.1888	0.995689	0.999889	0.99441	258
Chr01	67955555	67955603	48	Chr01	32277984	141368761	peaks4	9	60	1890.84	0.155668	16.1888	0.995689	0.999889	0.99441	48
Chr01	67955609	67955757	148	Chr01	32277984	141368761	peaks4	9	60	1890.84	0.155668	16.1888	0.995689	0.999889	0.99441	148
Chr01	67978887	67979036	149	Chr01	32277984	141368761	peaks4	9	60	1890.84	0.155668	16.1888	0.995689	0.999889	0.99441	149
Chr01	68240008	68240138	130	Chr01	32277984	141368761	peaks4	9	60	1890.84	0.155668	16.1888	0.995689	0.999889	0.99441	130
Chr01	68396767	68396843	76	Chr01	32277984	141368761	peaks4	9	60	1890.84	0.155668	16.1888	0.995689	0.999889	0.99441	76
Chr01	68396844	68396910	66	Chr01	32277984	141368761	peaks4	9	60	1890.84	0.155668	16.1888	0.995689	0.999889	0.99441	66
Chr01	68396915	68397053	138	Chr01	32277984	141368761	peaks4	9	60	1890.84	0.155668	16.1888	0.995689	0.999889	0.99441	138
Chr01	68493281	68493312	31	Chr01	32277984	141368761	peaks4	9	60	1890.84	0.155668	16.1888	0.995689	0.999889	0.99441	31
Chr01	68854858	68855175	317	Chr01	32277984	141368761	peaks4	9	60	1890.84	0.155668	16.1888	0.995689	0.999889	0.99441	317
Chr01	68975156	68975416	260	Chr01	32277984	141368761	peaks4	9	60	1890.84	0.155668	16.1888	0.995689	0.999889	0.99441	260
Chr01	69158570	69158664	94	Chr01	32277984	141368761	peaks4	9	60	1890.84	0.155668	16.1888	0.995689	0.999889	0.99441	94
Chr01	69170338	69170428	90	Chr01	32277984	141368761	peaks4	9	60	1890.84	0.155668	16.1888	0.995689	0.999889	0.99441	90
Chr01	69309686	69309858	172	Chr01	32277984	141368761	peaks4	9	60	1890.84	0.155668	16.1888	0.995689	0.999889	0.99441	172
Chr01	69345185	69345563	378	Chr01	32277984	141368761	peaks4	9	60	1890.84	0.155668	16.1888	0.995689	0.999889	0.99441	378
Chr01	69346714	69346857	143	Chr01	32277984	141368761	peaks4	9	60	1890.84	0.155668	16.1888	0.995689	0.999889	0.99441	143
Chr01	69373576	69373699	123	Chr01	32277984	141368761	peaks4	9	60	1890.84	0.155668	16.1888	0.995689	0.999889	0.99441	123
Chr01	69384655	69384795	140	Chr01	32277984	141368761	peaks4	9	60	1890.84	0.155668	16.1888	0.995689	0.999889	0.99441	140
Chr01	69482122	69482272	150	Chr01	32277984	141368761	peaks4	9	60	1890.84	0.155668	16.1888	0.995689	0.999889	0.99441	150
Chr01	69483559	69483664	105	Chr01	32277984	141368761	peaks4	9	60	1890.84	0.155668	16.1888	0.995689	0.999889	0.99441	105
Chr01	69484213	69484410	197	Chr01	32277984	141368761	peaks4	9	60	1890.84	0.155668	16.1888	0.995689	0.999889	0.99441	197
Chr01	69484687	69484713	26	Chr01	32277984	141368761	peaks4	9	60	1890.84	0.155668	16.1888	0.995689	0.999889	0.99441	26
Chr01	69489048	69489129	81	Chr01	32277984	141368761	peaks4	9	60	1890.84	0.155668	16.1888	0.995689	0.999889	0.99441	81
Chr01	69522247	69522272	25	Chr01	32277984	141368761	peaks4	9	60	1890.84	0.155668	16.1888	0.995689	0.999889	0.99441	25
Chr01	69547663	69547880	217	Chr01	32277984	141368761	peaks4	9	60	1890.84	0.155668	16.1888	0.995689	0.999889	0.99441	217
Chr01	69552799	69552894	95	Chr01	32277984	141368761	peaks4	9	60	1890.84	0.155668	16.1888	0.995689	0.999889	0.99441	95
Chr01	69577570	69577721	151	Chr01	32277984	141368761	peaks4	9	60	1890.84	0.155668	16.1888	0.995689	0.999889	0.99441	151
Chr01	69577725	69578240	515	Chr01	32277984	141368761	peaks4	9	60	1890.84	0.155668	16.1888	0.995689	0.999889	0.99441	515
Chr01	69578401	69578476	75	Chr01	32277984	141368761	peaks4	9	60	1890.84	0.155668	16.1888	0.995689	0.999889	0.99441	75
Chr01	69588050	69588199	149	Chr01	32277984	141368761	peaks4	9	60	1890.84	0.155668	16.1888	0.995689	0.999889	0.99441	149
Chr01	69613964	69614239	275	Chr01	32277984	141368761	peaks4	9	60	1890.84	0.155668	16.1888	0.995689	0.999889	0.99441	275
Chr01	69644146	69644296	150	Chr01	32277984	141368761	peaks4	9	60	1890.84	0.155668	16.1888	0.995689	0.999889	0.99441	150
Chr01	69683720	69683747	27	Chr01	32277984	141368761	peaks4	9	60	1890.84	0.155668	16.1888	0.995689	0.999889	0.99441	27
Chr01	69683758	69683834	76	Chr01	32277984	141368761	peaks4	9	60	1890.84	0.155668	16.1888	0.995689	0.999889	0.99441	76
Chr01	69719538	69719627	89	Chr01	32277984	141368761	peaks4	9	60	1890.84	0.155668	16.1888	0.995689	0.999889	0.99441	89
Chr01	69856701	69856748	47	Chr01	32277984	141368761	peaks4	9	60	1890.84	0.155668	16.1888	0.995689	0.999889	0.99441	47
Chr01	70338653	70338778	125	Chr01	32277984	141368761	peaks4	9	60	1890.84	0.155668	16.1888	0.995689	0.999889	0.99441	125
Chr01	70355008	70355200	192	Chr01	32277984	141368761	peaks4	9	60	1890.84	0.155668	16.1888	0.995689	0.999889	0.99441	192
Chr01	70358410	70358518	108	Chr01	32277984	141368761	peaks4	9	60	1890.84	0.155668	16.1888	0.995689	0.999889	0.99441	108
Chr01	70359495	70359503	8	Chr01	32277984	141368761	peaks4	9	60	1890.84	0.155668	16.1888	0.995689	0.999889	0.99441	8
Chr01	70359504	70359551	47	Chr01	32277984	141368761	peaks4	9	60	1890.84	0.155668	16.1888	0.995689	0.999889	0.99441	47
Chr01	70361260	70361413	153	Chr01	32277984	141368761	peaks4	9	60	1890.84	0.155668	16.1888	0.995689	0.999889	0.99441	153
Chr01	70361854	70361979	125	Chr01	32277984	141368761	peaks4	9	60	1890.84	0.155668	16.1888	0.995689	0.999889	0.99441	125
Chr01	70509549	70509699	150	Chr01	32277984	141368761	peaks4	9	60	1890.84	0.155668	16.1888	0.995689	0.999889	0.99441	150
Chr01	71014602	71014753	151	Chr01	32277984	141368761	peaks4	9	60	1890.84	0.155668	16.1888	0.995689	0.999889	0.99441	151
Chr01	71190538	71190654	116	Chr01	32277984	141368761	peaks4	9	60	1890.84	0.155668	16.1888	0.995689	0.999889	0.99441	116
Chr01	71196079	71196207	128	Chr01	32277984	141368761	peaks4	9	60	1890.84	0.155668	16.1888	0.995689	0.999889	0.99441	128
Chr01	71196211	71196260	49	Chr01	32277984	141368761	peaks4	9	60	1890.84	0.155668	16.1888	0.995689	0.999889	0.99441	49
Chr01	71196534	71196642	108	Chr01	32277984	141368761	peaks4	9	60	1890.84	0.155668	16.1888	0.995689	0.999889	0.99441	108
Chr01	71197377	71197786	409	Chr01	32277984	141368761	peaks4	9	60	1890.84	0.155668	16.1888	0.995689	0.999889	0.99441	409
Chr01	71197802	71197919	117	Chr01	32277984	141368761	peaks4	9	60	1890.84	0.155668	16.1888	0.995689	0.999889	0.99441	117
Chr01	71434051	71434166	115	Chr01	32277984	141368761	peaks4	9	60	1890.84	0.155668	16.1888	0.995689	0.999889	0.99441	115
Chr01	71860034	71860278	244	Chr01	32277984	141368761	peaks4	9	60	1890.84	0.155668	16.1888	0.995689	0.999889	0.99441	244
Chr01	71860604	71860717	113	Chr01	32277984	141368761	peaks4	9	60	1890.84	0.155668	16.1888	0.995689	0.999889	0.99441	113
Chr01	71885258	71885433	175	Chr01	32277984	141368761	peaks4	9	60	1890.84	0.155668	16.1888	0.995689	0.999889	0.99441	175
Chr01	72233072	72233125	53	Chr01	32277984	141368761	peaks4	9	60	1890.84	0.155668	16.1888	0.995689	0.999889	0.99441	53
Chr01	72285149	72285254	105	Chr01	32277984	141368761	peaks4	9	60	1890.84	0.155668	16.1888	0.995689	0.999889	0.99441	105
Chr01	72295601	72295704	103	Chr01	32277984	141368761	peaks4	9	60	1890.84	0.155668	16.1888	0.995689	0.999889	0.99441	103
Chr01	72317892	72318015	123	Chr01	32277984	141368761	peaks4	9	60	1890.84	0.155668	16.1888	0.995689	0.999889	0.99441	123
Chr01	72325293	72325420	127	Chr01	32277984	141368761	peaks4	9	60	1890.84	0.155668	16.1888	0.995689	0.999889	0.99441	127
Chr01	72328059	72328121	62	Chr01	32277984	141368761	peaks4	9	60	1890.84	0.155668	16.1888	0.995689	0.999889	0.99441	62
Chr01	72328172	72328173	1	Chr01	32277984	141368761	peaks4	9	60	1890.84	0.155668	16.1888	0.995689	0.999889	0.99441	1
Chr01	73416444	73416478	34	Chr01	32277984	141368761	peaks4	9	60	1890.84	0.155668	16.1888	0.995689	0.999889	0.99441	34
Chr01	73606765	73606928	163	Chr01	32277984	141368761	peaks4	9	60	1890.84	0.155668	16.1888	0.995689	0.999889	0.99441	163
Chr01	73681404	73681519	115	Chr01	32277984	141368761	peaks4	9	60	1890.84	0.155668	16.1888	0.995689	0.999889	0.99441	115
Chr01	73957173	73957184	11	Chr01	32277984	141368761	peaks4	9	60	1890.84	0.155668	16.1888	0.995689	0.999889	0.99441	11
Chr01	73957233	73957323	90	Chr01	32277984	141368761	peaks4	9	60	1890.84	0.155668	16.1888	0.995689	0.999889	0.99441	90
Chr01	74183771	74183812	41	Chr01	32277984	141368761	peaks4	9	60	1890.84	0.155668	16.1888	0.995689	0.999889	0.99441	41
Chr01	74231153	74231241	88	Chr01	32277984	141368761	peaks4	9	60	1890.84	0.155668	16.1888	0.995689	0.999889	0.99441	88
Chr01	74561353	74561602	249	Chr01	32277984	141368761	peaks4	9	60	1890.84	0.155668	16.1888	0.995689	0.999889	0.99441	249
Chr01	74562026	74562159	133	Chr01	32277984	141368761	peaks4	9	60	1890.84	0.155668	16.1888	0.995689	0.999889	0.99441	133
Chr01	74568491	74568560	69	Chr01	32277984	141368761	peaks4	9	60	1890.84	0.155668	16.1888	0.995689	0.999889	0.99441	69
Chr01	74703062	74703174	112	Chr01	32277984	141368761	peaks4	9	60	1890.84	0.155668	16.1888	0.995689	0.999889	0.99441	112
Chr01	74859920	74859965	45	Chr01	32277984	141368761	peaks4	9	60	1890.84	0.155668	16.1888	0.995689	0.999889	0.99441	45
Chr01	75005798	75005851	53	Chr01	32277984	141368761	peaks4	9	60	1890.84	0.155668	16.1888	0.995689	0.999889	0.99441	53
Chr01	75228456	75228489	33	Chr01	32277984	141368761	peaks4	9	60	1890.84	0.155668	16.1888	0.995689	0.999889	0.99441	33
Chr01	75560350	75560360	10	Chr01	32277984	141368761	peaks4	9	60	1890.84	0.155668	16.1888	0.995689	0.999889	0.99441	10
Chr01	75560400	75560401	1	Chr01	32277984	141368761	peaks4	9	60	1890.84	0.155668	16.1888	0.995689	0.999889	0.99441	1
Chr01	76492823	76493019	196	Chr01	32277984	141368761	peaks4	9	60	1890.84	0.155668	16.1888	0.995689	0.999889	0.99441	196
Chr01	76494716	76494790	74	Chr01	32277984	141368761	peaks4	9	60	1890.84	0.155668	16.1888	0.995689	0.999889	0.99441	74
Chr01	76495775	76495784	9	Chr01	32277984	141368761	peaks4	9	60	1890.84	0.155668	16.1888	0.995689	0.999889	0.99441	9
Chr01	76518078	76518285	207	Chr01	32277984	141368761	peaks4	9	60	1890.84	0.155668	16.1888	0.995689	0.999889	0.99441	207
Chr01	76815322	76815455	133	Chr01	32277984	141368761	peaks4	9	60	1890.84	0.155668	16.1888	0.995689	0.999889	0.99441	133
Chr01	76815519	76815668	149	Chr01	32277984	141368761	peaks4	9	60	1890.84	0.155668	16.1888	0.995689	0.999889	0.99441	149
Chr01	76817581	76817693	112	Chr01	32277984	141368761	peaks4	9	60	1890.84	0.155668	16.1888	0.995689	0.999889	0.99441	112
Chr01	76818269	76818310	41	Chr01	32277984	141368761	peaks4	9	60	1890.84	0.155668	16.1888	0.995689	0.999889	0.99441	41
Chr01	76818316	76818328	12	Chr01	32277984	141368761	peaks4	9	60	1890.84	0.155668	16.1888	0.995689	0.999889	0.99441	12
Chr01	76853323	76853346	23	Chr01	32277984	141368761	peaks4	9	60	1890.84	0.155668	16.1888	0.995689	0.999889	0.99441	23
Chr01	76880933	76880990	57	Chr01	32277984	141368761	peaks4	9	60	1890.84	0.155668	16.1888	0.995689	0.999889	0.99441	57
Chr01	76922853	76922932	79	Chr01	32277984	141368761	peaks4	9	60	1890.84	0.155668	16.1888	0.995689	0.999889	0.99441	79
Chr01	76927900	76927969	69	Chr01	32277984	141368761	peaks4	9	60	1890.84	0.155668	16.1888	0.995689	0.999889	0.99441	69
Chr01	76928014	76928023	9	Chr01	32277984	141368761	peaks4	9	60	1890.84	0.155668	16.1888	0.995689	0.999889	0.99441	9
Chr01	77049675	77049728	53	Chr01	32277984	141368761	peaks4	9	60	1890.84	0.155668	16.1888	0.995689	0.999889	0.99441	53
Chr01	77049743	77049895	152	Chr01	32277984	141368761	peaks4	9	60	1890.84	0.155668	16.1888	0.995689	0.999889	0.99441	152
Chr01	77061840	77061906	66	Chr01	32277984	141368761	peaks4	9	60	1890.84	0.155668	16.1888	0.995689	0.999889	0.99441	66
Chr01	77061909	77061962	53	Chr01	32277984	141368761	peaks4	9	60	1890.84	0.155668	16.1888	0.995689	0.999889	0.99441	53
Chr01	77266801	77266951	150	Chr01	32277984	141368761	peaks4	9	60	1890.84	0.155668	16.1888	0.995689	0.999889	0.99441	150
Chr01	77320087	77320208	121	Chr01	32277984	141368761	peaks4	9	60	1890.84	0.155668	16.1888	0.995689	0.999889	0.99441	121
Chr01	77324278	77324443	165	Chr01	32277984	141368761	peaks4	9	60	1890.84	0.155668	16.1888	0.995689	0.999889	0.99441	165
Chr01	77356888	77357022	134	Chr01	32277984	141368761	peaks4	9	60	1890.84	0.155668	16.1888	0.995689	0.999889	0.99441	134
Chr01	77394715	77394876	161	Chr01	32277984	141368761	peaks4	9	60	1890.84	0.155668	16.1888	0.995689	0.999889	0.99441	161
Chr01	77398443	77398457	14	Chr01	32277984	141368761	peaks4	9	60	1890.84	0.155668	16.1888	0.995689	0.999889	0.99441	14
Chr01	77398482	77398560	78	Chr01	32277984	141368761	peaks4	9	60	1890.84	0.155668	16.1888	0.995689	0.999889	0.99441	78
Chr01	77399202	77399317	115	Chr01	32277984	141368761	peaks4	9	60	1890.84	0.155668	16.1888	0.995689	0.999889	0.99441	115
Chr01	77403985	77404135	150	Chr01	32277984	141368761	peaks4	9	60	1890.84	0.155668	16.1888	0.995689	0.999889	0.99441	150
Chr01	77409361	77409460	99	Chr01	32277984	141368761	peaks4	9	60	1890.84	0.155668	16.1888	0.995689	0.999889	0.99441	99
Chr01	77449917	77449921	4	Chr01	32277984	141368761	peaks4	9	60	1890.84	0.155668	16.1888	0.995689	0.999889	0.99441	4
Chr01	77624747	77624907	160	Chr01	32277984	141368761	peaks4	9	60	1890.84	0.155668	16.1888	0.995689	0.999889	0.99441	160
Chr01	77644262	77644318	56	Chr01	32277984	141368761	peaks4	9	60	1890.84	0.155668	16.1888	0.995689	0.999889	0.99441	56
Chr01	77870665	77870791	126	Chr01	32277984	141368761	peaks4	9	60	1890.84	0.155668	16.1888	0.995689	0.999889	0.99441	126
Chr01	77899862	77899883	21	Chr01	32277984	141368761	peaks4	9	60	1890.84	0.155668	16.1888	0.995689	0.999889	0.99441	21
Chr01	77914253	77914335	82	Chr01	32277984	141368761	peaks4	9	60	1890.84	0.155668	16.1888	0.995689	0.999889	0.99441	82
Chr01	77920489	77920573	84	Chr01	32277984	141368761	peaks4	9	60	1890.84	0.155668	16.1888	0.995689	0.999889	0.99441	84
Chr01	77920812	77920933	121	Chr01	32277984	141368761	peaks4	9	60	1890.84	0.155668	16.1888	0.995689	0.999889	0.99441	121
Chr01	77921066	77921156	90	Chr01	32277984	141368761	peaks4	9	60	1890.84	0.155668	16.1888	0.995689	0.999889	0.99441	90
Chr01	77942796	77943014	218	Chr01	32277984	141368761	peaks4	9	60	1890.84	0.155668	16.1888	0.995689	0.999889	0.99441	218
Chr01	77943022	77943097	75	Chr01	32277984	141368761	peaks4	9	60	1890.84	0.155668	16.1888	0.995689	0.999889	0.99441	75
Chr01	77980552	77980761	209	Chr01	32277984	141368761	peaks4	9	60	1890.84	0.155668	16.1888	0.995689	0.999889	0.99441	209
Chr01	77982438	77982569	131	Chr01	32277984	141368761	peaks4	9	60	1890.84	0.155668	16.1888	0.995689	0.999889	0.99441	131
Chr01	78193804	78193942	138	Chr01	32277984	141368761	peaks4	9	60	1890.84	0.155668	16.1888	0.995689	0.999889	0.99441	138
Chr01	78370245	78370261	16	Chr01	32277984	141368761	peaks4	9	60	1890.84	0.155668	16.1888	0.995689	0.999889	0.99441	16
Chr01	78383687	78383787	100	Chr01	32277984	141368761	peaks4	9	60	1890.84	0.155668	16.1888	0.995689	0.999889	0.99441	100
Chr01	78463613	78463753	140	Chr01	32277984	141368761	peaks4	9	60	1890.84	0.155668	16.1888	0.995689	0.999889	0.99441	140
Chr01	78463811	78463941	130	Chr01	32277984	141368761	peaks4	9	60	1890.84	0.155668	16.1888	0.995689	0.999889	0.99441	130
Chr01	78607100	78607236	136	Chr01	32277984	141368761	peaks4	9	60	1890.84	0.155668	16.1888	0.995689	0.999889	0.99441	136
Chr01	78633710	78633959	249	Chr01	32277984	141368761	peaks4	9	60	1890.84	0.155668	16.1888	0.995689	0.999889	0.99441	249
Chr01	78644534	78644729	195	Chr01	32277984	141368761	peaks4	9	60	1890.84	0.155668	16.1888	0.995689	0.999889	0.99441	195
Chr01	78669455	78669632	177	Chr01	32277984	141368761	peaks4	9	60	1890.84	0.155668	16.1888	0.995689	0.999889	0.99441	177
Chr01	78687999	78688149	150	Chr01	32277984	141368761	peaks4	9	60	1890.84	0.155668	16.1888	0.995689	0.999889	0.99441	150
Chr01	78726282	78726302	20	Chr01	32277984	141368761	peaks4	9	60	1890.84	0.155668	16.1888	0.995689	0.999889	0.99441	20
Chr01	78798692	78798996	304	Chr01	32277984	141368761	peaks4	9	60	1890.84	0.155668	16.1888	0.995689	0.999889	0.99441	304
Chr01	78911786	78911906	120	Chr01	32277984	141368761	peaks4	9	60	1890.84	0.155668	16.1888	0.995689	0.999889	0.99441	120
Chr01	78911935	78911968	33	Chr01	32277984	141368761	peaks4	9	60	1890.84	0.155668	16.1888	0.995689	0.999889	0.99441	33
Chr01	78911998	78912041	43	Chr01	32277984	141368761	peaks4	9	60	1890.84	0.155668	16.1888	0.995689	0.999889	0.99441	43
Chr01	78960279	78960399	120	Chr01	32277984	141368761	peaks4	9	60	1890.84	0.155668	16.1888	0.995689	0.999889	0.99441	120
Chr01	78966211	78966354	143	Chr01	32277984	141368761	peaks4	9	60	1890.84	0.155668	16.1888	0.995689	0.999889	0.99441	143
Chr01	78969541	78969628	87	Chr01	32277984	141368761	peaks4	9	60	1890.84	0.155668	16.1888	0.995689	0.999889	0.99441	87
Chr01	79154865	79154997	132	Chr01	32277984	141368761	peaks4	9	60	1890.84	0.155668	16.1888	0.995689	0.999889	0.99441	132
Chr01	79185888	79185937	49	Chr01	32277984	141368761	peaks4	9	60	1890.84	0.155668	16.1888	0.995689	0.999889	0.99441	49
Chr01	79255951	79256130	179	Chr01	32277984	141368761	peaks4	9	60	1890.84	0.155668	16.1888	0.995689	0.999889	0.99441	179
Chr01	79482740	79482872	132	Chr01	32277984	141368761	peaks4	9	60	1890.84	0.155668	16.1888	0.995689	0.999889	0.99441	132
Chr01	79846623	79846663	40	Chr01	32277984	141368761	peaks4	9	60	1890.84	0.155668	16.1888	0.995689	0.999889	0.99441	40
Chr01	79904681	79904776	95	Chr01	32277984	141368761	peaks4	9	60	1890.84	0.155668	16.1888	0.995689	0.999889	0.99441	95
Chr01	80035777	80035910	133	Chr01	32277984	141368761	peaks4	9	60	1890.84	0.155668	16.1888	0.995689	0.999889	0.99441	133
Chr01	80197287	80197436	149	Chr01	32277984	141368761	peaks4	9	60	1890.84	0.155668	16.1888	0.995689	0.999889	0.99441	149
Chr01	80197441	80197452	11	Chr01	32277984	141368761	peaks4	9	60	1890.84	0.155668	16.1888	0.995689	0.999889	0.99441	11
Chr01	80301609	80301794	185	Chr01	32277984	141368761	peaks4	9	60	1890.84	0.155668	16.1888	0.995689	0.999889	0.99441	185
Chr01	80306352	80306561	209	Chr01	32277984	141368761	peaks4	9	60	1890.84	0.155668	16.1888	0.995689	0.999889	0.99441	209
Chr01	80369610	80369763	153	Chr01	32277984	141368761	peaks4	9	60	1890.84	0.155668	16.1888	0.995689	0.999889	0.99441	153
Chr01	80369870	80369887	17	Chr01	32277984	141368761	peaks4	9	60	1890.84	0.155668	16.1888	0.995689	0.999889	0.99441	17
Chr01	80369893	80369912	19	Chr01	32277984	141368761	peaks4	9	60	1890.84	0.155668	16.1888	0.995689	0.999889	0.99441	19
Chr01	80384068	80384107	39	Chr01	32277984	141368761	peaks4	9	60	1890.84	0.155668	16.1888	0.995689	0.999889	0.99441	39
Chr01	80426749	80426755	6	Chr01	32277984	141368761	peaks4	9	60	1890.84	0.155668	16.1888	0.995689	0.999889	0.99441	6
Chr01	80426759	80426807	48	Chr01	32277984	141368761	peaks4	9	60	1890.84	0.155668	16.1888	0.995689	0.999889	0.99441	48
Chr01	80426827	80426881	54	Chr01	32277984	141368761	peaks4	9	60	1890.84	0.155668	16.1888	0.995689	0.999889	0.99441	54
Chr01	80426989	80427136	147	Chr01	32277984	141368761	peaks4	9	60	1890.84	0.155668	16.1888	0.995689	0.999889	0.99441	147
Chr01	80557224	80557781	557	Chr01	32277984	141368761	peaks4	9	60	1890.84	0.155668	16.1888	0.995689	0.999889	0.99441	557
Chr01	80577443	80577545	102	Chr01	32277984	141368761	peaks4	9	60	1890.84	0.155668	16.1888	0.995689	0.999889	0.99441	102
Chr01	80577602	80577753	151	Chr01	32277984	141368761	peaks4	9	60	1890.84	0.155668	16.1888	0.995689	0.999889	0.99441	151
Chr01	80738125	80738465	340	Chr01	32277984	141368761	peaks4	9	60	1890.84	0.155668	16.1888	0.995689	0.999889	0.99441	340
Chr01	80817808	80817890	82	Chr01	32277984	141368761	peaks4	9	60	1890.84	0.155668	16.1888	0.995689	0.999889	0.99441	82
Chr01	80857156	80857298	142	Chr01	32277984	141368761	peaks4	9	60	1890.84	0.155668	16.1888	0.995689	0.999889	0.99441	142
Chr01	80857431	80857582	151	Chr01	32277984	141368761	peaks4	9	60	1890.84	0.155668	16.1888	0.995689	0.999889	0.99441	151
Chr01	80858133	80858238	105	Chr01	32277984	141368761	peaks4	9	60	1890.84	0.155668	16.1888	0.995689	0.999889	0.99441	105
Chr01	80868193	80868341	148	Chr01	32277984	141368761	peaks4	9	60	1890.84	0.155668	16.1888	0.995689	0.999889	0.99441	148
Chr01	80871070	80871324	254	Chr01	32277984	141368761	peaks4	9	60	1890.84	0.155668	16.1888	0.995689	0.999889	0.99441	254
Chr01	80964476	80964525	49	Chr01	32277984	141368761	peaks4	9	60	1890.84	0.155668	16.1888	0.995689	0.999889	0.99441	49
Chr01	80964607	80964626	19	Chr01	32277984	141368761	peaks4	9	60	1890.84	0.155668	16.1888	0.995689	0.999889	0.99441	19
Chr01	80964651	80964699	48	Chr01	32277984	141368761	peaks4	9	60	1890.84	0.155668	16.1888	0.995689	0.999889	0.99441	48
Chr01	80964704	80964741	37	Chr01	32277984	141368761	peaks4	9	60	1890.84	0.155668	16.1888	0.995689	0.999889	0.99441	37
Chr01	80967540	80967630	90	Chr01	32277984	141368761	peaks4	9	60	1890.84	0.155668	16.1888	0.995689	0.999889	0.99441	90
Chr01	80969009	80969045	36	Chr01	32277984	141368761	peaks4	9	60	1890.84	0.155668	16.1888	0.995689	0.999889	0.99441	36
Chr01	81092148	81092264	116	Chr01	32277984	141368761	peaks4	9	60	1890.84	0.155668	16.1888	0.995689	0.999889	0.99441	116
Chr01	81100471	81100579	108	Chr01	32277984	141368761	peaks4	9	60	1890.84	0.155668	16.1888	0.995689	0.999889	0.99441	108
Chr01	81101535	81101578	43	Chr01	32277984	141368761	peaks4	9	60	1890.84	0.155668	16.1888	0.995689	0.999889	0.99441	43
Chr01	81102357	81102406	49	Chr01	32277984	141368761	peaks4	9	60	1890.84	0.155668	16.1888	0.995689	0.999889	0.99441	49
Chr01	81103914	81104084	170	Chr01	32277984	141368761	peaks4	9	60	1890.84	0.155668	16.1888	0.995689	0.999889	0.99441	170
Chr01	81244444	81244617	173	Chr01	32277984	141368761	peaks4	9	60	1890.84	0.155668	16.1888	0.995689	0.999889	0.99441	173
Chr01	81271672	81271756	84	Chr01	32277984	141368761	peaks4	9	60	1890.84	0.155668	16.1888	0.995689	0.999889	0.99441	84
Chr01	81281778	81281910	132	Chr01	32277984	141368761	peaks4	9	60	1890.84	0.155668	16.1888	0.995689	0.999889	0.99441	132
Chr01	81307892	81307984	92	Chr01	32277984	141368761	peaks4	9	60	1890.84	0.155668	16.1888	0.995689	0.999889	0.99441	92
Chr01	81340233	81340315	82	Chr01	32277984	141368761	peaks4	9	60	1890.84	0.155668	16.1888	0.995689	0.999889	0.99441	82
Chr01	81481228	81481452	224	Chr01	32277984	141368761	peaks4	9	60	1890.84	0.155668	16.1888	0.995689	0.999889	0.99441	224
Chr01	81519419	81519564	145	Chr01	32277984	141368761	peaks4	9	60	1890.84	0.155668	16.1888	0.995689	0.999889	0.99441	145
Chr01	81519577	81519588	11	Chr01	32277984	141368761	peaks4	9	60	1890.84	0.155668	16.1888	0.995689	0.999889	0.99441	11
Chr01	81522170	81522320	150	Chr01	32277984	141368761	peaks4	9	60	1890.84	0.155668	16.1888	0.995689	0.999889	0.99441	150
Chr01	81522337	81522551	214	Chr01	32277984	141368761	peaks4	9	60	1890.84	0.155668	16.1888	0.995689	0.999889	0.99441	214
Chr01	81644227	81644276	49	Chr01	32277984	141368761	peaks4	9	60	1890.84	0.155668	16.1888	0.995689	0.999889	0.99441	49
Chr01	81691868	81692010	142	Chr01	32277984	141368761	peaks4	9	60	1890.84	0.155668	16.1888	0.995689	0.999889	0.99441	142
Chr01	81765192	81765328	136	Chr01	32277984	141368761	peaks4	9	60	1890.84	0.155668	16.1888	0.995689	0.999889	0.99441	136
Chr01	81765533	81765879	346	Chr01	32277984	141368761	peaks4	9	60	1890.84	0.155668	16.1888	0.995689	0.999889	0.99441	346
Chr01	81766384	81766447	63	Chr01	32277984	141368761	peaks4	9	60	1890.84	0.155668	16.1888	0.995689	0.999889	0.99441	63
Chr01	82006142	82006265	123	Chr01	32277984	141368761	peaks4	9	60	1890.84	0.155668	16.1888	0.995689	0.999889	0.99441	123
Chr01	82046867	82047050	183	Chr01	32277984	141368761	peaks4	9	60	1890.84	0.155668	16.1888	0.995689	0.999889	0.99441	183
Chr01	82048340	82048448	108	Chr01	32277984	141368761	peaks4	9	60	1890.84	0.155668	16.1888	0.995689	0.999889	0.99441	108
Chr01	82050389	82050531	142	Chr01	32277984	141368761	peaks4	9	60	1890.84	0.155668	16.1888	0.995689	0.999889	0.99441	142
Chr01	82050545	82050695	150	Chr01	32277984	141368761	peaks4	9	60	1890.84	0.155668	16.1888	0.995689	0.999889	0.99441	150
Chr01	82270386	82270506	120	Chr01	32277984	141368761	peaks4	9	60	1890.84	0.155668	16.1888	0.995689	0.999889	0.99441	120
Chr01	82270547	82270642	95	Chr01	32277984	141368761	peaks4	9	60	1890.84	0.155668	16.1888	0.995689	0.999889	0.99441	95
Chr01	82276927	82277022	95	Chr01	32277984	141368761	peaks4	9	60	1890.84	0.155668	16.1888	0.995689	0.999889	0.99441	95
Chr01	82277226	82277270	44	Chr01	32277984	141368761	peaks4	9	60	1890.84	0.155668	16.1888	0.995689	0.999889	0.99441	44
Chr01	82277999	82278066	67	Chr01	32277984	141368761	peaks4	9	60	1890.84	0.155668	16.1888	0.995689	0.999889	0.99441	67
Chr01	82311803	82311858	55	Chr01	32277984	141368761	peaks4	9	60	1890.84	0.155668	16.1888	0.995689	0.999889	0.99441	55
Chr01	82313975	82314058	83	Chr01	32277984	141368761	peaks4	9	60	1890.84	0.155668	16.1888	0.995689	0.999889	0.99441	83
Chr01	82314079	82314122	43	Chr01	32277984	141368761	peaks4	9	60	1890.84	0.155668	16.1888	0.995689	0.999889	0.99441	43
Chr01	82314185	82314287	102	Chr01	32277984	141368761	peaks4	9	60	1890.84	0.155668	16.1888	0.995689	0.999889	0.99441	102
Chr01	82349317	82349460	143	Chr01	32277984	141368761	peaks4	9	60	1890.84	0.155668	16.1888	0.995689	0.999889	0.99441	143
Chr01	82353258	82353347	89	Chr01	32277984	141368761	peaks4	9	60	1890.84	0.155668	16.1888	0.995689	0.999889	0.99441	89
Chr01	82353437	82353587	150	Chr01	32277984	141368761	peaks4	9	60	1890.84	0.155668	16.1888	0.995689	0.999889	0.99441	150
Chr01	82354219	82354353	134	Chr01	32277984	141368761	peaks4	9	60	1890.84	0.155668	16.1888	0.995689	0.999889	0.99441	134
Chr01	82358669	82358796	127	Chr01	32277984	141368761	peaks4	9	60	1890.84	0.155668	16.1888	0.995689	0.999889	0.99441	127
Chr01	82369970	82370120	150	Chr01	32277984	141368761	peaks4	9	60	1890.84	0.155668	16.1888	0.995689	0.999889	0.99441	150
Chr01	82371024	82371070	46	Chr01	32277984	141368761	peaks4	9	60	1890.84	0.155668	16.1888	0.995689	0.999889	0.99441	46
Chr01	82513857	82514022	165	Chr01	32277984	141368761	peaks4	9	60	1890.84	0.155668	16.1888	0.995689	0.999889	0.99441	165
Chr01	82516974	82517089	115	Chr01	32277984	141368761	peaks4	9	60	1890.84	0.155668	16.1888	0.995689	0.999889	0.99441	115
Chr01	82517092	82517117	25	Chr01	32277984	141368761	peaks4	9	60	1890.84	0.155668	16.1888	0.995689	0.999889	0.99441	25
Chr01	82517206	82517618	412	Chr01	32277984	141368761	peaks4	9	60	1890.84	0.155668	16.1888	0.995689	0.999889	0.99441	412
Chr01	82536377	82536519	142	Chr01	32277984	141368761	peaks4	9	60	1890.84	0.155668	16.1888	0.995689	0.999889	0.99441	142
Chr01	82549010	82549183	173	Chr01	32277984	141368761	peaks4	9	60	1890.84	0.155668	16.1888	0.995689	0.999889	0.99441	173
Chr01	82556201	82556294	93	Chr01	32277984	141368761	peaks4	9	60	1890.84	0.155668	16.1888	0.995689	0.999889	0.99441	93
Chr01	82636781	82636826	45	Chr01	32277984	141368761	peaks4	9	60	1890.84	0.155668	16.1888	0.995689	0.999889	0.99441	45
Chr01	82636866	82636921	55	Chr01	32277984	141368761	peaks4	9	60	1890.84	0.155668	16.1888	0.995689	0.999889	0.99441	55
Chr01	82636976	82637051	75	Chr01	32277984	141368761	peaks4	9	60	1890.84	0.155668	16.1888	0.995689	0.999889	0.99441	75
Chr01	82640921	82641071	150	Chr01	32277984	141368761	peaks4	9	60	1890.84	0.155668	16.1888	0.995689	0.999889	0.99441	150
Chr01	82640758	82640908	150	Chr01	32277984	141368761	peaks4	9	60	1890.84	0.155668	16.1888	0.995689	0.999889	0.99441	150
Chr01	82696473	82696592	119	Chr01	32277984	141368761	peaks4	9	60	1890.84	0.155668	16.1888	0.995689	0.999889	0.99441	119
Chr01	82700121	82700216	95	Chr01	32277984	141368761	peaks4	9	60	1890.84	0.155668	16.1888	0.995689	0.999889	0.99441	95
Chr01	82700228	82700248	20	Chr01	32277984	141368761	peaks4	9	60	1890.84	0.155668	16.1888	0.995689	0.999889	0.99441	20
Chr01	82701664	82701681	17	Chr01	32277984	141368761	peaks4	9	60	1890.84	0.155668	16.1888	0.995689	0.999889	0.99441	17
Chr01	82712183	82712231	48	Chr01	32277984	141368761	peaks4	9	60	1890.84	0.155668	16.1888	0.995689	0.999889	0.99441	48
Chr01	82816029	82816030	1	Chr01	32277984	141368761	peaks4	9	60	1890.84	0.155668	16.1888	0.995689	0.999889	0.99441	1
Chr01	82847608	82847682	74	Chr01	32277984	141368761	peaks4	9	60	1890.84	0.155668	16.1888	0.995689	0.999889	0.99441	74
Chr01	82847912	82848193	281	Chr01	32277984	141368761	peaks4	9	60	1890.84	0.155668	16.1888	0.995689	0.999889	0.99441	281
Chr01	82848380	82848520	140	Chr01	32277984	141368761	peaks4	9	60	1890.84	0.155668	16.1888	0.995689	0.999889	0.99441	140
Chr01	82970356	82970510	154	Chr01	32277984	141368761	peaks4	9	60	1890.84	0.155668	16.1888	0.995689	0.999889	0.99441	154
Chr01	82970953	82971112	159	Chr01	32277984	141368761	peaks4	9	60	1890.84	0.155668	16.1888	0.995689	0.999889	0.99441	159
Chr01	82971131	82971155	24	Chr01	32277984	141368761	peaks4	9	60	1890.84	0.155668	16.1888	0.995689	0.999889	0.99441	24
Chr01	83148666	83148719	53	Chr01	32277984	141368761	peaks4	9	60	1890.84	0.155668	16.1888	0.995689	0.999889	0.99441	53
Chr01	83148728	83148815	87	Chr01	32277984	141368761	peaks4	9	60	1890.84	0.155668	16.1888	0.995689	0.999889	0.99441	87
Chr01	83150458	83150509	51	Chr01	32277984	141368761	peaks4	9	60	1890.84	0.155668	16.1888	0.995689	0.999889	0.99441	51
Chr01	83150515	83150608	93	Chr01	32277984	141368761	peaks4	9	60	1890.84	0.155668	16.1888	0.995689	0.999889	0.99441	93
Chr01	83151328	83151478	150	Chr01	32277984	141368761	peaks4	9	60	1890.84	0.155668	16.1888	0.995689	0.999889	0.99441	150
Chr01	83151984	83152135	151	Chr01	32277984	141368761	peaks4	9	60	1890.84	0.155668	16.1888	0.995689	0.999889	0.99441	151
Chr01	83199537	83199585	48	Chr01	32277984	141368761	peaks4	9	60	1890.84	0.155668	16.1888	0.995689	0.999889	0.99441	48
Chr01	83316531	83316543	12	Chr01	32277984	141368761	peaks4	9	60	1890.84	0.155668	16.1888	0.995689	0.999889	0.99441	12
Chr01	83319998	83320275	277	Chr01	32277984	141368761	peaks4	9	60	1890.84	0.155668	16.1888	0.995689	0.999889	0.99441	277
Chr01	83320946	83320975	29	Chr01	32277984	141368761	peaks4	9	60	1890.84	0.155668	16.1888	0.995689	0.999889	0.99441	29
Chr01	83320999	83321006	7	Chr01	32277984	141368761	peaks4	9	60	1890.84	0.155668	16.1888	0.995689	0.999889	0.99441	7
Chr01	83321760	83321839	79	Chr01	32277984	141368761	peaks4	9	60	1890.84	0.155668	16.1888	0.995689	0.999889	0.99441	79
Chr01	83382183	83382201	18	Chr01	32277984	141368761	peaks4	9	60	1890.84	0.155668	16.1888	0.995689	0.999889	0.99441	18
Chr01	83382238	83382346	108	Chr01	32277984	141368761	peaks4	9	60	1890.84	0.155668	16.1888	0.995689	0.999889	0.99441	108
Chr01	83665626	83665723	97	Chr01	32277984	141368761	peaks4	9	60	1890.84	0.155668	16.1888	0.995689	0.999889	0.99441	97
Chr01	83673672	83673806	134	Chr01	32277984	141368761	peaks4	9	60	1890.84	0.155668	16.1888	0.995689	0.999889	0.99441	134
Chr01	83785628	83785659	31	Chr01	32277984	141368761	peaks4	9	60	1890.84	0.155668	16.1888	0.995689	0.999889	0.99441	31
Chr01	83882893	83882964	71	Chr01	32277984	141368761	peaks4	9	60	1890.84	0.155668	16.1888	0.995689	0.999889	0.99441	71
Chr01	83950270	83950420	150	Chr01	32277984	141368761	peaks4	9	60	1890.84	0.155668	16.1888	0.995689	0.999889	0.99441	150
Chr01	83956726	83956753	27	Chr01	32277984	141368761	peaks4	9	60	1890.84	0.155668	16.1888	0.995689	0.999889	0.99441	27
Chr01	83956768	83957016	248	Chr01	32277984	141368761	peaks4	9	60	1890.84	0.155668	16.1888	0.995689	0.999889	0.99441	248
Chr01	83958401	83958508	107	Chr01	32277984	141368761	peaks4	9	60	1890.84	0.155668	16.1888	0.995689	0.999889	0.99441	107
Chr01	83961376	83961404	28	Chr01	32277984	141368761	peaks4	9	60	1890.84	0.155668	16.1888	0.995689	0.999889	0.99441	28
Chr01	83961426	83961676	250	Chr01	32277984	141368761	peaks4	9	60	1890.84	0.155668	16.1888	0.995689	0.999889	0.99441	250
Chr01	83962629	83962804	175	Chr01	32277984	141368761	peaks4	9	60	1890.84	0.155668	16.1888	0.995689	0.999889	0.99441	175
Chr01	84520983	84520994	11	Chr01	32277984	141368761	peaks4	9	60	1890.84	0.155668	16.1888	0.995689	0.999889	0.99441	11
Chr01	84521006	84521137	131	Chr01	32277984	141368761	peaks4	9	60	1890.84	0.155668	16.1888	0.995689	0.999889	0.99441	131
Chr01	84521800	84522051	251	Chr01	32277984	141368761	peaks4	9	60	1890.84	0.155668	16.1888	0.995689	0.999889	0.99441	251
Chr01	84522070	84522158	88	Chr01	32277984	141368761	peaks4	9	60	1890.84	0.155668	16.1888	0.995689	0.999889	0.99441	88
Chr01	84522483	84522633	150	Chr01	32277984	141368761	peaks4	9	60	1890.84	0.155668	16.1888	0.995689	0.999889	0.99441	150
Chr01	84524177	84524272	95	Chr01	32277984	141368761	peaks4	9	60	1890.84	0.155668	16.1888	0.995689	0.999889	0.99441	95
Chr01	84524692	84524998	306	Chr01	32277984	141368761	peaks4	9	60	1890.84	0.155668	16.1888	0.995689	0.999889	0.99441	306
Chr01	84527059	84527083	24	Chr01	32277984	141368761	peaks4	9	60	1890.84	0.155668	16.1888	0.995689	0.999889	0.99441	24
Chr01	84527123	84527148	25	Chr01	32277984	141368761	peaks4	9	60	1890.84	0.155668	16.1888	0.995689	0.999889	0.99441	25
Chr01	84548096	84548246	150	Chr01	32277984	141368761	peaks4	9	60	1890.84	0.155668	16.1888	0.995689	0.999889	0.99441	150
Chr01	84553869	84554012	143	Chr01	32277984	141368761	peaks4	9	60	1890.84	0.155668	16.1888	0.995689	0.999889	0.99441	143
Chr01	84554054	84554139	85	Chr01	32277984	141368761	peaks4	9	60	1890.84	0.155668	16.1888	0.995689	0.999889	0.99441	85
Chr01	84581041	84581182	141	Chr01	32277984	141368761	peaks4	9	60	1890.84	0.155668	16.1888	0.995689	0.999889	0.99441	141
Chr01	84634110	84634216	106	Chr01	32277984	141368761	peaks4	9	60	1890.84	0.155668	16.1888	0.995689	0.999889	0.99441	106
Chr01	84651170	84651307	137	Chr01	32277984	141368761	peaks4	9	60	1890.84	0.155668	16.1888	0.995689	0.999889	0.99441	137
Chr01	84651357	84651408	51	Chr01	32277984	141368761	peaks4	9	60	1890.84	0.155668	16.1888	0.995689	0.999889	0.99441	51
Chr01	84680055	84680198	143	Chr01	32277984	141368761	peaks4	9	60	1890.84	0.155668	16.1888	0.995689	0.999889	0.99441	143
Chr01	84718794	84718884	90	Chr01	32277984	141368761	peaks4	9	60	1890.84	0.155668	16.1888	0.995689	0.999889	0.99441	90
Chr01	84771519	84771656	137	Chr01	32277984	141368761	peaks4	9	60	1890.84	0.155668	16.1888	0.995689	0.999889	0.99441	137
Chr01	84785226	84785361	135	Chr01	32277984	141368761	peaks4	9	60	1890.84	0.155668	16.1888	0.995689	0.999889	0.99441	135
Chr01	84785370	84785408	38	Chr01	32277984	141368761	peaks4	9	60	1890.84	0.155668	16.1888	0.995689	0.999889	0.99441	38
Chr01	84785463	84785511	48	Chr01	32277984	141368761	peaks4	9	60	1890.84	0.155668	16.1888	0.995689	0.999889	0.99441	48
Chr01	84791428	84791577	149	Chr01	32277984	141368761	peaks4	9	60	1890.84	0.155668	16.1888	0.995689	0.999889	0.99441	149
Chr01	84947874	84947928	54	Chr01	32277984	141368761	peaks4	9	60	1890.84	0.155668	16.1888	0.995689	0.999889	0.99441	54
Chr01	85082739	85082771	32	Chr01	32277984	141368761	peaks4	9	60	1890.84	0.155668	16.1888	0.995689	0.999889	0.99441	32
Chr01	85082782	85082809	27	Chr01	32277984	141368761	peaks4	9	60	1890.84	0.155668	16.1888	0.995689	0.999889	0.99441	27
Chr01	85084022	85084142	120	Chr01	32277984	141368761	peaks4	9	60	1890.84	0.155668	16.1888	0.995689	0.999889	0.99441	120
Chr01	85854847	85855097	250	Chr01	32277984	141368761	peaks4	9	60	1890.84	0.155668	16.1888	0.995689	0.999889	0.99441	250
Chr01	85920800	85920931	131	Chr01	32277984	141368761	peaks4	9	60	1890.84	0.155668	16.1888	0.995689	0.999889	0.99441	131
Chr01	85946147	85946297	150	Chr01	32277984	141368761	peaks4	9	60	1890.84	0.155668	16.1888	0.995689	0.999889	0.99441	150
Chr01	86385236	86385293	57	Chr01	32277984	141368761	peaks4	9	60	1890.84	0.155668	16.1888	0.995689	0.999889	0.99441	57
Chr01	86782723	86782767	44	Chr01	32277984	141368761	peaks4	9	60	1890.84	0.155668	16.1888	0.995689	0.999889	0.99441	44
Chr01	86805103	86805210	107	Chr01	32277984	141368761	peaks4	9	60	1890.84	0.155668	16.1888	0.995689	0.999889	0.99441	107
Chr01	86805329	86805398	69	Chr01	32277984	141368761	peaks4	9	60	1890.84	0.155668	16.1888	0.995689	0.999889	0.99441	69
Chr01	86847940	86847992	52	Chr01	32277984	141368761	peaks4	9	60	1890.84	0.155668	16.1888	0.995689	0.999889	0.99441	52
Chr01	86934409	86934527	118	Chr01	32277984	141368761	peaks4	9	60	1890.84	0.155668	16.1888	0.995689	0.999889	0.99441	118
Chr01	86944853	86944860	7	Chr01	32277984	141368761	peaks4	9	60	1890.84	0.155668	16.1888	0.995689	0.999889	0.99441	7
Chr01	86945071	86945203	132	Chr01	32277984	141368761	peaks4	9	60	1890.84	0.155668	16.1888	0.995689	0.999889	0.99441	132
Chr01	86989822	86989913	91	Chr01	32277984	141368761	peaks4	9	60	1890.84	0.155668	16.1888	0.995689	0.999889	0.99441	91
Chr01	86989971	86989972	1	Chr01	32277984	141368761	peaks4	9	60	1890.84	0.155668	16.1888	0.995689	0.999889	0.99441	1
Chr01	86990014	86990121	107	Chr01	32277984	141368761	peaks4	9	60	1890.84	0.155668	16.1888	0.995689	0.999889	0.99441	107
Chr01	87016328	87016654	326	Chr01	32277984	141368761	peaks4	9	60	1890.84	0.155668	16.1888	0.995689	0.999889	0.99441	326
Chr01	87069111	87069286	175	Chr01	32277984	141368761	peaks4	9	60	1890.84	0.155668	16.1888	0.995689	0.999889	0.99441	175
Chr01	87092597	87092696	99	Chr01	32277984	141368761	peaks4	9	60	1890.84	0.155668	16.1888	0.995689	0.999889	0.99441	99
Chr01	87222606	87222755	149	Chr01	32277984	141368761	peaks4	9	60	1890.84	0.155668	16.1888	0.995689	0.999889	0.99441	149
Chr01	87405039	87405053	14	Chr01	32277984	141368761	peaks4	9	60	1890.84	0.155668	16.1888	0.995689	0.999889	0.99441	14
Chr01	87405276	87405397	121	Chr01	32277984	141368761	peaks4	9	60	1890.84	0.155668	16.1888	0.995689	0.999889	0.99441	121
Chr01	87598178	87598246	68	Chr01	32277984	141368761	peaks4	9	60	1890.84	0.155668	16.1888	0.995689	0.999889	0.99441	68
Chr01	87598669	87598719	50	Chr01	32277984	141368761	peaks4	9	60	1890.84	0.155668	16.1888	0.995689	0.999889	0.99441	50
Chr01	87599052	87599184	132	Chr01	32277984	141368761	peaks4	9	60	1890.84	0.155668	16.1888	0.995689	0.999889	0.99441	132
Chr01	87627323	87627488	165	Chr01	32277984	141368761	peaks4	9	60	1890.84	0.155668	16.1888	0.995689	0.999889	0.99441	165
Chr01	87848750	87848917	167	Chr01	32277984	141368761	peaks4	9	60	1890.84	0.155668	16.1888	0.995689	0.999889	0.99441	167
Chr01	87848931	87848953	22	Chr01	32277984	141368761	peaks4	9	60	1890.84	0.155668	16.1888	0.995689	0.999889	0.99441	22
Chr01	87848977	87848988	11	Chr01	32277984	141368761	peaks4	9	60	1890.84	0.155668	16.1888	0.995689	0.999889	0.99441	11
Chr01	87933996	87934002	6	Chr01	32277984	141368761	peaks4	9	60	1890.84	0.155668	16.1888	0.995689	0.999889	0.99441	6
Chr01	87934020	87934100	80	Chr01	32277984	141368761	peaks4	9	60	1890.84	0.155668	16.1888	0.995689	0.999889	0.99441	80
Chr01	87981750	87981952	202	Chr01	32277984	141368761	peaks4	9	60	1890.84	0.155668	16.1888	0.995689	0.999889	0.99441	202
Chr01	87982018	87982031	13	Chr01	32277984	141368761	peaks4	9	60	1890.84	0.155668	16.1888	0.995689	0.999889	0.99441	13
Chr01	87987103	87987253	150	Chr01	32277984	141368761	peaks4	9	60	1890.84	0.155668	16.1888	0.995689	0.999889	0.99441	150
Chr01	88027876	88028289	413	Chr01	32277984	141368761	peaks4	9	60	1890.84	0.155668	16.1888	0.995689	0.999889	0.99441	413
Chr01	88028324	88028402	78	Chr01	32277984	141368761	peaks4	9	60	1890.84	0.155668	16.1888	0.995689	0.999889	0.99441	78
Chr01	88037787	88037930	143	Chr01	32277984	141368761	peaks4	9	60	1890.84	0.155668	16.1888	0.995689	0.999889	0.99441	143
Chr01	88106984	88107103	119	Chr01	32277984	141368761	peaks4	9	60	1890.84	0.155668	16.1888	0.995689	0.999889	0.99441	119
Chr01	88107277	88107421	144	Chr01	32277984	141368761	peaks4	9	60	1890.84	0.155668	16.1888	0.995689	0.999889	0.99441	144
Chr01	88341733	88341774	41	Chr01	32277984	141368761	peaks4	9	60	1890.84	0.155668	16.1888	0.995689	0.999889	0.99441	41
Chr01	88594712	88594845	133	Chr01	32277984	141368761	peaks4	9	60	1890.84	0.155668	16.1888	0.995689	0.999889	0.99441	133
Chr01	89153274	89153355	81	Chr01	32277984	141368761	peaks4	9	60	1890.84	0.155668	16.1888	0.995689	0.999889	0.99441	81
Chr01	89605933	89606158	225	Chr01	32277984	141368761	peaks4	9	60	1890.84	0.155668	16.1888	0.995689	0.999889	0.99441	225
Chr01	89606161	89606166	5	Chr01	32277984	141368761	peaks4	9	60	1890.84	0.155668	16.1888	0.995689	0.999889	0.99441	5
Chr01	89704856	89704929	73	Chr01	32277984	141368761	peaks4	9	60	1890.84	0.155668	16.1888	0.995689	0.999889	0.99441	73
Chr01	89704980	89705048	68	Chr01	32277984	141368761	peaks4	9	60	1890.84	0.155668	16.1888	0.995689	0.999889	0.99441	68
Chr01	89731858	89731966	108	Chr01	32277984	141368761	peaks4	9	60	1890.84	0.155668	16.1888	0.995689	0.999889	0.99441	108
Chr01	89843275	89843425	150	Chr01	32277984	141368761	peaks4	9	60	1890.84	0.155668	16.1888	0.995689	0.999889	0.99441	150
Chr01	89874182	89874227	45	Chr01	32277984	141368761	peaks4	9	60	1890.84	0.155668	16.1888	0.995689	0.999889	0.99441	45
Chr01	90000409	90000581	172	Chr01	32277984	141368761	peaks4	9	60	1890.84	0.155668	16.1888	0.995689	0.999889	0.99441	172
Chr01	90000599	90000745	146	Chr01	32277984	141368761	peaks4	9	60	1890.84	0.155668	16.1888	0.995689	0.999889	0.99441	146
Chr01	90045274	90045404	130	Chr01	32277984	141368761	peaks4	9	60	1890.84	0.155668	16.1888	0.995689	0.999889	0.99441	130
Chr01	90046085	90046228	143	Chr01	32277984	141368761	peaks4	9	60	1890.84	0.155668	16.1888	0.995689	0.999889	0.99441	143
Chr01	90317118	90317248	130	Chr01	32277984	141368761	peaks4	9	60	1890.84	0.155668	16.1888	0.995689	0.999889	0.99441	130
Chr01	90331205	90331305	100	Chr01	32277984	141368761	peaks4	9	60	1890.84	0.155668	16.1888	0.995689	0.999889	0.99441	100
Chr01	90590865	90590937	72	Chr01	32277984	141368761	peaks4	9	60	1890.84	0.155668	16.1888	0.995689	0.999889	0.99441	72
Chr01	90593129	90593188	59	Chr01	32277984	141368761	peaks4	9	60	1890.84	0.155668	16.1888	0.995689	0.999889	0.99441	59
Chr01	90593281	90593413	132	Chr01	32277984	141368761	peaks4	9	60	1890.84	0.155668	16.1888	0.995689	0.999889	0.99441	132
Chr01	90593488	90593642	154	Chr01	32277984	141368761	peaks4	9	60	1890.84	0.155668	16.1888	0.995689	0.999889	0.99441	154
Chr01	90594035	90594108	73	Chr01	32277984	141368761	peaks4	9	60	1890.84	0.155668	16.1888	0.995689	0.999889	0.99441	73
Chr01	90594124	90594225	101	Chr01	32277984	141368761	peaks4	9	60	1890.84	0.155668	16.1888	0.995689	0.999889	0.99441	101
Chr01	90864303	90864445	142	Chr01	32277984	141368761	peaks4	9	60	1890.84	0.155668	16.1888	0.995689	0.999889	0.99441	142
Chr01	90864598	90864617	19	Chr01	32277984	141368761	peaks4	9	60	1890.84	0.155668	16.1888	0.995689	0.999889	0.99441	19
Chr01	91631492	91631720	228	Chr01	32277984	141368761	peaks4	9	60	1890.84	0.155668	16.1888	0.995689	0.999889	0.99441	228
Chr01	91881045	91881197	152	Chr01	32277984	141368761	peaks4	9	60	1890.84	0.155668	16.1888	0.995689	0.999889	0.99441	152
Chr01	91885266	91885321	55	Chr01	32277984	141368761	peaks4	9	60	1890.84	0.155668	16.1888	0.995689	0.999889	0.99441	55
Chr01	91890331	91890435	104	Chr01	32277984	141368761	peaks4	9	60	1890.84	0.155668	16.1888	0.995689	0.999889	0.99441	104
Chr01	92059509	92059592	83	Chr01	32277984	141368761	peaks4	9	60	1890.84	0.155668	16.1888	0.995689	0.999889	0.99441	83
Chr01	92075932	92076079	147	Chr01	32277984	141368761	peaks4	9	60	1890.84	0.155668	16.1888	0.995689	0.999889	0.99441	147
Chr01	92598642	92598815	173	Chr01	32277984	141368761	peaks4	9	60	1890.84	0.155668	16.1888	0.995689	0.999889	0.99441	173
Chr01	92599244	92599325	81	Chr01	32277984	141368761	peaks4	9	60	1890.84	0.155668	16.1888	0.995689	0.999889	0.99441	81
Chr01	92599366	92599430	64	Chr01	32277984	141368761	peaks4	9	60	1890.84	0.155668	16.1888	0.995689	0.999889	0.99441	64
Chr01	92599987	92600159	172	Chr01	32277984	141368761	peaks4	9	60	1890.84	0.155668	16.1888	0.995689	0.999889	0.99441	172
Chr01	92633779	92633929	150	Chr01	32277984	141368761	peaks4	9	60	1890.84	0.155668	16.1888	0.995689	0.999889	0.99441	150
Chr01	92633930	92634014	84	Chr01	32277984	141368761	peaks4	9	60	1890.84	0.155668	16.1888	0.995689	0.999889	0.99441	84
Chr01	92635141	92635314	173	Chr01	32277984	141368761	peaks4	9	60	1890.84	0.155668	16.1888	0.995689	0.999889	0.99441	173
Chr01	92932398	92932483	85	Chr01	32277984	141368761	peaks4	9	60	1890.84	0.155668	16.1888	0.995689	0.999889	0.99441	85
Chr01	92946939	92947143	204	Chr01	32277984	141368761	peaks4	9	60	1890.84	0.155668	16.1888	0.995689	0.999889	0.99441	204
Chr01	92947925	92947964	39	Chr01	32277984	141368761	peaks4	9	60	1890.84	0.155668	16.1888	0.995689	0.999889	0.99441	39
Chr01	92948041	92948068	27	Chr01	32277984	141368761	peaks4	9	60	1890.84	0.155668	16.1888	0.995689	0.999889	0.99441	27
Chr01	92951723	92951737	14	Chr01	32277984	141368761	peaks4	9	60	1890.84	0.155668	16.1888	0.995689	0.999889	0.99441	14
Chr01	92956300	92956409	109	Chr01	32277984	141368761	peaks4	9	60	1890.84	0.155668	16.1888	0.995689	0.999889	0.99441	109
Chr01	92956439	92956538	99	Chr01	32277984	141368761	peaks4	9	60	1890.84	0.155668	16.1888	0.995689	0.999889	0.99441	99
Chr01	92956759	92957236	477	Chr01	32277984	141368761	peaks4	9	60	1890.84	0.155668	16.1888	0.995689	0.999889	0.99441	477
Chr01	92958227	92958440	213	Chr01	32277984	141368761	peaks4	9	60	1890.84	0.155668	16.1888	0.995689	0.999889	0.99441	213
Chr01	92958671	92958821	150	Chr01	32277984	141368761	peaks4	9	60	1890.84	0.155668	16.1888	0.995689	0.999889	0.99441	150
Chr01	92958828	92958979	151	Chr01	32277984	141368761	peaks4	9	60	1890.84	0.155668	16.1888	0.995689	0.999889	0.99441	151
Chr01	93466630	93466744	114	Chr01	32277984	141368761	peaks4	9	60	1890.84	0.155668	16.1888	0.995689	0.999889	0.99441	114
Chr01	93503717	93503729	12	Chr01	32277984	141368761	peaks4	9	60	1890.84	0.155668	16.1888	0.995689	0.999889	0.99441	12
Chr01	93802129	93802276	147	Chr01	32277984	141368761	peaks4	9	60	1890.84	0.155668	16.1888	0.995689	0.999889	0.99441	147
Chr01	93980089	93980206	117	Chr01	32277984	141368761	peaks4	9	60	1890.84	0.155668	16.1888	0.995689	0.999889	0.99441	117
Chr01	94257089	94257143	54	Chr01	32277984	141368761	peaks4	9	60	1890.84	0.155668	16.1888	0.995689	0.999889	0.99441	54
Chr01	94292184	94292322	138	Chr01	32277984	141368761	peaks4	9	60	1890.84	0.155668	16.1888	0.995689	0.999889	0.99441	138
Chr01	94296441	94296523	82	Chr01	32277984	141368761	peaks4	9	60	1890.84	0.155668	16.1888	0.995689	0.999889	0.99441	82
Chr01	94346123	94346182	59	Chr01	32277984	141368761	peaks4	9	60	1890.84	0.155668	16.1888	0.995689	0.999889	0.99441	59
Chr01	94346808	94346911	103	Chr01	32277984	141368761	peaks4	9	60	1890.84	0.155668	16.1888	0.995689	0.999889	0.99441	103
Chr01	94348219	94348516	297	Chr01	32277984	141368761	peaks4	9	60	1890.84	0.155668	16.1888	0.995689	0.999889	0.99441	297
Chr01	94349672	94349935	263	Chr01	32277984	141368761	peaks4	9	60	1890.84	0.155668	16.1888	0.995689	0.999889	0.99441	263
Chr01	94350017	94350036	19	Chr01	32277984	141368761	peaks4	9	60	1890.84	0.155668	16.1888	0.995689	0.999889	0.99441	19
Chr01	94351268	94351369	101	Chr01	32277984	141368761	peaks4	9	60	1890.84	0.155668	16.1888	0.995689	0.999889	0.99441	101
Chr01	94351829	94352102	273	Chr01	32277984	141368761	peaks4	9	60	1890.84	0.155668	16.1888	0.995689	0.999889	0.99441	273
Chr01	94352483	94352488	5	Chr01	32277984	141368761	peaks4	9	60	1890.84	0.155668	16.1888	0.995689	0.999889	0.99441	5
Chr01	94352506	94352546	40	Chr01	32277984	141368761	peaks4	9	60	1890.84	0.155668	16.1888	0.995689	0.999889	0.99441	40
Chr01	94353832	94353902	70	Chr01	32277984	141368761	peaks4	9	60	1890.84	0.155668	16.1888	0.995689	0.999889	0.99441	70
Chr01	94946785	94946865	80	Chr01	32277984	141368761	peaks4	9	60	1890.84	0.155668	16.1888	0.995689	0.999889	0.99441	80
Chr01	95229583	95230045	462	Chr01	32277984	141368761	peaks4	9	60	1890.84	0.155668	16.1888	0.995689	0.999889	0.99441	462
Chr01	95318178	95318387	209	Chr01	32277984	141368761	peaks4	9	60	1890.84	0.155668	16.1888	0.995689	0.999889	0.99441	209
Chr01	95599662	95599737	75	Chr01	32277984	141368761	peaks4	9	60	1890.84	0.155668	16.1888	0.995689	0.999889	0.99441	75
Chr01	96128011	96128113	102	Chr01	32277984	141368761	peaks4	9	60	1890.84	0.155668	16.1888	0.995689	0.999889	0.99441	102
Chr01	96284723	96284729	6	Chr01	32277984	141368761	peaks4	9	60	1890.84	0.155668	16.1888	0.995689	0.999889	0.99441	6
Chr01	96284738	96285023	285	Chr01	32277984	141368761	peaks4	9	60	1890.84	0.155668	16.1888	0.995689	0.999889	0.99441	285
Chr01	96288499	96288611	112	Chr01	32277984	141368761	peaks4	9	60	1890.84	0.155668	16.1888	0.995689	0.999889	0.99441	112
Chr01	96404157	96404277	120	Chr01	32277984	141368761	peaks4	9	60	1890.84	0.155668	16.1888	0.995689	0.999889	0.99441	120
Chr01	96404978	96405149	171	Chr01	32277984	141368761	peaks4	9	60	1890.84	0.155668	16.1888	0.995689	0.999889	0.99441	171
Chr01	96570982	96571066	84	Chr01	32277984	141368761	peaks4	9	60	1890.84	0.155668	16.1888	0.995689	0.999889	0.99441	84
Chr01	96571924	96572060	136	Chr01	32277984	141368761	peaks4	9	60	1890.84	0.155668	16.1888	0.995689	0.999889	0.99441	136
Chr01	96585140	96585238	98	Chr01	32277984	141368761	peaks4	9	60	1890.84	0.155668	16.1888	0.995689	0.999889	0.99441	98
Chr01	97076173	97076323	150	Chr01	32277984	141368761	peaks4	9	60	1890.84	0.155668	16.1888	0.995689	0.999889	0.99441	150
Chr01	97076366	97076449	83	Chr01	32277984	141368761	peaks4	9	60	1890.84	0.155668	16.1888	0.995689	0.999889	0.99441	83
Chr01	97077709	97077827	118	Chr01	32277984	141368761	peaks4	9	60	1890.84	0.155668	16.1888	0.995689	0.999889	0.99441	118
Chr01	97487974	97488039	65	Chr01	32277984	141368761	peaks4	9	60	1890.84	0.155668	16.1888	0.995689	0.999889	0.99441	65
Chr01	98035849	98035930	81	Chr01	32277984	141368761	peaks4	9	60	1890.84	0.155668	16.1888	0.995689	0.999889	0.99441	81
Chr01	98110784	98110879	95	Chr01	32277984	141368761	peaks4	9	60	1890.84	0.155668	16.1888	0.995689	0.999889	0.99441	95
Chr01	98111004	98111137	133	Chr01	32277984	141368761	peaks4	9	60	1890.84	0.155668	16.1888	0.995689	0.999889	0.99441	133
Chr01	98383633	98383740	107	Chr01	32277984	141368761	peaks4	9	60	1890.84	0.155668	16.1888	0.995689	0.999889	0.99441	107
Chr01	98511329	98511355	26	Chr01	32277984	141368761	peaks4	9	60	1890.84	0.155668	16.1888	0.995689	0.999889	0.99441	26
Chr01	99130822	99130901	79	Chr01	32277984	141368761	peaks4	9	60	1890.84	0.155668	16.1888	0.995689	0.999889	0.99441	79
Chr01	99131122	99131391	269	Chr01	32277984	141368761	peaks4	9	60	1890.84	0.155668	16.1888	0.995689	0.999889	0.99441	269
Chr01	99309656	99309997	341	Chr01	32277984	141368761	peaks4	9	60	1890.84	0.155668	16.1888	0.995689	0.999889	0.99441	341
Chr01	99310037	99310315	278	Chr01	32277984	141368761	peaks4	9	60	1890.84	0.155668	16.1888	0.995689	0.999889	0.99441	278
Chr01	99310413	99310646	233	Chr01	32277984	141368761	peaks4	9	60	1890.84	0.155668	16.1888	0.995689	0.999889	0.99441	233
Chr01	99949810	99949841	31	Chr01	32277984	141368761	peaks4	9	60	1890.84	0.155668	16.1888	0.995689	0.999889	0.99441	31
Chr01	99949870	99949960	90	Chr01	32277984	141368761	peaks4	9	60	1890.84	0.155668	16.1888	0.995689	0.999889	0.99441	90
Chr01	99950057	99950155	98	Chr01	32277984	141368761	peaks4	9	60	1890.84	0.155668	16.1888	0.995689	0.999889	0.99441	98
Chr01	99989433	99989464	31	Chr01	32277984	141368761	peaks4	9	60	1890.84	0.155668	16.1888	0.995689	0.999889	0.99441	31
Chr01	100336049	100336218	169	Chr01	32277984	141368761	peaks4	9	60	1890.84	0.155668	16.1888	0.995689	0.999889	0.99441	169
Chr01	100817197	100817271	74	Chr01	32277984	141368761	peaks4	9	60	1890.84	0.155668	16.1888	0.995689	0.999889	0.99441	74
Chr01	100867785	100867873	88	Chr01	32277984	141368761	peaks4	9	60	1890.84	0.155668	16.1888	0.995689	0.999889	0.99441	88
Chr01	100997128	100997163	35	Chr01	32277984	141368761	peaks4	9	60	1890.84	0.155668	16.1888	0.995689	0.999889	0.99441	35
Chr01	101083230	101083324	94	Chr01	32277984	141368761	peaks4	9	60	1890.84	0.155668	16.1888	0.995689	0.999889	0.99441	94
Chr01	101084074	101084161	87	Chr01	32277984	141368761	peaks4	9	60	1890.84	0.155668	16.1888	0.995689	0.999889	0.99441	87
Chr01	101084231	101084278	47	Chr01	32277984	141368761	peaks4	9	60	1890.84	0.155668	16.1888	0.995689	0.999889	0.99441	47
Chr01	101103900	101103928	28	Chr01	32277984	141368761	peaks4	9	60	1890.84	0.155668	16.1888	0.995689	0.999889	0.99441	28
Chr01	101520690	101520978	288	Chr01	32277984	141368761	peaks4	9	60	1890.84	0.155668	16.1888	0.995689	0.999889	0.99441	288
Chr01	101522331	101522384	53	Chr01	32277984	141368761	peaks4	9	60	1890.84	0.155668	16.1888	0.995689	0.999889	0.99441	53
Chr01	101948338	101948383	45	Chr01	32277984	141368761	peaks4	9	60	1890.84	0.155668	16.1888	0.995689	0.999889	0.99441	45
Chr01	101948389	101948456	67	Chr01	32277984	141368761	peaks4	9	60	1890.84	0.155668	16.1888	0.995689	0.999889	0.99441	67
Chr01	102272289	102272305	16	Chr01	32277984	141368761	peaks4	9	60	1890.84	0.155668	16.1888	0.995689	0.999889	0.99441	16
Chr01	102272382	102272466	84	Chr01	32277984	141368761	peaks4	9	60	1890.84	0.155668	16.1888	0.995689	0.999889	0.99441	84
Chr01	102683108	102683167	59	Chr01	32277984	141368761	peaks4	9	60	1890.84	0.155668	16.1888	0.995689	0.999889	0.99441	59
Chr01	102683213	102683258	45	Chr01	32277984	141368761	peaks4	9	60	1890.84	0.155668	16.1888	0.995689	0.999889	0.99441	45
Chr01	102683275	102683315	40	Chr01	32277984	141368761	peaks4	9	60	1890.84	0.155668	16.1888	0.995689	0.999889	0.99441	40
Chr01	102683316	102683362	46	Chr01	32277984	141368761	peaks4	9	60	1890.84	0.155668	16.1888	0.995689	0.999889	0.99441	46
Chr01	102807801	102808077	276	Chr01	32277984	141368761	peaks4	9	60	1890.84	0.155668	16.1888	0.995689	0.999889	0.99441	276
Chr01	102808085	102808105	20	Chr01	32277984	141368761	peaks4	9	60	1890.84	0.155668	16.1888	0.995689	0.999889	0.99441	20
Chr01	102821193	102821292	99	Chr01	32277984	141368761	peaks4	9	60	1890.84	0.155668	16.1888	0.995689	0.999889	0.99441	99
Chr01	102821294	102821447	153	Chr01	32277984	141368761	peaks4	9	60	1890.84	0.155668	16.1888	0.995689	0.999889	0.99441	153
Chr01	103095813	103095933	120	Chr01	32277984	141368761	peaks4	9	60	1890.84	0.155668	16.1888	0.995689	0.999889	0.99441	120
Chr01	103098246	103098334	88	Chr01	32277984	141368761	peaks4	9	60	1890.84	0.155668	16.1888	0.995689	0.999889	0.99441	88
Chr01	103634306	103634468	162	Chr01	32277984	141368761	peaks4	9	60	1890.84	0.155668	16.1888	0.995689	0.999889	0.99441	162
Chr01	103634487	103634574	87	Chr01	32277984	141368761	peaks4	9	60	1890.84	0.155668	16.1888	0.995689	0.999889	0.99441	87
Chr01	103637681	103638099	418	Chr01	32277984	141368761	peaks4	9	60	1890.84	0.155668	16.1888	0.995689	0.999889	0.99441	418
Chr01	103912012	103912419	407	Chr01	32277984	141368761	peaks4	9	60	1890.84	0.155668	16.1888	0.995689	0.999889	0.99441	407
Chr01	103939236	103939380	144	Chr01	32277984	141368761	peaks4	9	60	1890.84	0.155668	16.1888	0.995689	0.999889	0.99441	144
Chr01	103939387	103939513	126	Chr01	32277984	141368761	peaks4	9	60	1890.84	0.155668	16.1888	0.995689	0.999889	0.99441	126
Chr01	103940765	103940828	63	Chr01	32277984	141368761	peaks4	9	60	1890.84	0.155668	16.1888	0.995689	0.999889	0.99441	63
Chr01	104053101	104053132	31	Chr01	32277984	141368761	peaks4	9	60	1890.84	0.155668	16.1888	0.995689	0.999889	0.99441	31
Chr01	104318351	104318355	4	Chr01	32277984	141368761	peaks4	9	60	1890.84	0.155668	16.1888	0.995689	0.999889	0.99441	4
Chr01	104667815	104667845	30	Chr01	32277984	141368761	peaks4	9	60	1890.84	0.155668	16.1888	0.995689	0.999889	0.99441	30
Chr01	105144104	105144228	124	Chr01	32277984	141368761	peaks4	9	60	1890.84	0.155668	16.1888	0.995689	0.999889	0.99441	124
Chr01	105146003	105146084	81	Chr01	32277984	141368761	peaks4	9	60	1890.84	0.155668	16.1888	0.995689	0.999889	0.99441	81
Chr01	105146158	105146217	59	Chr01	32277984	141368761	peaks4	9	60	1890.84	0.155668	16.1888	0.995689	0.999889	0.99441	59
Chr01	105147292	105147439	147	Chr01	32277984	141368761	peaks4	9	60	1890.84	0.155668	16.1888	0.995689	0.999889	0.99441	147
Chr01	105147968	105148106	138	Chr01	32277984	141368761	peaks4	9	60	1890.84	0.155668	16.1888	0.995689	0.999889	0.99441	138
Chr01	105148147	105148324	177	Chr01	32277984	141368761	peaks4	9	60	1890.84	0.155668	16.1888	0.995689	0.999889	0.99441	177
Chr01	105151393	105151537	144	Chr01	32277984	141368761	peaks4	9	60	1890.84	0.155668	16.1888	0.995689	0.999889	0.99441	144
Chr01	105542601	105542913	312	Chr01	32277984	141368761	peaks4	9	60	1890.84	0.155668	16.1888	0.995689	0.999889	0.99441	312
Chr01	105542929	105543810	881	Chr01	32277984	141368761	peaks4	9	60	1890.84	0.155668	16.1888	0.995689	0.999889	0.99441	881
Chr01	105543948	105544105	157	Chr01	32277984	141368761	peaks4	9	60	1890.84	0.155668	16.1888	0.995689	0.999889	0.99441	157
Chr01	105544129	105544669	540	Chr01	32277984	141368761	peaks4	9	60	1890.84	0.155668	16.1888	0.995689	0.999889	0.99441	540
Chr01	105544678	105544777	99	Chr01	32277984	141368761	peaks4	9	60	1890.84	0.155668	16.1888	0.995689	0.999889	0.99441	99
Chr01	105550259	105550378	119	Chr01	32277984	141368761	peaks4	9	60	1890.84	0.155668	16.1888	0.995689	0.999889	0.99441	119
Chr01	105550387	105550409	22	Chr01	32277984	141368761	peaks4	9	60	1890.84	0.155668	16.1888	0.995689	0.999889	0.99441	22
Chr01	105550420	105550696	276	Chr01	32277984	141368761	peaks4	9	60	1890.84	0.155668	16.1888	0.995689	0.999889	0.99441	276
Chr01	105693978	105694023	45	Chr01	32277984	141368761	peaks4	9	60	1890.84	0.155668	16.1888	0.995689	0.999889	0.99441	45
Chr01	105774773	105774923	150	Chr01	32277984	141368761	peaks4	9	60	1890.84	0.155668	16.1888	0.995689	0.999889	0.99441	150
Chr01	105774931	105775171	240	Chr01	32277984	141368761	peaks4	9	60	1890.84	0.155668	16.1888	0.995689	0.999889	0.99441	240
Chr01	106398877	106398996	119	Chr01	32277984	141368761	peaks4	9	60	1890.84	0.155668	16.1888	0.995689	0.999889	0.99441	119
Chr01	106399137	106399189	52	Chr01	32277984	141368761	peaks4	9	60	1890.84	0.155668	16.1888	0.995689	0.999889	0.99441	52
Chr01	107398137	107398151	14	Chr01	32277984	141368761	peaks4	9	60	1890.84	0.155668	16.1888	0.995689	0.999889	0.99441	14
Chr01	107596368	107596491	123	Chr01	32277984	141368761	peaks4	9	60	1890.84	0.155668	16.1888	0.995689	0.999889	0.99441	123
Chr01	107689074	107689349	275	Chr01	32277984	141368761	peaks4	9	60	1890.84	0.155668	16.1888	0.995689	0.999889	0.99441	275
Chr01	107726814	107726964	150	Chr01	32277984	141368761	peaks4	9	60	1890.84	0.155668	16.1888	0.995689	0.999889	0.99441	150
Chr01	107734388	107734539	151	Chr01	32277984	141368761	peaks4	9	60	1890.84	0.155668	16.1888	0.995689	0.999889	0.99441	151
Chr01	107734926	107735010	84	Chr01	32277984	141368761	peaks4	9	60	1890.84	0.155668	16.1888	0.995689	0.999889	0.99441	84
Chr01	107738972	107739094	122	Chr01	32277984	141368761	peaks4	9	60	1890.84	0.155668	16.1888	0.995689	0.999889	0.99441	122
Chr01	108173865	108173990	125	Chr01	32277984	141368761	peaks4	9	60	1890.84	0.155668	16.1888	0.995689	0.999889	0.99441	125
Chr01	108174082	108174230	148	Chr01	32277984	141368761	peaks4	9	60	1890.84	0.155668	16.1888	0.995689	0.999889	0.99441	148
Chr01	108174557	108174828	271	Chr01	32277984	141368761	peaks4	9	60	1890.84	0.155668	16.1888	0.995689	0.999889	0.99441	271
Chr01	108174914	108175046	132	Chr01	32277984	141368761	peaks4	9	60	1890.84	0.155668	16.1888	0.995689	0.999889	0.99441	132
Chr01	108180908	108180984	76	Chr01	32277984	141368761	peaks4	9	60	1890.84	0.155668	16.1888	0.995689	0.999889	0.99441	76
Chr01	108181875	108182063	188	Chr01	32277984	141368761	peaks4	9	60	1890.84	0.155668	16.1888	0.995689	0.999889	0.99441	188
Chr01	108182122	108182235	113	Chr01	32277984	141368761	peaks4	9	60	1890.84	0.155668	16.1888	0.995689	0.999889	0.99441	113
Chr01	108234944	108235004	60	Chr01	32277984	141368761	peaks4	9	60	1890.84	0.155668	16.1888	0.995689	0.999889	0.99441	60
Chr01	108239552	108239702	150	Chr01	32277984	141368761	peaks4	9	60	1890.84	0.155668	16.1888	0.995689	0.999889	0.99441	150
Chr01	108472207	108472386	179	Chr01	32277984	141368761	peaks4	9	60	1890.84	0.155668	16.1888	0.995689	0.999889	0.99441	179
Chr01	108615900	108615954	54	Chr01	32277984	141368761	peaks4	9	60	1890.84	0.155668	16.1888	0.995689	0.999889	0.99441	54
Chr01	108624035	108624130	95	Chr01	32277984	141368761	peaks4	9	60	1890.84	0.155668	16.1888	0.995689	0.999889	0.99441	95
Chr01	108639822	108639847	25	Chr01	32277984	141368761	peaks4	9	60	1890.84	0.155668	16.1888	0.995689	0.999889	0.99441	25
Chr01	108702140	108702260	120	Chr01	32277984	141368761	peaks4	9	60	1890.84	0.155668	16.1888	0.995689	0.999889	0.99441	120
Chr01	108702303	108702350	47	Chr01	32277984	141368761	peaks4	9	60	1890.84	0.155668	16.1888	0.995689	0.999889	0.99441	47
Chr01	108702579	108703105	526	Chr01	32277984	141368761	peaks4	9	60	1890.84	0.155668	16.1888	0.995689	0.999889	0.99441	526
Chr01	108703106	108703501	395	Chr01	32277984	141368761	peaks4	9	60	1890.84	0.155668	16.1888	0.995689	0.999889	0.99441	395
Chr01	108731920	108732018	98	Chr01	32277984	141368761	peaks4	9	60	1890.84	0.155668	16.1888	0.995689	0.999889	0.99441	98
Chr01	108750283	108750353	70	Chr01	32277984	141368761	peaks4	9	60	1890.84	0.155668	16.1888	0.995689	0.999889	0.99441	70
Chr01	108944776	108944858	82	Chr01	32277984	141368761	peaks4	9	60	1890.84	0.155668	16.1888	0.995689	0.999889	0.99441	82
Chr01	109114102	109114270	168	Chr01	32277984	141368761	peaks4	9	60	1890.84	0.155668	16.1888	0.995689	0.999889	0.99441	168
Chr01	109130102	109130743	641	Chr01	32277984	141368761	peaks4	9	60	1890.84	0.155668	16.1888	0.995689	0.999889	0.99441	641
Chr01	109209652	109209697	45	Chr01	32277984	141368761	peaks4	9	60	1890.84	0.155668	16.1888	0.995689	0.999889	0.99441	45
Chr01	109214934	109215030	96	Chr01	32277984	141368761	peaks4	9	60	1890.84	0.155668	16.1888	0.995689	0.999889	0.99441	96
Chr01	109215175	109215203	28	Chr01	32277984	141368761	peaks4	9	60	1890.84	0.155668	16.1888	0.995689	0.999889	0.99441	28
Chr01	109215853	109216073	220	Chr01	32277984	141368761	peaks4	9	60	1890.84	0.155668	16.1888	0.995689	0.999889	0.99441	220
Chr01	109253958	109254097	139	Chr01	32277984	141368761	peaks4	9	60	1890.84	0.155668	16.1888	0.995689	0.999889	0.99441	139
Chr01	109254099	109254103	4	Chr01	32277984	141368761	peaks4	9	60	1890.84	0.155668	16.1888	0.995689	0.999889	0.99441	4
Chr01	109297062	109297157	95	Chr01	32277984	141368761	peaks4	9	60	1890.84	0.155668	16.1888	0.995689	0.999889	0.99441	95
Chr01	109298607	109298631	24	Chr01	32277984	141368761	peaks4	9	60	1890.84	0.155668	16.1888	0.995689	0.999889	0.99441	24
Chr01	109298807	109298947	140	Chr01	32277984	141368761	peaks4	9	60	1890.84	0.155668	16.1888	0.995689	0.999889	0.99441	140
Chr01	109311393	109311480	87	Chr01	32277984	141368761	peaks4	9	60	1890.84	0.155668	16.1888	0.995689	0.999889	0.99441	87
Chr01	109332431	109332534	103	Chr01	32277984	141368761	peaks4	9	60	1890.84	0.155668	16.1888	0.995689	0.999889	0.99441	103
Chr01	109454899	109454982	83	Chr01	32277984	141368761	peaks4	9	60	1890.84	0.155668	16.1888	0.995689	0.999889	0.99441	83
Chr01	109480734	109480865	131	Chr01	32277984	141368761	peaks4	9	60	1890.84	0.155668	16.1888	0.995689	0.999889	0.99441	131
Chr01	109524188	109524338	150	Chr01	32277984	141368761	peaks4	9	60	1890.84	0.155668	16.1888	0.995689	0.999889	0.99441	150
Chr01	109524341	109524379	38	Chr01	32277984	141368761	peaks4	9	60	1890.84	0.155668	16.1888	0.995689	0.999889	0.99441	38
Chr01	109527522	109527698	176	Chr01	32277984	141368761	peaks4	9	60	1890.84	0.155668	16.1888	0.995689	0.999889	0.99441	176
Chr01	109527046	109527123	77	Chr01	32277984	141368761	peaks4	9	60	1890.84	0.155668	16.1888	0.995689	0.999889	0.99441	77
Chr01	109530259	109530407	148	Chr01	32277984	141368761	peaks4	9	60	1890.84	0.155668	16.1888	0.995689	0.999889	0.99441	148
Chr01	109530475	109530625	150	Chr01	32277984	141368761	peaks4	9	60	1890.84	0.155668	16.1888	0.995689	0.999889	0.99441	150
Chr01	109531252	109531271	19	Chr01	32277984	141368761	peaks4	9	60	1890.84	0.155668	16.1888	0.995689	0.999889	0.99441	19
Chr01	109531924	109532232	308	Chr01	32277984	141368761	peaks4	9	60	1890.84	0.155668	16.1888	0.995689	0.999889	0.99441	308
Chr01	109532243	109532364	121	Chr01	32277984	141368761	peaks4	9	60	1890.84	0.155668	16.1888	0.995689	0.999889	0.99441	121
Chr01	109571082	109571084	2	Chr01	32277984	141368761	peaks4	9	60	1890.84	0.155668	16.1888	0.995689	0.999889	0.99441	2
Chr01	109623976	109624012	36	Chr01	32277984	141368761	peaks4	9	60	1890.84	0.155668	16.1888	0.995689	0.999889	0.99441	36
Chr01	109631442	109631565	123	Chr01	32277984	141368761	peaks4	9	60	1890.84	0.155668	16.1888	0.995689	0.999889	0.99441	123
Chr01	109631666	109631770	104	Chr01	32277984	141368761	peaks4	9	60	1890.84	0.155668	16.1888	0.995689	0.999889	0.99441	104
Chr01	109649983	109650276	293	Chr01	32277984	141368761	peaks4	9	60	1890.84	0.155668	16.1888	0.995689	0.999889	0.99441	293
Chr01	109655713	109655833	120	Chr01	32277984	141368761	peaks4	9	60	1890.84	0.155668	16.1888	0.995689	0.999889	0.99441	120
Chr01	109658222	109658271	49	Chr01	32277984	141368761	peaks4	9	60	1890.84	0.155668	16.1888	0.995689	0.999889	0.99441	49
Chr01	109724789	109724820	31	Chr01	32277984	141368761	peaks4	9	60	1890.84	0.155668	16.1888	0.995689	0.999889	0.99441	31
Chr01	109724836	109724939	103	Chr01	32277984	141368761	peaks4	9	60	1890.84	0.155668	16.1888	0.995689	0.999889	0.99441	103
Chr01	109725054	109725070	16	Chr01	32277984	141368761	peaks4	9	60	1890.84	0.155668	16.1888	0.995689	0.999889	0.99441	16
Chr01	109731466	109731535	69	Chr01	32277984	141368761	peaks4	9	60	1890.84	0.155668	16.1888	0.995689	0.999889	0.99441	69
Chr01	109804230	109804313	83	Chr01	32277984	141368761	peaks4	9	60	1890.84	0.155668	16.1888	0.995689	0.999889	0.99441	83
Chr01	109805316	109805356	40	Chr01	32277984	141368761	peaks4	9	60	1890.84	0.155668	16.1888	0.995689	0.999889	0.99441	40
Chr01	109809875	109809943	68	Chr01	32277984	141368761	peaks4	9	60	1890.84	0.155668	16.1888	0.995689	0.999889	0.99441	68
Chr01	109813459	109813801	342	Chr01	32277984	141368761	peaks4	9	60	1890.84	0.155668	16.1888	0.995689	0.999889	0.99441	342
Chr01	109813982	109814097	115	Chr01	32277984	141368761	peaks4	9	60	1890.84	0.155668	16.1888	0.995689	0.999889	0.99441	115
Chr01	109824016	109824249	233	Chr01	32277984	141368761	peaks4	9	60	1890.84	0.155668	16.1888	0.995689	0.999889	0.99441	233
Chr01	110142581	110142617	36	Chr01	32277984	141368761	peaks4	9	60	1890.84	0.155668	16.1888	0.995689	0.999889	0.99441	36
Chr01	110228529	110228675	146	Chr01	32277984	141368761	peaks4	9	60	1890.84	0.155668	16.1888	0.995689	0.999889	0.99441	146
Chr01	110229427	110229472	45	Chr01	32277984	141368761	peaks4	9	60	1890.84	0.155668	16.1888	0.995689	0.999889	0.99441	45
Chr01	110229498	110229517	19	Chr01	32277984	141368761	peaks4	9	60	1890.84	0.155668	16.1888	0.995689	0.999889	0.99441	19
Chr01	110229699	110229782	83	Chr01	32277984	141368761	peaks4	9	60	1890.84	0.155668	16.1888	0.995689	0.999889	0.99441	83
Chr01	110288636	110288874	238	Chr01	32277984	141368761	peaks4	9	60	1890.84	0.155668	16.1888	0.995689	0.999889	0.99441	238
Chr01	110441787	110442025	238	Chr01	32277984	141368761	peaks4	9	60	1890.84	0.155668	16.1888	0.995689	0.999889	0.99441	238
Chr01	110458371	110458509	138	Chr01	32277984	141368761	peaks4	9	60	1890.84	0.155668	16.1888	0.995689	0.999889	0.99441	138
Chr01	110458785	110458808	23	Chr01	32277984	141368761	peaks4	9	60	1890.84	0.155668	16.1888	0.995689	0.999889	0.99441	23
Chr01	110461011	110461081	70	Chr01	32277984	141368761	peaks4	9	60	1890.84	0.155668	16.1888	0.995689	0.999889	0.99441	70
Chr01	110545297	110545422	125	Chr01	32277984	141368761	peaks4	9	60	1890.84	0.155668	16.1888	0.995689	0.999889	0.99441	125
Chr01	110545754	110545764	10	Chr01	32277984	141368761	peaks4	9	60	1890.84	0.155668	16.1888	0.995689	0.999889	0.99441	10
Chr01	110565455	110565581	126	Chr01	32277984	141368761	peaks4	9	60	1890.84	0.155668	16.1888	0.995689	0.999889	0.99441	126
Chr01	110578330	110578411	81	Chr01	32277984	141368761	peaks4	9	60	1890.84	0.155668	16.1888	0.995689	0.999889	0.99441	81
Chr01	110675168	110675170	2	Chr01	32277984	141368761	peaks4	9	60	1890.84	0.155668	16.1888	0.995689	0.999889	0.99441	2
Chr01	110675239	110675337	98	Chr01	32277984	141368761	peaks4	9	60	1890.84	0.155668	16.1888	0.995689	0.999889	0.99441	98
Chr01	110675982	110676115	133	Chr01	32277984	141368761	peaks4	9	60	1890.84	0.155668	16.1888	0.995689	0.999889	0.99441	133
Chr01	110820624	110820721	97	Chr01	32277984	141368761	peaks4	9	60	1890.84	0.155668	16.1888	0.995689	0.999889	0.99441	97
Chr01	110876458	110876648	190	Chr01	32277984	141368761	peaks4	9	60	1890.84	0.155668	16.1888	0.995689	0.999889	0.99441	190
Chr01	110954479	110954527	48	Chr01	32277984	141368761	peaks4	9	60	1890.84	0.155668	16.1888	0.995689	0.999889	0.99441	48
Chr01	110954578	110954687	109	Chr01	32277984	141368761	peaks4	9	60	1890.84	0.155668	16.1888	0.995689	0.999889	0.99441	109
Chr01	110961874	110961981	107	Chr01	32277984	141368761	peaks4	9	60	1890.84	0.155668	16.1888	0.995689	0.999889	0.99441	107
Chr01	110970729	110970852	123	Chr01	32277984	141368761	peaks4	9	60	1890.84	0.155668	16.1888	0.995689	0.999889	0.99441	123
Chr01	110978925	110979070	145	Chr01	32277984	141368761	peaks4	9	60	1890.84	0.155668	16.1888	0.995689	0.999889	0.99441	145
Chr01	110998878	110998898	20	Chr01	32277984	141368761	peaks4	9	60	1890.84	0.155668	16.1888	0.995689	0.999889	0.99441	20
Chr01	110999237	110999422	185	Chr01	32277984	141368761	peaks4	9	60	1890.84	0.155668	16.1888	0.995689	0.999889	0.99441	185
Chr01	110999441	110999605	164	Chr01	32277984	141368761	peaks4	9	60	1890.84	0.155668	16.1888	0.995689	0.999889	0.99441	164
Chr01	111000274	111000306	32	Chr01	32277984	141368761	peaks4	9	60	1890.84	0.155668	16.1888	0.995689	0.999889	0.99441	32
Chr01	111002559	111002723	164	Chr01	32277984	141368761	peaks4	9	60	1890.84	0.155668	16.1888	0.995689	0.999889	0.99441	164
Chr01	111002846	111002989	143	Chr01	32277984	141368761	peaks4	9	60	1890.84	0.155668	16.1888	0.995689	0.999889	0.99441	143
Chr01	111003010	111003031	21	Chr01	32277984	141368761	peaks4	9	60	1890.84	0.155668	16.1888	0.995689	0.999889	0.99441	21
Chr01	111003048	111003160	112	Chr01	32277984	141368761	peaks4	9	60	1890.84	0.155668	16.1888	0.995689	0.999889	0.99441	112
Chr01	111005161	111005164	3	Chr01	32277984	141368761	peaks4	9	60	1890.84	0.155668	16.1888	0.995689	0.999889	0.99441	3
Chr01	111173336	111173468	132	Chr01	32277984	141368761	peaks4	9	60	1890.84	0.155668	16.1888	0.995689	0.999889	0.99441	132
Chr01	111180204	111180271	67	Chr01	32277984	141368761	peaks4	9	60	1890.84	0.155668	16.1888	0.995689	0.999889	0.99441	67
Chr01	111180305	111180345	40	Chr01	32277984	141368761	peaks4	9	60	1890.84	0.155668	16.1888	0.995689	0.999889	0.99441	40
Chr01	111215093	111215113	20	Chr01	32277984	141368761	peaks4	9	60	1890.84	0.155668	16.1888	0.995689	0.999889	0.99441	20
Chr01	111358922	111359023	101	Chr01	32277984	141368761	peaks4	9	60	1890.84	0.155668	16.1888	0.995689	0.999889	0.99441	101
Chr01	111738659	111738714	55	Chr01	32277984	141368761	peaks4	9	60	1890.84	0.155668	16.1888	0.995689	0.999889	0.99441	55
Chr01	111740282	111740337	55	Chr01	32277984	141368761	peaks4	9	60	1890.84	0.155668	16.1888	0.995689	0.999889	0.99441	55
Chr01	111740356	111740390	34	Chr01	32277984	141368761	peaks4	9	60	1890.84	0.155668	16.1888	0.995689	0.999889	0.99441	34
Chr01	111824257	111824335	78	Chr01	32277984	141368761	peaks4	9	60	1890.84	0.155668	16.1888	0.995689	0.999889	0.99441	78
Chr01	112201294	112201328	34	Chr01	32277984	141368761	peaks4	9	60	1890.84	0.155668	16.1888	0.995689	0.999889	0.99441	34
Chr01	112201343	112201396	53	Chr01	32277984	141368761	peaks4	9	60	1890.84	0.155668	16.1888	0.995689	0.999889	0.99441	53
Chr01	112330002	112330204	202	Chr01	32277984	141368761	peaks4	9	60	1890.84	0.155668	16.1888	0.995689	0.999889	0.99441	202
Chr01	112330999	112331021	22	Chr01	32277984	141368761	peaks4	9	60	1890.84	0.155668	16.1888	0.995689	0.999889	0.99441	22
Chr01	112336301	112336381	80	Chr01	32277984	141368761	peaks4	9	60	1890.84	0.155668	16.1888	0.995689	0.999889	0.99441	80
Chr01	112336411	112336437	26	Chr01	32277984	141368761	peaks4	9	60	1890.84	0.155668	16.1888	0.995689	0.999889	0.99441	26
Chr01	112336520	112336561	41	Chr01	32277984	141368761	peaks4	9	60	1890.84	0.155668	16.1888	0.995689	0.999889	0.99441	41
Chr01	112436587	112436830	243	Chr01	32277984	141368761	peaks4	9	60	1890.84	0.155668	16.1888	0.995689	0.999889	0.99441	243
Chr01	112484994	112485076	82	Chr01	32277984	141368761	peaks4	9	60	1890.84	0.155668	16.1888	0.995689	0.999889	0.99441	82
Chr01	112612912	112613044	132	Chr01	32277984	141368761	peaks4	9	60	1890.84	0.155668	16.1888	0.995689	0.999889	0.99441	132
Chr01	112810966	112811115	149	Chr01	32277984	141368761	peaks4	9	60	1890.84	0.155668	16.1888	0.995689	0.999889	0.99441	149
Chr01	112811123	112811431	308	Chr01	32277984	141368761	peaks4	9	60	1890.84	0.155668	16.1888	0.995689	0.999889	0.99441	308
Chr01	112811802	112811866	64	Chr01	32277984	141368761	peaks4	9	60	1890.84	0.155668	16.1888	0.995689	0.999889	0.99441	64
Chr01	112811875	112811911	36	Chr01	32277984	141368761	peaks4	9	60	1890.84	0.155668	16.1888	0.995689	0.999889	0.99441	36
Chr01	112812087	112812098	11	Chr01	32277984	141368761	peaks4	9	60	1890.84	0.155668	16.1888	0.995689	0.999889	0.99441	11
Chr01	112812170	112812254	84	Chr01	32277984	141368761	peaks4	9	60	1890.84	0.155668	16.1888	0.995689	0.999889	0.99441	84
Chr01	112823021	112823055	34	Chr01	32277984	141368761	peaks4	9	60	1890.84	0.155668	16.1888	0.995689	0.999889	0.99441	34
Chr01	112879563	112879646	83	Chr01	32277984	141368761	peaks4	9	60	1890.84	0.155668	16.1888	0.995689	0.999889	0.99441	83
Chr01	112890985	112891093	108	Chr01	32277984	141368761	peaks4	9	60	1890.84	0.155668	16.1888	0.995689	0.999889	0.99441	108
Chr01	112911778	112911870	92	Chr01	32277984	141368761	peaks4	9	60	1890.84	0.155668	16.1888	0.995689	0.999889	0.99441	92
Chr01	112911938	112911987	49	Chr01	32277984	141368761	peaks4	9	60	1890.84	0.155668	16.1888	0.995689	0.999889	0.99441	49
Chr01	112911994	112912079	85	Chr01	32277984	141368761	peaks4	9	60	1890.84	0.155668	16.1888	0.995689	0.999889	0.99441	85
Chr01	112912419	112912567	148	Chr01	32277984	141368761	peaks4	9	60	1890.84	0.155668	16.1888	0.995689	0.999889	0.99441	148
Chr01	113351616	113351726	110	Chr01	32277984	141368761	peaks4	9	60	1890.84	0.155668	16.1888	0.995689	0.999889	0.99441	110
Chr01	113352589	113352721	132	Chr01	32277984	141368761	peaks4	9	60	1890.84	0.155668	16.1888	0.995689	0.999889	0.99441	132
Chr01	113357828	113357939	111	Chr01	32277984	141368761	peaks4	9	60	1890.84	0.155668	16.1888	0.995689	0.999889	0.99441	111
Chr01	113457500	113457611	111	Chr01	32277984	141368761	peaks4	9	60	1890.84	0.155668	16.1888	0.995689	0.999889	0.99441	111
Chr01	113497299	113497335	36	Chr01	32277984	141368761	peaks4	9	60	1890.84	0.155668	16.1888	0.995689	0.999889	0.99441	36
Chr01	113682474	113682668	194	Chr01	32277984	141368761	peaks4	9	60	1890.84	0.155668	16.1888	0.995689	0.999889	0.99441	194
Chr01	113683803	113683949	146	Chr01	32277984	141368761	peaks4	9	60	1890.84	0.155668	16.1888	0.995689	0.999889	0.99441	146
Chr01	113684059	113684148	89	Chr01	32277984	141368761	peaks4	9	60	1890.84	0.155668	16.1888	0.995689	0.999889	0.99441	89
Chr01	113828675	113828771	96	Chr01	32277984	141368761	peaks4	9	60	1890.84	0.155668	16.1888	0.995689	0.999889	0.99441	96
Chr01	113829768	113829820	52	Chr01	32277984	141368761	peaks4	9	60	1890.84	0.155668	16.1888	0.995689	0.999889	0.99441	52
Chr01	113847097	113847162	65	Chr01	32277984	141368761	peaks4	9	60	1890.84	0.155668	16.1888	0.995689	0.999889	0.99441	65
Chr01	113890235	113890311	76	Chr01	32277984	141368761	peaks4	9	60	1890.84	0.155668	16.1888	0.995689	0.999889	0.99441	76
Chr01	113965770	113965962	192	Chr01	32277984	141368761	peaks4	9	60	1890.84	0.155668	16.1888	0.995689	0.999889	0.99441	192
Chr01	113975380	113975595	215	Chr01	32277984	141368761	peaks4	9	60	1890.84	0.155668	16.1888	0.995689	0.999889	0.99441	215
Chr01	114465166	114465238	72	Chr01	32277984	141368761	peaks4	9	60	1890.84	0.155668	16.1888	0.995689	0.999889	0.99441	72
Chr01	114579197	114579217	20	Chr01	32277984	141368761	peaks4	9	60	1890.84	0.155668	16.1888	0.995689	0.999889	0.99441	20
Chr01	114588051	114588191	140	Chr01	32277984	141368761	peaks4	9	60	1890.84	0.155668	16.1888	0.995689	0.999889	0.99441	140
Chr01	114874302	114874512	210	Chr01	32277984	141368761	peaks4	9	60	1890.84	0.155668	16.1888	0.995689	0.999889	0.99441	210
Chr01	114875014	114875323	309	Chr01	32277984	141368761	peaks4	9	60	1890.84	0.155668	16.1888	0.995689	0.999889	0.99441	309
Chr01	115102873	115102900	27	Chr01	32277984	141368761	peaks4	9	60	1890.84	0.155668	16.1888	0.995689	0.999889	0.99441	27
Chr01	115102905	115102927	22	Chr01	32277984	141368761	peaks4	9	60	1890.84	0.155668	16.1888	0.995689	0.999889	0.99441	22
Chr01	115143476	115143541	65	Chr01	32277984	141368761	peaks4	9	60	1890.84	0.155668	16.1888	0.995689	0.999889	0.99441	65
Chr01	115220987	115221035	48	Chr01	32277984	141368761	peaks4	9	60	1890.84	0.155668	16.1888	0.995689	0.999889	0.99441	48
Chr01	115221225	115221245	20	Chr01	32277984	141368761	peaks4	9	60	1890.84	0.155668	16.1888	0.995689	0.999889	0.99441	20
Chr01	115222040	115222041	1	Chr01	32277984	141368761	peaks4	9	60	1890.84	0.155668	16.1888	0.995689	0.999889	0.99441	1
Chr01	115255783	115255815	32	Chr01	32277984	141368761	peaks4	9	60	1890.84	0.155668	16.1888	0.995689	0.999889	0.99441	32
Chr01	115525526	115525621	95	Chr01	32277984	141368761	peaks4	9	60	1890.84	0.155668	16.1888	0.995689	0.999889	0.99441	95
Chr01	115599305	115599364	59	Chr01	32277984	141368761	peaks4	9	60	1890.84	0.155668	16.1888	0.995689	0.999889	0.99441	59
Chr01	115781574	115781741	167	Chr01	32277984	141368761	peaks4	9	60	1890.84	0.155668	16.1888	0.995689	0.999889	0.99441	167
Chr01	115781756	115781849	93	Chr01	32277984	141368761	peaks4	9	60	1890.84	0.155668	16.1888	0.995689	0.999889	0.99441	93
Chr01	115945475	115945546	71	Chr01	32277984	141368761	peaks4	9	60	1890.84	0.155668	16.1888	0.995689	0.999889	0.99441	71
Chr01	115947637	115947732	95	Chr01	32277984	141368761	peaks4	9	60	1890.84	0.155668	16.1888	0.995689	0.999889	0.99441	95
Chr01	116231544	116231549	5	Chr01	32277984	141368761	peaks4	9	60	1890.84	0.155668	16.1888	0.995689	0.999889	0.99441	5
Chr01	116231556	116231676	120	Chr01	32277984	141368761	peaks4	9	60	1890.84	0.155668	16.1888	0.995689	0.999889	0.99441	120
Chr01	116245681	116245807	126	Chr01	32277984	141368761	peaks4	9	60	1890.84	0.155668	16.1888	0.995689	0.999889	0.99441	126
Chr01	116450265	116450604	339	Chr01	32277984	141368761	peaks4	9	60	1890.84	0.155668	16.1888	0.995689	0.999889	0.99441	339
Chr01	116450862	116451224	362	Chr01	32277984	141368761	peaks4	9	60	1890.84	0.155668	16.1888	0.995689	0.999889	0.99441	362
Chr01	116451631	116451745	114	Chr01	32277984	141368761	peaks4	9	60	1890.84	0.155668	16.1888	0.995689	0.999889	0.99441	114
Chr01	116454516	116454851	335	Chr01	32277984	141368761	peaks4	9	60	1890.84	0.155668	16.1888	0.995689	0.999889	0.99441	335
Chr01	116516281	116516392	111	Chr01	32277984	141368761	peaks4	9	60	1890.84	0.155668	16.1888	0.995689	0.999889	0.99441	111
Chr01	116516422	116516469	47	Chr01	32277984	141368761	peaks4	9	60	1890.84	0.155668	16.1888	0.995689	0.999889	0.99441	47
Chr01	116517298	116517779	481	Chr01	32277984	141368761	peaks4	9	60	1890.84	0.155668	16.1888	0.995689	0.999889	0.99441	481
Chr01	116518959	116519260	301	Chr01	32277984	141368761	peaks4	9	60	1890.84	0.155668	16.1888	0.995689	0.999889	0.99441	301
Chr01	116519949	116520024	75	Chr01	32277984	141368761	peaks4	9	60	1890.84	0.155668	16.1888	0.995689	0.999889	0.99441	75
Chr01	116520867	116520939	72	Chr01	32277984	141368761	peaks4	9	60	1890.84	0.155668	16.1888	0.995689	0.999889	0.99441	72
Chr01	116522146	116522287	141	Chr01	32277984	141368761	peaks4	9	60	1890.84	0.155668	16.1888	0.995689	0.999889	0.99441	141
Chr01	116522303	116522397	94	Chr01	32277984	141368761	peaks4	9	60	1890.84	0.155668	16.1888	0.995689	0.999889	0.99441	94
Chr01	116570208	116570321	113	Chr01	32277984	141368761	peaks4	9	60	1890.84	0.155668	16.1888	0.995689	0.999889	0.99441	113
Chr01	116570507	116570554	47	Chr01	32277984	141368761	peaks4	9	60	1890.84	0.155668	16.1888	0.995689	0.999889	0.99441	47
Chr01	116760524	116760678	154	Chr01	32277984	141368761	peaks4	9	60	1890.84	0.155668	16.1888	0.995689	0.999889	0.99441	154
Chr01	116811134	116811246	112	Chr01	32277984	141368761	peaks4	9	60	1890.84	0.155668	16.1888	0.995689	0.999889	0.99441	112
Chr01	116824627	116824889	262	Chr01	32277984	141368761	peaks4	9	60	1890.84	0.155668	16.1888	0.995689	0.999889	0.99441	262
Chr01	116826578	116826615	37	Chr01	32277984	141368761	peaks4	9	60	1890.84	0.155668	16.1888	0.995689	0.999889	0.99441	37
Chr01	116839461	116839611	150	Chr01	32277984	141368761	peaks4	9	60	1890.84	0.155668	16.1888	0.995689	0.999889	0.99441	150
Chr01	116855913	116855950	37	Chr01	32277984	141368761	peaks4	9	60	1890.84	0.155668	16.1888	0.995689	0.999889	0.99441	37
Chr01	116856108	116856364	256	Chr01	32277984	141368761	peaks4	9	60	1890.84	0.155668	16.1888	0.995689	0.999889	0.99441	256
Chr01	116856857	116856882	25	Chr01	32277984	141368761	peaks4	9	60	1890.84	0.155668	16.1888	0.995689	0.999889	0.99441	25
Chr01	116856885	116857007	122	Chr01	32277984	141368761	peaks4	9	60	1890.84	0.155668	16.1888	0.995689	0.999889	0.99441	122
Chr01	116857080	116857232	152	Chr01	32277984	141368761	peaks4	9	60	1890.84	0.155668	16.1888	0.995689	0.999889	0.99441	152
Chr01	116857542	116857692	150	Chr01	32277984	141368761	peaks4	9	60	1890.84	0.155668	16.1888	0.995689	0.999889	0.99441	150
Chr01	116922373	116922783	410	Chr01	32277984	141368761	peaks4	9	60	1890.84	0.155668	16.1888	0.995689	0.999889	0.99441	410
Chr01	116926864	116927014	150	Chr01	32277984	141368761	peaks4	9	60	1890.84	0.155668	16.1888	0.995689	0.999889	0.99441	150
Chr01	116927032	116927182	150	Chr01	32277984	141368761	peaks4	9	60	1890.84	0.155668	16.1888	0.995689	0.999889	0.99441	150
Chr01	116927534	116927740	206	Chr01	32277984	141368761	peaks4	9	60	1890.84	0.155668	16.1888	0.995689	0.999889	0.99441	206
Chr01	116931648	116931735	87	Chr01	32277984	141368761	peaks4	9	60	1890.84	0.155668	16.1888	0.995689	0.999889	0.99441	87
Chr01	116935320	116935489	169	Chr01	32277984	141368761	peaks4	9	60	1890.84	0.155668	16.1888	0.995689	0.999889	0.99441	169
Chr01	117010131	117010214	83	Chr01	32277984	141368761	peaks4	9	60	1890.84	0.155668	16.1888	0.995689	0.999889	0.99441	83
Chr01	117326054	117326087	33	Chr01	32277984	141368761	peaks4	9	60	1890.84	0.155668	16.1888	0.995689	0.999889	0.99441	33
Chr01	117326117	117326204	87	Chr01	32277984	141368761	peaks4	9	60	1890.84	0.155668	16.1888	0.995689	0.999889	0.99441	87
Chr01	117326251	117326285	34	Chr01	32277984	141368761	peaks4	9	60	1890.84	0.155668	16.1888	0.995689	0.999889	0.99441	34
Chr01	117326383	117326403	20	Chr01	32277984	141368761	peaks4	9	60	1890.84	0.155668	16.1888	0.995689	0.999889	0.99441	20
Chr01	117417066	117417199	133	Chr01	32277984	141368761	peaks4	9	60	1890.84	0.155668	16.1888	0.995689	0.999889	0.99441	133
Chr01	117617331	117617436	105	Chr01	32277984	141368761	peaks4	9	60	1890.84	0.155668	16.1888	0.995689	0.999889	0.99441	105
Chr01	117715734	117715819	85	Chr01	32277984	141368761	peaks4	9	60	1890.84	0.155668	16.1888	0.995689	0.999889	0.99441	85
Chr01	117805978	117806026	48	Chr01	32277984	141368761	peaks4	9	60	1890.84	0.155668	16.1888	0.995689	0.999889	0.99441	48
Chr01	117808187	117808224	37	Chr01	32277984	141368761	peaks4	9	60	1890.84	0.155668	16.1888	0.995689	0.999889	0.99441	37
Chr01	117892530	117892597	67	Chr01	32277984	141368761	peaks4	9	60	1890.84	0.155668	16.1888	0.995689	0.999889	0.99441	67
Chr01	118261114	118261192	78	Chr01	32277984	141368761	peaks4	9	60	1890.84	0.155668	16.1888	0.995689	0.999889	0.99441	78
Chr01	118538946	118539079	133	Chr01	32277984	141368761	peaks4	9	60	1890.84	0.155668	16.1888	0.995689	0.999889	0.99441	133
Chr01	119229425	119229644	219	Chr01	32277984	141368761	peaks4	9	60	1890.84	0.155668	16.1888	0.995689	0.999889	0.99441	219
Chr01	119625005	119625031	26	Chr01	32277984	141368761	peaks4	9	60	1890.84	0.155668	16.1888	0.995689	0.999889	0.99441	26
Chr01	119625061	119625150	89	Chr01	32277984	141368761	peaks4	9	60	1890.84	0.155668	16.1888	0.995689	0.999889	0.99441	89
Chr01	119689911	119690133	222	Chr01	32277984	141368761	peaks4	9	60	1890.84	0.155668	16.1888	0.995689	0.999889	0.99441	222
Chr01	119692111	119692379	268	Chr01	32277984	141368761	peaks4	9	60	1890.84	0.155668	16.1888	0.995689	0.999889	0.99441	268
Chr01	119693851	119693939	88	Chr01	32277984	141368761	peaks4	9	60	1890.84	0.155668	16.1888	0.995689	0.999889	0.99441	88
Chr01	119694010	119694131	121	Chr01	32277984	141368761	peaks4	9	60	1890.84	0.155668	16.1888	0.995689	0.999889	0.99441	121
Chr01	119695694	119695761	67	Chr01	32277984	141368761	peaks4	9	60	1890.84	0.155668	16.1888	0.995689	0.999889	0.99441	67
Chr01	119696123	119696153	30	Chr01	32277984	141368761	peaks4	9	60	1890.84	0.155668	16.1888	0.995689	0.999889	0.99441	30
Chr01	119696241	119696293	52	Chr01	32277984	141368761	peaks4	9	60	1890.84	0.155668	16.1888	0.995689	0.999889	0.99441	52
Chr01	119760861	119760903	42	Chr01	32277984	141368761	peaks4	9	60	1890.84	0.155668	16.1888	0.995689	0.999889	0.99441	42
Chr01	120126321	120126370	49	Chr01	32277984	141368761	peaks4	9	60	1890.84	0.155668	16.1888	0.995689	0.999889	0.99441	49
Chr01	120127166	120127280	114	Chr01	32277984	141368761	peaks4	9	60	1890.84	0.155668	16.1888	0.995689	0.999889	0.99441	114
Chr01	120223988	120224260	272	Chr01	32277984	141368761	peaks4	9	60	1890.84	0.155668	16.1888	0.995689	0.999889	0.99441	272
Chr01	120337534	120337547	13	Chr01	32277984	141368761	peaks4	9	60	1890.84	0.155668	16.1888	0.995689	0.999889	0.99441	13
Chr01	120337580	120337641	61	Chr01	32277984	141368761	peaks4	9	60	1890.84	0.155668	16.1888	0.995689	0.999889	0.99441	61
Chr01	120821947	120822007	60	Chr01	32277984	141368761	peaks4	9	60	1890.84	0.155668	16.1888	0.995689	0.999889	0.99441	60
Chr01	120822136	120822178	42	Chr01	32277984	141368761	peaks4	9	60	1890.84	0.155668	16.1888	0.995689	0.999889	0.99441	42
Chr01	120822230	120822276	46	Chr01	32277984	141368761	peaks4	9	60	1890.84	0.155668	16.1888	0.995689	0.999889	0.99441	46
Chr01	120922938	120923054	116	Chr01	32277984	141368761	peaks4	9	60	1890.84	0.155668	16.1888	0.995689	0.999889	0.99441	116
Chr01	121236308	121236402	94	Chr01	32277984	141368761	peaks4	9	60	1890.84	0.155668	16.1888	0.995689	0.999889	0.99441	94
Chr01	121236433	121236452	19	Chr01	32277984	141368761	peaks4	9	60	1890.84	0.155668	16.1888	0.995689	0.999889	0.99441	19
Chr01	121236475	121236612	137	Chr01	32277984	141368761	peaks4	9	60	1890.84	0.155668	16.1888	0.995689	0.999889	0.99441	137
Chr01	121568570	121568625	55	Chr01	32277984	141368761	peaks4	9	60	1890.84	0.155668	16.1888	0.995689	0.999889	0.99441	55
Chr01	121568839	121568858	19	Chr01	32277984	141368761	peaks4	9	60	1890.84	0.155668	16.1888	0.995689	0.999889	0.99441	19
Chr01	121640100	121640245	145	Chr01	32277984	141368761	peaks4	9	60	1890.84	0.155668	16.1888	0.995689	0.999889	0.99441	145
Chr01	121640289	121640511	222	Chr01	32277984	141368761	peaks4	9	60	1890.84	0.155668	16.1888	0.995689	0.999889	0.99441	222
Chr01	121640544	121640804	260	Chr01	32277984	141368761	peaks4	9	60	1890.84	0.155668	16.1888	0.995689	0.999889	0.99441	260
Chr01	121640863	121640878	15	Chr01	32277984	141368761	peaks4	9	60	1890.84	0.155668	16.1888	0.995689	0.999889	0.99441	15
Chr01	121666693	121666749	56	Chr01	32277984	141368761	peaks4	9	60	1890.84	0.155668	16.1888	0.995689	0.999889	0.99441	56
Chr01	122000484	122000860	376	Chr01	32277984	141368761	peaks4	9	60	1890.84	0.155668	16.1888	0.995689	0.999889	0.99441	376
Chr01	122104750	122104814	64	Chr01	32277984	141368761	peaks4	9	60	1890.84	0.155668	16.1888	0.995689	0.999889	0.99441	64
Chr01	122170150	122170152	2	Chr01	32277984	141368761	peaks4	9	60	1890.84	0.155668	16.1888	0.995689	0.999889	0.99441	2
Chr01	122187946	122188013	67	Chr01	32277984	141368761	peaks4	9	60	1890.84	0.155668	16.1888	0.995689	0.999889	0.99441	67
Chr01	122188762	122188885	123	Chr01	32277984	141368761	peaks4	9	60	1890.84	0.155668	16.1888	0.995689	0.999889	0.99441	123
Chr01	122506156	122506303	147	Chr01	32277984	141368761	peaks4	9	60	1890.84	0.155668	16.1888	0.995689	0.999889	0.99441	147
Chr01	122624823	122624888	65	Chr01	32277984	141368761	peaks4	9	60	1890.84	0.155668	16.1888	0.995689	0.999889	0.99441	65
Chr01	122716066	122716223	157	Chr01	32277984	141368761	peaks4	9	60	1890.84	0.155668	16.1888	0.995689	0.999889	0.99441	157
Chr01	122762106	122762193	87	Chr01	32277984	141368761	peaks4	9	60	1890.84	0.155668	16.1888	0.995689	0.999889	0.99441	87
Chr01	122856816	122856836	20	Chr01	32277984	141368761	peaks4	9	60	1890.84	0.155668	16.1888	0.995689	0.999889	0.99441	20
Chr01	122859564	122859575	11	Chr01	32277984	141368761	peaks4	9	60	1890.84	0.155668	16.1888	0.995689	0.999889	0.99441	11
Chr01	123046857	123046881	24	Chr01	32277984	141368761	peaks4	9	60	1890.84	0.155668	16.1888	0.995689	0.999889	0.99441	24
Chr01	123312648	123312790	142	Chr01	32277984	141368761	peaks4	9	60	1890.84	0.155668	16.1888	0.995689	0.999889	0.99441	142
Chr01	123313573	123313662	89	Chr01	32277984	141368761	peaks4	9	60	1890.84	0.155668	16.1888	0.995689	0.999889	0.99441	89
Chr01	123388108	123388164	56	Chr01	32277984	141368761	peaks4	9	60	1890.84	0.155668	16.1888	0.995689	0.999889	0.99441	56
Chr01	123512215	123512361	146	Chr01	32277984	141368761	peaks4	9	60	1890.84	0.155668	16.1888	0.995689	0.999889	0.99441	146
Chr01	123774860	123774943	83	Chr01	32277984	141368761	peaks4	9	60	1890.84	0.155668	16.1888	0.995689	0.999889	0.99441	83
Chr01	123821586	123821606	20	Chr01	32277984	141368761	peaks4	9	60	1890.84	0.155668	16.1888	0.995689	0.999889	0.99441	20
Chr01	123968985	123969058	73	Chr01	32277984	141368761	peaks4	9	60	1890.84	0.155668	16.1888	0.995689	0.999889	0.99441	73
Chr01	123969187	123969226	39	Chr01	32277984	141368761	peaks4	9	60	1890.84	0.155668	16.1888	0.995689	0.999889	0.99441	39
Chr01	123969240	123969296	56	Chr01	32277984	141368761	peaks4	9	60	1890.84	0.155668	16.1888	0.995689	0.999889	0.99441	56
Chr01	124244593	124244686	93	Chr01	32277984	141368761	peaks4	9	60	1890.84	0.155668	16.1888	0.995689	0.999889	0.99441	93
Chr01	124244696	124244730	34	Chr01	32277984	141368761	peaks4	9	60	1890.84	0.155668	16.1888	0.995689	0.999889	0.99441	34
Chr01	124480357	124480462	105	Chr01	32277984	141368761	peaks4	9	60	1890.84	0.155668	16.1888	0.995689	0.999889	0.99441	105
Chr01	124480507	124480512	5	Chr01	32277984	141368761	peaks4	9	60	1890.84	0.155668	16.1888	0.995689	0.999889	0.99441	5
Chr01	124480597	124480651	54	Chr01	32277984	141368761	peaks4	9	60	1890.84	0.155668	16.1888	0.995689	0.999889	0.99441	54
Chr01	124714913	124715154	241	Chr01	32277984	141368761	peaks4	9	60	1890.84	0.155668	16.1888	0.995689	0.999889	0.99441	241
Chr01	124716579	124716868	289	Chr01	32277984	141368761	peaks4	9	60	1890.84	0.155668	16.1888	0.995689	0.999889	0.99441	289
Chr01	124717265	124717837	572	Chr01	32277984	141368761	peaks4	9	60	1890.84	0.155668	16.1888	0.995689	0.999889	0.99441	572
Chr01	124717918	124718347	429	Chr01	32277984	141368761	peaks4	9	60	1890.84	0.155668	16.1888	0.995689	0.999889	0.99441	429
Chr01	124718378	124718656	278	Chr01	32277984	141368761	peaks4	9	60	1890.84	0.155668	16.1888	0.995689	0.999889	0.99441	278
Chr01	124720122	124720478	356	Chr01	32277984	141368761	peaks4	9	60	1890.84	0.155668	16.1888	0.995689	0.999889	0.99441	356
Chr01	124951334	124951357	23	Chr01	32277984	141368761	peaks4	9	60	1890.84	0.155668	16.1888	0.995689	0.999889	0.99441	23
Chr01	124951430	124951433	3	Chr01	32277984	141368761	peaks4	9	60	1890.84	0.155668	16.1888	0.995689	0.999889	0.99441	3
Chr01	125229927	125230022	95	Chr01	32277984	141368761	peaks4	9	60	1890.84	0.155668	16.1888	0.995689	0.999889	0.99441	95
Chr01	125232115	125232222	107	Chr01	32277984	141368761	peaks4	9	60	1890.84	0.155668	16.1888	0.995689	0.999889	0.99441	107
Chr01	125232474	125232524	50	Chr01	32277984	141368761	peaks4	9	60	1890.84	0.155668	16.1888	0.995689	0.999889	0.99441	50
Chr01	125239139	125239232	93	Chr01	32277984	141368761	peaks4	9	60	1890.84	0.155668	16.1888	0.995689	0.999889	0.99441	93
Chr01	125395795	125395886	91	Chr01	32277984	141368761	peaks4	9	60	1890.84	0.155668	16.1888	0.995689	0.999889	0.99441	91
Chr01	125397232	125397337	105	Chr01	32277984	141368761	peaks4	9	60	1890.84	0.155668	16.1888	0.995689	0.999889	0.99441	105
Chr01	125397397	125397594	197	Chr01	32277984	141368761	peaks4	9	60	1890.84	0.155668	16.1888	0.995689	0.999889	0.99441	197
Chr01	126375944	126375981	37	Chr01	32277984	141368761	peaks4	9	60	1890.84	0.155668	16.1888	0.995689	0.999889	0.99441	37
Chr01	126788312	126788351	39	Chr01	32277984	141368761	peaks4	9	60	1890.84	0.155668	16.1888	0.995689	0.999889	0.99441	39
Chr01	126804485	126804712	227	Chr01	32277984	141368761	peaks4	9	60	1890.84	0.155668	16.1888	0.995689	0.999889	0.99441	227
Chr01	126804800	126804864	64	Chr01	32277984	141368761	peaks4	9	60	1890.84	0.155668	16.1888	0.995689	0.999889	0.99441	64
Chr01	126806032	126806043	11	Chr01	32277984	141368761	peaks4	9	60	1890.84	0.155668	16.1888	0.995689	0.999889	0.99441	11
Chr01	126830033	126830076	43	Chr01	32277984	141368761	peaks4	9	60	1890.84	0.155668	16.1888	0.995689	0.999889	0.99441	43
Chr01	126830241	126830256	15	Chr01	32277984	141368761	peaks4	9	60	1890.84	0.155668	16.1888	0.995689	0.999889	0.99441	15
Chr01	126830294	126830296	2	Chr01	32277984	141368761	peaks4	9	60	1890.84	0.155668	16.1888	0.995689	0.999889	0.99441	2
Chr01	127903691	127903719	28	Chr01	32277984	141368761	peaks4	9	60	1890.84	0.155668	16.1888	0.995689	0.999889	0.99441	28
Chr01	127903740	127903786	46	Chr01	32277984	141368761	peaks4	9	60	1890.84	0.155668	16.1888	0.995689	0.999889	0.99441	46
Chr01	128184081	128184251	170	Chr01	32277984	141368761	peaks4	9	60	1890.84	0.155668	16.1888	0.995689	0.999889	0.99441	170
Chr01	128199687	128199837	150	Chr01	32277984	141368761	peaks4	9	60	1890.84	0.155668	16.1888	0.995689	0.999889	0.99441	150
Chr01	128199916	128200058	142	Chr01	32277984	141368761	peaks4	9	60	1890.84	0.155668	16.1888	0.995689	0.999889	0.99441	142
Chr01	128225659	128225777	118	Chr01	32277984	141368761	peaks4	9	60	1890.84	0.155668	16.1888	0.995689	0.999889	0.99441	118
Chr01	128433729	128433879	150	Chr01	32277984	141368761	peaks4	9	60	1890.84	0.155668	16.1888	0.995689	0.999889	0.99441	150
Chr01	128433887	128434037	150	Chr01	32277984	141368761	peaks4	9	60	1890.84	0.155668	16.1888	0.995689	0.999889	0.99441	150
Chr01	128434344	128434722	378	Chr01	32277984	141368761	peaks4	9	60	1890.84	0.155668	16.1888	0.995689	0.999889	0.99441	378
Chr01	128434779	128434929	150	Chr01	32277984	141368761	peaks4	9	60	1890.84	0.155668	16.1888	0.995689	0.999889	0.99441	150
Chr01	128441403	128441539	136	Chr01	32277984	141368761	peaks4	9	60	1890.84	0.155668	16.1888	0.995689	0.999889	0.99441	136
Chr01	128441580	128441583	3	Chr01	32277984	141368761	peaks4	9	60	1890.84	0.155668	16.1888	0.995689	0.999889	0.99441	3
Chr01	128441704	128441743	39	Chr01	32277984	141368761	peaks4	9	60	1890.84	0.155668	16.1888	0.995689	0.999889	0.99441	39
Chr01	128441796	128441942	146	Chr01	32277984	141368761	peaks4	9	60	1890.84	0.155668	16.1888	0.995689	0.999889	0.99441	146
Chr01	128442391	128442500	109	Chr01	32277984	141368761	peaks4	9	60	1890.84	0.155668	16.1888	0.995689	0.999889	0.99441	109
Chr01	128442524	128442543	19	Chr01	32277984	141368761	peaks4	9	60	1890.84	0.155668	16.1888	0.995689	0.999889	0.99441	19
Chr01	128442560	128442845	285	Chr01	32277984	141368761	peaks4	9	60	1890.84	0.155668	16.1888	0.995689	0.999889	0.99441	285
Chr01	128443365	128443463	98	Chr01	32277984	141368761	peaks4	9	60	1890.84	0.155668	16.1888	0.995689	0.999889	0.99441	98
Chr01	128443464	128443515	51	Chr01	32277984	141368761	peaks4	9	60	1890.84	0.155668	16.1888	0.995689	0.999889	0.99441	51
Chr01	128443666	128443740	74	Chr01	32277984	141368761	peaks4	9	60	1890.84	0.155668	16.1888	0.995689	0.999889	0.99441	74
Chr01	129578369	129578389	20	Chr01	32277984	141368761	peaks4	9	60	1890.84	0.155668	16.1888	0.995689	0.999889	0.99441	20
Chr01	129578432	129578453	21	Chr01	32277984	141368761	peaks4	9	60	1890.84	0.155668	16.1888	0.995689	0.999889	0.99441	21
Chr01	129599481	129599502	21	Chr01	32277984	141368761	peaks4	9	60	1890.84	0.155668	16.1888	0.995689	0.999889	0.99441	21
Chr01	129599530	129599591	61	Chr01	32277984	141368761	peaks4	9	60	1890.84	0.155668	16.1888	0.995689	0.999889	0.99441	61
Chr01	129755928	129755945	17	Chr01	32277984	141368761	peaks4	9	60	1890.84	0.155668	16.1888	0.995689	0.999889	0.99441	17
Chr01	130096395	130096406	11	Chr01	32277984	141368761	peaks4	9	60	1890.84	0.155668	16.1888	0.995689	0.999889	0.99441	11
Chr01	130527052	130527127	75	Chr01	32277984	141368761	peaks4	9	60	1890.84	0.155668	16.1888	0.995689	0.999889	0.99441	75
Chr01	131242213	131242340	127	Chr01	32277984	141368761	peaks4	9	60	1890.84	0.155668	16.1888	0.995689	0.999889	0.99441	127
Chr01	131322324	131322379	55	Chr01	32277984	141368761	peaks4	9	60	1890.84	0.155668	16.1888	0.995689	0.999889	0.99441	55
Chr01	131322404	131322485	81	Chr01	32277984	141368761	peaks4	9	60	1890.84	0.155668	16.1888	0.995689	0.999889	0.99441	81
Chr01	131322867	131323119	252	Chr01	32277984	141368761	peaks4	9	60	1890.84	0.155668	16.1888	0.995689	0.999889	0.99441	252
Chr01	131324722	131324820	98	Chr01	32277984	141368761	peaks4	9	60	1890.84	0.155668	16.1888	0.995689	0.999889	0.99441	98
Chr01	131325014	131325110	96	Chr01	32277984	141368761	peaks4	9	60	1890.84	0.155668	16.1888	0.995689	0.999889	0.99441	96
Chr01	131325138	131325147	9	Chr01	32277984	141368761	peaks4	9	60	1890.84	0.155668	16.1888	0.995689	0.999889	0.99441	9
Chr01	131338775	131338911	136	Chr01	32277984	141368761	peaks4	9	60	1890.84	0.155668	16.1888	0.995689	0.999889	0.99441	136
Chr01	131369571	131369714	143	Chr01	32277984	141368761	peaks4	9	60	1890.84	0.155668	16.1888	0.995689	0.999889	0.99441	143
Chr01	131369739	131369859	120	Chr01	32277984	141368761	peaks4	9	60	1890.84	0.155668	16.1888	0.995689	0.999889	0.99441	120
Chr01	131937738	131937753	15	Chr01	32277984	141368761	peaks4	9	60	1890.84	0.155668	16.1888	0.995689	0.999889	0.99441	15
Chr01	132416077	132416123	46	Chr01	32277984	141368761	peaks4	9	60	1890.84	0.155668	16.1888	0.995689	0.999889	0.99441	46
Chr01	132709002	132709061	59	Chr01	32277984	141368761	peaks4	9	60	1890.84	0.155668	16.1888	0.995689	0.999889	0.99441	59
Chr01	132709064	132709074	10	Chr01	32277984	141368761	peaks4	9	60	1890.84	0.155668	16.1888	0.995689	0.999889	0.99441	10
Chr01	133444861	133444977	116	Chr01	32277984	141368761	peaks4	9	60	1890.84	0.155668	16.1888	0.995689	0.999889	0.99441	116
Chr01	133445007	133445013	6	Chr01	32277984	141368761	peaks4	9	60	1890.84	0.155668	16.1888	0.995689	0.999889	0.99441	6
Chr01	133445063	133445156	93	Chr01	32277984	141368761	peaks4	9	60	1890.84	0.155668	16.1888	0.995689	0.999889	0.99441	93
Chr01	133874680	133875059	379	Chr01	32277984	141368761	peaks4	9	60	1890.84	0.155668	16.1888	0.995689	0.999889	0.99441	379
Chr01	133875560	133875845	285	Chr01	32277984	141368761	peaks4	9	60	1890.84	0.155668	16.1888	0.995689	0.999889	0.99441	285
Chr01	133876062	133876086	24	Chr01	32277984	141368761	peaks4	9	60	1890.84	0.155668	16.1888	0.995689	0.999889	0.99441	24
Chr01	133876120	133876208	88	Chr01	32277984	141368761	peaks4	9	60	1890.84	0.155668	16.1888	0.995689	0.999889	0.99441	88
Chr01	134172040	134172062	22	Chr01	32277984	141368761	peaks4	9	60	1890.84	0.155668	16.1888	0.995689	0.999889	0.99441	22
Chr01	134219755	134219783	28	Chr01	32277984	141368761	peaks4	9	60	1890.84	0.155668	16.1888	0.995689	0.999889	0.99441	28
Chr01	134219786	134219991	205	Chr01	32277984	141368761	peaks4	9	60	1890.84	0.155668	16.1888	0.995689	0.999889	0.99441	205
Chr01	134221200	134221350	150	Chr01	32277984	141368761	peaks4	9	60	1890.84	0.155668	16.1888	0.995689	0.999889	0.99441	150
Chr01	134221366	134221809	443	Chr01	32277984	141368761	peaks4	9	60	1890.84	0.155668	16.1888	0.995689	0.999889	0.99441	443
Chr01	134221824	134222042	218	Chr01	32277984	141368761	peaks4	9	60	1890.84	0.155668	16.1888	0.995689	0.999889	0.99441	218
Chr01	134222101	134222251	150	Chr01	32277984	141368761	peaks4	9	60	1890.84	0.155668	16.1888	0.995689	0.999889	0.99441	150
Chr01	134222520	134222710	190	Chr01	32277984	141368761	peaks4	9	60	1890.84	0.155668	16.1888	0.995689	0.999889	0.99441	190
Chr01	134310173	134310301	128	Chr01	32277984	141368761	peaks4	9	60	1890.84	0.155668	16.1888	0.995689	0.999889	0.99441	128
Chr01	134393196	134393275	79	Chr01	32277984	141368761	peaks4	9	60	1890.84	0.155668	16.1888	0.995689	0.999889	0.99441	79
Chr01	134393286	134393296	10	Chr01	32277984	141368761	peaks4	9	60	1890.84	0.155668	16.1888	0.995689	0.999889	0.99441	10
Chr01	134393316	134393451	135	Chr01	32277984	141368761	peaks4	9	60	1890.84	0.155668	16.1888	0.995689	0.999889	0.99441	135
Chr01	134394511	134394574	63	Chr01	32277984	141368761	peaks4	9	60	1890.84	0.155668	16.1888	0.995689	0.999889	0.99441	63
Chr01	134412318	134412526	208	Chr01	32277984	141368761	peaks4	9	60	1890.84	0.155668	16.1888	0.995689	0.999889	0.99441	208
Chr01	134419990	134420166	176	Chr01	32277984	141368761	peaks4	9	60	1890.84	0.155668	16.1888	0.995689	0.999889	0.99441	176
Chr01	134643564	134643681	117	Chr01	32277984	141368761	peaks4	9	60	1890.84	0.155668	16.1888	0.995689	0.999889	0.99441	117
Chr01	134645179	134645306	127	Chr01	32277984	141368761	peaks4	9	60	1890.84	0.155668	16.1888	0.995689	0.999889	0.99441	127
Chr01	134645432	134645671	239	Chr01	32277984	141368761	peaks4	9	60	1890.84	0.155668	16.1888	0.995689	0.999889	0.99441	239
Chr01	134646433	134646505	72	Chr01	32277984	141368761	peaks4	9	60	1890.84	0.155668	16.1888	0.995689	0.999889	0.99441	72
Chr01	134697170	134697320	150	Chr01	32277984	141368761	peaks4	9	60	1890.84	0.155668	16.1888	0.995689	0.999889	0.99441	150
Chr01	134697392	134697460	68	Chr01	32277984	141368761	peaks4	9	60	1890.84	0.155668	16.1888	0.995689	0.999889	0.99441	68
Chr01	134697483	134697542	59	Chr01	32277984	141368761	peaks4	9	60	1890.84	0.155668	16.1888	0.995689	0.999889	0.99441	59
Chr01	134697550	134697553	3	Chr01	32277984	141368761	peaks4	9	60	1890.84	0.155668	16.1888	0.995689	0.999889	0.99441	3
Chr01	134741130	134741161	31	Chr01	32277984	141368761	peaks4	9	60	1890.84	0.155668	16.1888	0.995689	0.999889	0.99441	31
Chr01	134892241	134892308	67	Chr01	32277984	141368761	peaks4	9	60	1890.84	0.155668	16.1888	0.995689	0.999889	0.99441	67
Chr01	134952827	134952961	134	Chr01	32277984	141368761	peaks4	9	60	1890.84	0.155668	16.1888	0.995689	0.999889	0.99441	134
Chr01	134953590	134953740	150	Chr01	32277984	141368761	peaks4	9	60	1890.84	0.155668	16.1888	0.995689	0.999889	0.99441	150
Chr01	134956910	134956982	72	Chr01	32277984	141368761	peaks4	9	60	1890.84	0.155668	16.1888	0.995689	0.999889	0.99441	72
Chr01	134958221	134958356	135	Chr01	32277984	141368761	peaks4	9	60	1890.84	0.155668	16.1888	0.995689	0.999889	0.99441	135
Chr01	135796572	135796575	3	Chr01	32277984	141368761	peaks4	9	60	1890.84	0.155668	16.1888	0.995689	0.999889	0.99441	3
Chr01	135796586	135796724	138	Chr01	32277984	141368761	peaks4	9	60	1890.84	0.155668	16.1888	0.995689	0.999889	0.99441	138
Chr01	136454874	136455034	160	Chr01	32277984	141368761	peaks4	9	60	1890.84	0.155668	16.1888	0.995689	0.999889	0.99441	160
Chr01	136455036	136455145	109	Chr01	32277984	141368761	peaks4	9	60	1890.84	0.155668	16.1888	0.995689	0.999889	0.99441	109
Chr01	136455154	136455208	54	Chr01	32277984	141368761	peaks4	9	60	1890.84	0.155668	16.1888	0.995689	0.999889	0.99441	54
Chr01	136456247	136456901	654	Chr01	32277984	141368761	peaks4	9	60	1890.84	0.155668	16.1888	0.995689	0.999889	0.99441	654
Chr01	136456902	136457067	165	Chr01	32277984	141368761	peaks4	9	60	1890.84	0.155668	16.1888	0.995689	0.999889	0.99441	165
Chr01	136457123	136457273	150	Chr01	32277984	141368761	peaks4	9	60	1890.84	0.155668	16.1888	0.995689	0.999889	0.99441	150
Chr01	136457567	136457719	152	Chr01	32277984	141368761	peaks4	9	60	1890.84	0.155668	16.1888	0.995689	0.999889	0.99441	152
Chr01	136457721	136457761	40	Chr01	32277984	141368761	peaks4	9	60	1890.84	0.155668	16.1888	0.995689	0.999889	0.99441	40
Chr01	136863361	136863461	100	Chr01	32277984	141368761	peaks4	9	60	1890.84	0.155668	16.1888	0.995689	0.999889	0.99441	100
Chr01	136920463	136920613	150	Chr01	32277984	141368761	peaks4	9	60	1890.84	0.155668	16.1888	0.995689	0.999889	0.99441	150
Chr01	136920654	136920804	150	Chr01	32277984	141368761	peaks4	9	60	1890.84	0.155668	16.1888	0.995689	0.999889	0.99441	150
Chr01	136922189	136922242	53	Chr01	32277984	141368761	peaks4	9	60	1890.84	0.155668	16.1888	0.995689	0.999889	0.99441	53
Chr01	136922249	136922262	13	Chr01	32277984	141368761	peaks4	9	60	1890.84	0.155668	16.1888	0.995689	0.999889	0.99441	13
Chr01	136922819	136922823	4	Chr01	32277984	141368761	peaks4	9	60	1890.84	0.155668	16.1888	0.995689	0.999889	0.99441	4
Chr01	137544184	137544327	143	Chr01	32277984	141368761	peaks4	9	60	1890.84	0.155668	16.1888	0.995689	0.999889	0.99441	143
Chr01	137689912	137690149	237	Chr01	32277984	141368761	peaks4	9	60	1890.84	0.155668	16.1888	0.995689	0.999889	0.99441	237
Chr01	138093264	138093399	135	Chr01	32277984	141368761	peaks4	9	60	1890.84	0.155668	16.1888	0.995689	0.999889	0.99441	135
Chr01	138093401	138093561	160	Chr01	32277984	141368761	peaks4	9	60	1890.84	0.155668	16.1888	0.995689	0.999889	0.99441	160
Chr01	138094450	138095535	1085	Chr01	32277984	141368761	peaks4	9	60	1890.84	0.155668	16.1888	0.995689	0.999889	0.99441	1085
Chr01	138095552	138095915	363	Chr01	32277984	141368761	peaks4	9	60	1890.84	0.155668	16.1888	0.995689	0.999889	0.99441	363
Chr01	138095949	138096326	377	Chr01	32277984	141368761	peaks4	9	60	1890.84	0.155668	16.1888	0.995689	0.999889	0.99441	377
Chr01	138097113	138097269	156	Chr01	32277984	141368761	peaks4	9	60	1890.84	0.155668	16.1888	0.995689	0.999889	0.99441	156
Chr01	138097324	138097605	281	Chr01	32277984	141368761	peaks4	9	60	1890.84	0.155668	16.1888	0.995689	0.999889	0.99441	281
Chr01	138097611	138097713	102	Chr01	32277984	141368761	peaks4	9	60	1890.84	0.155668	16.1888	0.995689	0.999889	0.99441	102
Chr01	138097726	138097769	43	Chr01	32277984	141368761	peaks4	9	60	1890.84	0.155668	16.1888	0.995689	0.999889	0.99441	43
Chr01	138100371	138100483	112	Chr01	32277984	141368761	peaks4	9	60	1890.84	0.155668	16.1888	0.995689	0.999889	0.99441	112
Chr01	138100488	138100522	34	Chr01	32277984	141368761	peaks4	9	60	1890.84	0.155668	16.1888	0.995689	0.999889	0.99441	34
Chr01	138100631	138100784	153	Chr01	32277984	141368761	peaks4	9	60	1890.84	0.155668	16.1888	0.995689	0.999889	0.99441	153
Chr01	138104141	138104285	144	Chr01	32277984	141368761	peaks4	9	60	1890.84	0.155668	16.1888	0.995689	0.999889	0.99441	144
Chr01	138104408	138104490	82	Chr01	32277984	141368761	peaks4	9	60	1890.84	0.155668	16.1888	0.995689	0.999889	0.99441	82
Chr01	138112326	138112555	229	Chr01	32277984	141368761	peaks4	9	60	1890.84	0.155668	16.1888	0.995689	0.999889	0.99441	229
Chr01	138153140	138153290	150	Chr01	32277984	141368761	peaks4	9	60	1890.84	0.155668	16.1888	0.995689	0.999889	0.99441	150
Chr01	138386953	138387033	80	Chr01	32277984	141368761	peaks4	9	60	1890.84	0.155668	16.1888	0.995689	0.999889	0.99441	80
Chr01	138475064	138475111	47	Chr01	32277984	141368761	peaks4	9	60	1890.84	0.155668	16.1888	0.995689	0.999889	0.99441	47
Chr01	138569591	138569741	150	Chr01	32277984	141368761	peaks4	9	60	1890.84	0.155668	16.1888	0.995689	0.999889	0.99441	150
Chr01	138570229	138570334	105	Chr01	32277984	141368761	peaks4	9	60	1890.84	0.155668	16.1888	0.995689	0.999889	0.99441	105
Chr01	138571362	138571572	210	Chr01	32277984	141368761	peaks4	9	60	1890.84	0.155668	16.1888	0.995689	0.999889	0.99441	210
Chr01	138571610	138571759	149	Chr01	32277984	141368761	peaks4	9	60	1890.84	0.155668	16.1888	0.995689	0.999889	0.99441	149
Chr01	138813390	138813540	150	Chr01	32277984	141368761	peaks4	9	60	1890.84	0.155668	16.1888	0.995689	0.999889	0.99441	150
Chr01	138814588	138814649	61	Chr01	32277984	141368761	peaks4	9	60	1890.84	0.155668	16.1888	0.995689	0.999889	0.99441	61
Chr01	138959187	138959336	149	Chr01	32277984	141368761	peaks4	9	60	1890.84	0.155668	16.1888	0.995689	0.999889	0.99441	149
Chr01	139104108	139104180	72	Chr01	32277984	141368761	peaks4	9	60	1890.84	0.155668	16.1888	0.995689	0.999889	0.99441	72
Chr01	139104405	139104535	130	Chr01	32277984	141368761	peaks4	9	60	1890.84	0.155668	16.1888	0.995689	0.999889	0.99441	130
Chr01	139104539	139104567	28	Chr01	32277984	141368761	peaks4	9	60	1890.84	0.155668	16.1888	0.995689	0.999889	0.99441	28
Chr01	139105497	139105647	150	Chr01	32277984	141368761	peaks4	9	60	1890.84	0.155668	16.1888	0.995689	0.999889	0.99441	150
Chr01	139106335	139106464	129	Chr01	32277984	141368761	peaks4	9	60	1890.84	0.155668	16.1888	0.995689	0.999889	0.99441	129
Chr01	139318199	139318268	69	Chr01	32277984	141368761	peaks4	9	60	1890.84	0.155668	16.1888	0.995689	0.999889	0.99441	69
Chr01	139553763	139553841	78	Chr01	32277984	141368761	peaks4	9	60	1890.84	0.155668	16.1888	0.995689	0.999889	0.99441	78
Chr01	139766721	139766728	7	Chr01	32277984	141368761	peaks4	9	60	1890.84	0.155668	16.1888	0.995689	0.999889	0.99441	7
Chr01	139766740	139767200	460	Chr01	32277984	141368761	peaks4	9	60	1890.84	0.155668	16.1888	0.995689	0.999889	0.99441	460
Chr01	139767589	139767606	17	Chr01	32277984	141368761	peaks4	9	60	1890.84	0.155668	16.1888	0.995689	0.999889	0.99441	17
Chr01	140581792	140582024	232	Chr01	32277984	141368761	peaks4	9	60	1890.84	0.155668	16.1888	0.995689	0.999889	0.99441	232
Chr01	140852006	140852364	358	Chr01	32277984	141368761	peaks4	9	60	1890.84	0.155668	16.1888	0.995689	0.999889	0.99441	358
Chr04	46000555	46000738	183	Chr04	45720715	72048369	peaks26	0	15	863.39	0.207999	46.6654	0.989509	0.990075	0.993896	183
Chr04	46563090	46563495	405	Chr04	45720715	72048369	peaks26	0	15	863.39	0.207999	46.6654	0.989509	0.990075	0.993896	405
Chr04	46564608	46564824	216	Chr04	45720715	72048369	peaks26	0	15	863.39	0.207999	46.6654	0.989509	0.990075	0.993896	216
Chr04	46566976	46567334	358	Chr04	45720715	72048369	peaks26	0	15	863.39	0.207999	46.6654	0.989509	0.990075	0.993896	358
Chr04	46570867	46571198	331	Chr04	45720715	72048369	peaks26	0	15	863.39	0.207999	46.6654	0.989509	0.990075	0.993896	331
Chr04	46572389	46572450	61	Chr04	45720715	72048369	peaks26	0	15	863.39	0.207999	46.6654	0.989509	0.990075	0.993896	61
Chr04	46572466	46572536	70	Chr04	45720715	72048369	peaks26	0	15	863.39	0.207999	46.6654	0.989509	0.990075	0.993896	70
Chr04	46649420	46649424	4	Chr04	45720715	72048369	peaks26	0	15	863.39	0.207999	46.6654	0.989509	0.990075	0.993896	4
Chr04	46649627	46649630	3	Chr04	45720715	72048369	peaks26	0	15	863.39	0.207999	46.6654	0.989509	0.990075	0.993896	3
Chr04	46650601	46650713	112	Chr04	45720715	72048369	peaks26	0	15	863.39	0.207999	46.6654	0.989509	0.990075	0.993896	112
Chr04	46650856	46650857	1	Chr04	45720715	72048369	peaks26	0	15	863.39	0.207999	46.6654	0.989509	0.990075	0.993896	1
Chr04	47246272	47246336	64	Chr04	45720715	72048369	peaks26	0	15	863.39	0.207999	46.6654	0.989509	0.990075	0.993896	64
Chr04	48799900	48799994	94	Chr04	45720715	72048369	peaks26	0	15	863.39	0.207999	46.6654	0.989509	0.990075	0.993896	94
Chr04	48810595	48810615	20	Chr04	45720715	72048369	peaks26	0	15	863.39	0.207999	46.6654	0.989509	0.990075	0.993896	20
Chr04	48810860	48810999	139	Chr04	45720715	72048369	peaks26	0	15	863.39	0.207999	46.6654	0.989509	0.990075	0.993896	139
Chr04	48812347	48812469	122	Chr04	45720715	72048369	peaks26	0	15	863.39	0.207999	46.6654	0.989509	0.990075	0.993896	122
Chr04	48813562	48813712	150	Chr04	45720715	72048369	peaks26	0	15	863.39	0.207999	46.6654	0.989509	0.990075	0.993896	150
Chr04	49217361	49217388	27	Chr04	45720715	72048369	peaks26	0	15	863.39	0.207999	46.6654	0.989509	0.990075	0.993896	27
Chr04	49274726	49274761	35	Chr04	45720715	72048369	peaks26	0	15	863.39	0.207999	46.6654	0.989509	0.990075	0.993896	35
Chr04	49275507	49275586	79	Chr04	45720715	72048369	peaks26	0	15	863.39	0.207999	46.6654	0.989509	0.990075	0.993896	79
Chr04	49299897	49300035	138	Chr04	45720715	72048369	peaks26	0	15	863.39	0.207999	46.6654	0.989509	0.990075	0.993896	138
Chr04	49445606	49445819	213	Chr04	45720715	72048369	peaks26	0	15	863.39	0.207999	46.6654	0.989509	0.990075	0.993896	213
Chr04	49752865	49752904	39	Chr04	45720715	72048369	peaks26	0	15	863.39	0.207999	46.6654	0.989509	0.990075	0.993896	39
Chr04	49753031	49753041	10	Chr04	45720715	72048369	peaks26	0	15	863.39	0.207999	46.6654	0.989509	0.990075	0.993896	10
Chr04	50034976	50035126	150	Chr04	45720715	72048369	peaks26	0	15	863.39	0.207999	46.6654	0.989509	0.990075	0.993896	150
Chr04	50119641	50119863	222	Chr04	45720715	72048369	peaks26	0	15	863.39	0.207999	46.6654	0.989509	0.990075	0.993896	222
Chr04	50119889	50120039	150	Chr04	45720715	72048369	peaks26	0	15	863.39	0.207999	46.6654	0.989509	0.990075	0.993896	150
Chr04	50202168	50202318	150	Chr04	45720715	72048369	peaks26	0	15	863.39	0.207999	46.6654	0.989509	0.990075	0.993896	150
Chr04	50202784	50202864	80	Chr04	45720715	72048369	peaks26	0	15	863.39	0.207999	46.6654	0.989509	0.990075	0.993896	80
Chr04	50398155	50398283	128	Chr04	45720715	72048369	peaks26	0	15	863.39	0.207999	46.6654	0.989509	0.990075	0.993896	128
Chr04	50398315	50398465	150	Chr04	45720715	72048369	peaks26	0	15	863.39	0.207999	46.6654	0.989509	0.990075	0.993896	150
Chr04	50516263	50516593	330	Chr04	45720715	72048369	peaks26	0	15	863.39	0.207999	46.6654	0.989509	0.990075	0.993896	330
Chr04	50517768	50517825	57	Chr04	45720715	72048369	peaks26	0	15	863.39	0.207999	46.6654	0.989509	0.990075	0.993896	57
Chr04	50517906	50517953	47	Chr04	45720715	72048369	peaks26	0	15	863.39	0.207999	46.6654	0.989509	0.990075	0.993896	47
Chr04	50586328	50586372	44	Chr04	45720715	72048369	peaks26	0	15	863.39	0.207999	46.6654	0.989509	0.990075	0.993896	44
Chr04	51066486	51066529	43	Chr04	45720715	72048369	peaks26	0	15	863.39	0.207999	46.6654	0.989509	0.990075	0.993896	43
Chr04	51066551	51066612	61	Chr04	45720715	72048369	peaks26	0	15	863.39	0.207999	46.6654	0.989509	0.990075	0.993896	61
Chr04	51118868	51118933	65	Chr04	45720715	72048369	peaks26	0	15	863.39	0.207999	46.6654	0.989509	0.990075	0.993896	65
Chr04	51120056	51120114	58	Chr04	45720715	72048369	peaks26	0	15	863.39	0.207999	46.6654	0.989509	0.990075	0.993896	58
Chr04	51203940	51204032	92	Chr04	45720715	72048369	peaks26	0	15	863.39	0.207999	46.6654	0.989509	0.990075	0.993896	92
Chr04	51223732	51223882	150	Chr04	45720715	72048369	peaks26	0	15	863.39	0.207999	46.6654	0.989509	0.990075	0.993896	150
Chr04	51224721	51225015	294	Chr04	45720715	72048369	peaks26	0	15	863.39	0.207999	46.6654	0.989509	0.990075	0.993896	294
Chr04	51290265	51290333	68	Chr04	45720715	72048369	peaks26	0	15	863.39	0.207999	46.6654	0.989509	0.990075	0.993896	68
Chr04	51290427	51290732	305	Chr04	45720715	72048369	peaks26	0	15	863.39	0.207999	46.6654	0.989509	0.990075	0.993896	305
Chr04	51290764	51290782	18	Chr04	45720715	72048369	peaks26	0	15	863.39	0.207999	46.6654	0.989509	0.990075	0.993896	18
Chr04	51330623	51330755	132	Chr04	45720715	72048369	peaks26	0	15	863.39	0.207999	46.6654	0.989509	0.990075	0.993896	132
Chr04	51335252	51335341	89	Chr04	45720715	72048369	peaks26	0	15	863.39	0.207999	46.6654	0.989509	0.990075	0.993896	89
Chr04	51548859	51548980	121	Chr04	45720715	72048369	peaks26	0	15	863.39	0.207999	46.6654	0.989509	0.990075	0.993896	121
Chr04	51553106	51553327	221	Chr04	45720715	72048369	peaks26	0	15	863.39	0.207999	46.6654	0.989509	0.990075	0.993896	221
Chr04	51554153	51554293	140	Chr04	45720715	72048369	peaks26	0	15	863.39	0.207999	46.6654	0.989509	0.990075	0.993896	140
Chr04	51554378	51554428	50	Chr04	45720715	72048369	peaks26	0	15	863.39	0.207999	46.6654	0.989509	0.990075	0.993896	50
Chr04	51554779	51554920	141	Chr04	45720715	72048369	peaks26	0	15	863.39	0.207999	46.6654	0.989509	0.990075	0.993896	141
Chr04	51656023	51656042	19	Chr04	45720715	72048369	peaks26	0	15	863.39	0.207999	46.6654	0.989509	0.990075	0.993896	19
Chr04	51659734	51659838	104	Chr04	45720715	72048369	peaks26	0	15	863.39	0.207999	46.6654	0.989509	0.990075	0.993896	104
Chr04	51666191	51666398	207	Chr04	45720715	72048369	peaks26	0	15	863.39	0.207999	46.6654	0.989509	0.990075	0.993896	207
Chr04	51729029	51729050	21	Chr04	45720715	72048369	peaks26	0	15	863.39	0.207999	46.6654	0.989509	0.990075	0.993896	21
Chr04	51998780	51998823	43	Chr04	45720715	72048369	peaks26	0	15	863.39	0.207999	46.6654	0.989509	0.990075	0.993896	43
Chr04	52012905	52013045	140	Chr04	45720715	72048369	peaks26	0	15	863.39	0.207999	46.6654	0.989509	0.990075	0.993896	140
Chr04	52021309	52021573	264	Chr04	45720715	72048369	peaks26	0	15	863.39	0.207999	46.6654	0.989509	0.990075	0.993896	264
Chr04	52116032	52116182	150	Chr04	45720715	72048369	peaks26	0	15	863.39	0.207999	46.6654	0.989509	0.990075	0.993896	150
Chr04	52120519	52120696	177	Chr04	45720715	72048369	peaks26	0	15	863.39	0.207999	46.6654	0.989509	0.990075	0.993896	177
Chr04	52120706	52120741	35	Chr04	45720715	72048369	peaks26	0	15	863.39	0.207999	46.6654	0.989509	0.990075	0.993896	35
Chr04	52120743	52120791	48	Chr04	45720715	72048369	peaks26	0	15	863.39	0.207999	46.6654	0.989509	0.990075	0.993896	48
Chr04	52320507	52320577	70	Chr04	45720715	72048369	peaks26	0	15	863.39	0.207999	46.6654	0.989509	0.990075	0.993896	70
Chr04	52320579	52320657	78	Chr04	45720715	72048369	peaks26	0	15	863.39	0.207999	46.6654	0.989509	0.990075	0.993896	78
Chr04	52390723	52390753	30	Chr04	45720715	72048369	peaks26	0	15	863.39	0.207999	46.6654	0.989509	0.990075	0.993896	30
Chr04	52492984	52493134	150	Chr04	45720715	72048369	peaks26	0	15	863.39	0.207999	46.6654	0.989509	0.990075	0.993896	150
Chr04	52494768	52494834	66	Chr04	45720715	72048369	peaks26	0	15	863.39	0.207999	46.6654	0.989509	0.990075	0.993896	66
Chr04	52717043	52717210	167	Chr04	45720715	72048369	peaks26	0	15	863.39	0.207999	46.6654	0.989509	0.990075	0.993896	167
Chr04	52718406	52718508	102	Chr04	45720715	72048369	peaks26	0	15	863.39	0.207999	46.6654	0.989509	0.990075	0.993896	102
Chr04	52719747	52719954	207	Chr04	45720715	72048369	peaks26	0	15	863.39	0.207999	46.6654	0.989509	0.990075	0.993896	207
Chr04	52724345	52724408	63	Chr04	45720715	72048369	peaks26	0	15	863.39	0.207999	46.6654	0.989509	0.990075	0.993896	63
Chr04	52724809	52725281	472	Chr04	45720715	72048369	peaks26	0	15	863.39	0.207999	46.6654	0.989509	0.990075	0.993896	472
Chr04	52996136	52996138	2	Chr04	45720715	72048369	peaks26	0	15	863.39	0.207999	46.6654	0.989509	0.990075	0.993896	2
Chr04	53700397	53700548	151	Chr04	45720715	72048369	peaks26	0	15	863.39	0.207999	46.6654	0.989509	0.990075	0.993896	151
Chr04	53701123	53701183	60	Chr04	45720715	72048369	peaks26	0	15	863.39	0.207999	46.6654	0.989509	0.990075	0.993896	60
Chr04	53701216	53701272	56	Chr04	45720715	72048369	peaks26	0	15	863.39	0.207999	46.6654	0.989509	0.990075	0.993896	56
Chr04	53701309	53701483	174	Chr04	45720715	72048369	peaks26	0	15	863.39	0.207999	46.6654	0.989509	0.990075	0.993896	174
Chr04	53740110	53740213	103	Chr04	45720715	72048369	peaks26	0	15	863.39	0.207999	46.6654	0.989509	0.990075	0.993896	103
Chr04	53740217	53740331	114	Chr04	45720715	72048369	peaks26	0	15	863.39	0.207999	46.6654	0.989509	0.990075	0.993896	114
Chr04	54178211	54178299	88	Chr04	45720715	72048369	peaks26	0	15	863.39	0.207999	46.6654	0.989509	0.990075	0.993896	88
Chr04	54178308	54178361	53	Chr04	45720715	72048369	peaks26	0	15	863.39	0.207999	46.6654	0.989509	0.990075	0.993896	53
Chr04	54178391	54178443	52	Chr04	45720715	72048369	peaks26	0	15	863.39	0.207999	46.6654	0.989509	0.990075	0.993896	52
Chr04	54182023	54182150	127	Chr04	45720715	72048369	peaks26	0	15	863.39	0.207999	46.6654	0.989509	0.990075	0.993896	127
Chr04	54183500	54183522	22	Chr04	45720715	72048369	peaks26	0	15	863.39	0.207999	46.6654	0.989509	0.990075	0.993896	22
Chr04	54183986	54184132	146	Chr04	45720715	72048369	peaks26	0	15	863.39	0.207999	46.6654	0.989509	0.990075	0.993896	146
Chr04	54184213	54184330	117	Chr04	45720715	72048369	peaks26	0	15	863.39	0.207999	46.6654	0.989509	0.990075	0.993896	117
Chr04	54992835	54992936	101	Chr04	45720715	72048369	peaks26	0	15	863.39	0.207999	46.6654	0.989509	0.990075	0.993896	101
Chr04	55091730	55091900	170	Chr04	45720715	72048369	peaks26	0	15	863.39	0.207999	46.6654	0.989509	0.990075	0.993896	170
Chr04	55237502	55237742	240	Chr04	45720715	72048369	peaks26	0	15	863.39	0.207999	46.6654	0.989509	0.990075	0.993896	240
Chr04	55238020	55238170	150	Chr04	45720715	72048369	peaks26	0	15	863.39	0.207999	46.6654	0.989509	0.990075	0.993896	150
Chr04	55897688	55897757	69	Chr04	45720715	72048369	peaks26	0	15	863.39	0.207999	46.6654	0.989509	0.990075	0.993896	69
Chr04	55897768	55897795	27	Chr04	45720715	72048369	peaks26	0	15	863.39	0.207999	46.6654	0.989509	0.990075	0.993896	27
Chr04	56131711	56131891	180	Chr04	45720715	72048369	peaks26	0	15	863.39	0.207999	46.6654	0.989509	0.990075	0.993896	180
Chr04	56410877	56411047	170	Chr04	45720715	72048369	peaks26	0	15	863.39	0.207999	46.6654	0.989509	0.990075	0.993896	170
Chr04	56411051	56411106	55	Chr04	45720715	72048369	peaks26	0	15	863.39	0.207999	46.6654	0.989509	0.990075	0.993896	55
Chr04	56418550	56418682	132	Chr04	45720715	72048369	peaks26	0	15	863.39	0.207999	46.6654	0.989509	0.990075	0.993896	132
Chr04	56418729	56418849	120	Chr04	45720715	72048369	peaks26	0	15	863.39	0.207999	46.6654	0.989509	0.990075	0.993896	120
Chr04	56420189	56420234	45	Chr04	45720715	72048369	peaks26	0	15	863.39	0.207999	46.6654	0.989509	0.990075	0.993896	45
Chr04	56606461	56606612	151	Chr04	45720715	72048369	peaks26	0	15	863.39	0.207999	46.6654	0.989509	0.990075	0.993896	151
Chr04	56837408	56837558	150	Chr04	45720715	72048369	peaks26	0	15	863.39	0.207999	46.6654	0.989509	0.990075	0.993896	150
Chr04	56884890	56885039	149	Chr04	45720715	72048369	peaks26	0	15	863.39	0.207999	46.6654	0.989509	0.990075	0.993896	149
Chr04	57705127	57705218	91	Chr04	45720715	72048369	peaks26	0	15	863.39	0.207999	46.6654	0.989509	0.990075	0.993896	91
Chr04	57705622	57705868	246	Chr04	45720715	72048369	peaks26	0	15	863.39	0.207999	46.6654	0.989509	0.990075	0.993896	246
Chr04	57707198	57707223	25	Chr04	45720715	72048369	peaks26	0	15	863.39	0.207999	46.6654	0.989509	0.990075	0.993896	25
Chr04	57961955	57961975	20	Chr04	45720715	72048369	peaks26	0	15	863.39	0.207999	46.6654	0.989509	0.990075	0.993896	20
Chr04	57967097	57967131	34	Chr04	45720715	72048369	peaks26	0	15	863.39	0.207999	46.6654	0.989509	0.990075	0.993896	34
Chr04	57967173	57967249	76	Chr04	45720715	72048369	peaks26	0	15	863.39	0.207999	46.6654	0.989509	0.990075	0.993896	76
Chr04	58039564	58039621	57	Chr04	45720715	72048369	peaks26	0	15	863.39	0.207999	46.6654	0.989509	0.990075	0.993896	57
Chr04	58039629	58039743	114	Chr04	45720715	72048369	peaks26	0	15	863.39	0.207999	46.6654	0.989509	0.990075	0.993896	114
Chr04	58204207	58204315	108	Chr04	45720715	72048369	peaks26	0	15	863.39	0.207999	46.6654	0.989509	0.990075	0.993896	108
Chr04	58204342	58204461	119	Chr04	45720715	72048369	peaks26	0	15	863.39	0.207999	46.6654	0.989509	0.990075	0.993896	119
Chr04	58245295	58245333	38	Chr04	45720715	72048369	peaks26	0	15	863.39	0.207999	46.6654	0.989509	0.990075	0.993896	38
Chr04	58265007	58265015	8	Chr04	45720715	72048369	peaks26	0	15	863.39	0.207999	46.6654	0.989509	0.990075	0.993896	8
Chr04	58368109	58368180	71	Chr04	45720715	72048369	peaks26	0	15	863.39	0.207999	46.6654	0.989509	0.990075	0.993896	71
Chr04	58368941	58369023	82	Chr04	45720715	72048369	peaks26	0	15	863.39	0.207999	46.6654	0.989509	0.990075	0.993896	82
Chr04	58369145	58369165	20	Chr04	45720715	72048369	peaks26	0	15	863.39	0.207999	46.6654	0.989509	0.990075	0.993896	20
Chr04	58369173	58369231	58	Chr04	45720715	72048369	peaks26	0	15	863.39	0.207999	46.6654	0.989509	0.990075	0.993896	58
Chr04	58482226	58482334	108	Chr04	45720715	72048369	peaks26	0	15	863.39	0.207999	46.6654	0.989509	0.990075	0.993896	108
Chr04	58492710	58492779	69	Chr04	45720715	72048369	peaks26	0	15	863.39	0.207999	46.6654	0.989509	0.990075	0.993896	69
Chr04	58509798	58509929	131	Chr04	45720715	72048369	peaks26	0	15	863.39	0.207999	46.6654	0.989509	0.990075	0.993896	131
Chr04	58510035	58510251	216	Chr04	45720715	72048369	peaks26	0	15	863.39	0.207999	46.6654	0.989509	0.990075	0.993896	216
Chr04	58563166	58563416	250	Chr04	45720715	72048369	peaks26	0	15	863.39	0.207999	46.6654	0.989509	0.990075	0.993896	250
Chr04	58608740	58608777	37	Chr04	45720715	72048369	peaks26	0	15	863.39	0.207999	46.6654	0.989509	0.990075	0.993896	37
Chr04	58608831	58608890	59	Chr04	45720715	72048369	peaks26	0	15	863.39	0.207999	46.6654	0.989509	0.990075	0.993896	59
Chr04	58608895	58608944	49	Chr04	45720715	72048369	peaks26	0	15	863.39	0.207999	46.6654	0.989509	0.990075	0.993896	49
Chr04	58621450	58621546	96	Chr04	45720715	72048369	peaks26	0	15	863.39	0.207999	46.6654	0.989509	0.990075	0.993896	96
Chr04	58665088	58665247	159	Chr04	45720715	72048369	peaks26	0	15	863.39	0.207999	46.6654	0.989509	0.990075	0.993896	159
Chr04	59195689	59195840	151	Chr04	45720715	72048369	peaks26	0	15	863.39	0.207999	46.6654	0.989509	0.990075	0.993896	151
Chr04	59196341	59196465	124	Chr04	45720715	72048369	peaks26	0	15	863.39	0.207999	46.6654	0.989509	0.990075	0.993896	124
Chr04	59199268	59199395	127	Chr04	45720715	72048369	peaks26	0	15	863.39	0.207999	46.6654	0.989509	0.990075	0.993896	127
Chr04	59199501	59199728	227	Chr04	45720715	72048369	peaks26	0	15	863.39	0.207999	46.6654	0.989509	0.990075	0.993896	227
Chr04	59244110	59244136	26	Chr04	45720715	72048369	peaks26	0	15	863.39	0.207999	46.6654	0.989509	0.990075	0.993896	26
Chr04	60722379	60722634	255	Chr04	45720715	72048369	peaks26	0	15	863.39	0.207999	46.6654	0.989509	0.990075	0.993896	255
Chr04	60733881	60734154	273	Chr04	45720715	72048369	peaks26	0	15	863.39	0.207999	46.6654	0.989509	0.990075	0.993896	273
Chr04	60950164	60950230	66	Chr04	45720715	72048369	peaks26	0	15	863.39	0.207999	46.6654	0.989509	0.990075	0.993896	66
Chr04	60969939	60970153	214	Chr04	45720715	72048369	peaks26	0	15	863.39	0.207999	46.6654	0.989509	0.990075	0.993896	214
Chr04	60977415	60977553	138	Chr04	45720715	72048369	peaks26	0	15	863.39	0.207999	46.6654	0.989509	0.990075	0.993896	138
Chr04	61462912	61462985	73	Chr04	45720715	72048369	peaks26	0	15	863.39	0.207999	46.6654	0.989509	0.990075	0.993896	73
Chr04	61561393	61561582	189	Chr04	45720715	72048369	peaks26	0	15	863.39	0.207999	46.6654	0.989509	0.990075	0.993896	189
Chr04	61763976	61764114	138	Chr04	45720715	72048369	peaks26	0	15	863.39	0.207999	46.6654	0.989509	0.990075	0.993896	138
Chr04	61764148	61764254	106	Chr04	45720715	72048369	peaks26	0	15	863.39	0.207999	46.6654	0.989509	0.990075	0.993896	106
Chr04	61811570	61811742	172	Chr04	45720715	72048369	peaks26	0	15	863.39	0.207999	46.6654	0.989509	0.990075	0.993896	172
Chr04	62048414	62048420	6	Chr04	45720715	72048369	peaks26	0	15	863.39	0.207999	46.6654	0.989509	0.990075	0.993896	6
Chr04	62048431	62048464	33	Chr04	45720715	72048369	peaks26	0	15	863.39	0.207999	46.6654	0.989509	0.990075	0.993896	33
Chr04	62051469	62051627	158	Chr04	45720715	72048369	peaks26	0	15	863.39	0.207999	46.6654	0.989509	0.990075	0.993896	158
Chr04	62051974	62052258	284	Chr04	45720715	72048369	peaks26	0	15	863.39	0.207999	46.6654	0.989509	0.990075	0.993896	284
Chr04	62143346	62143386	40	Chr04	45720715	72048369	peaks26	0	15	863.39	0.207999	46.6654	0.989509	0.990075	0.993896	40
Chr04	62193355	62193574	219	Chr04	45720715	72048369	peaks26	0	15	863.39	0.207999	46.6654	0.989509	0.990075	0.993896	219
Chr04	62227427	62227549	122	Chr04	45720715	72048369	peaks26	0	15	863.39	0.207999	46.6654	0.989509	0.990075	0.993896	122
Chr04	62533988	62534125	137	Chr04	45720715	72048369	peaks26	0	15	863.39	0.207999	46.6654	0.989509	0.990075	0.993896	137
Chr04	62549458	62549566	108	Chr04	45720715	72048369	peaks26	0	15	863.39	0.207999	46.6654	0.989509	0.990075	0.993896	108
Chr04	62987148	62987195	47	Chr04	45720715	72048369	peaks26	0	15	863.39	0.207999	46.6654	0.989509	0.990075	0.993896	47
Chr04	63159707	63159857	150	Chr04	45720715	72048369	peaks26	0	15	863.39	0.207999	46.6654	0.989509	0.990075	0.993896	150
Chr04	63742298	63742320	22	Chr04	45720715	72048369	peaks26	0	15	863.39	0.207999	46.6654	0.989509	0.990075	0.993896	22
Chr04	63880175	63880292	117	Chr04	45720715	72048369	peaks26	0	15	863.39	0.207999	46.6654	0.989509	0.990075	0.993896	117
Chr04	64051654	64051750	96	Chr04	45720715	72048369	peaks26	0	15	863.39	0.207999	46.6654	0.989509	0.990075	0.993896	96
Chr04	64052889	64052891	2	Chr04	45720715	72048369	peaks26	0	15	863.39	0.207999	46.6654	0.989509	0.990075	0.993896	2
Chr04	64052895	64053086	191	Chr04	45720715	72048369	peaks26	0	15	863.39	0.207999	46.6654	0.989509	0.990075	0.993896	191
Chr04	64053117	64053256	139	Chr04	45720715	72048369	peaks26	0	15	863.39	0.207999	46.6654	0.989509	0.990075	0.993896	139
Chr04	64752558	64752692	134	Chr04	45720715	72048369	peaks26	0	15	863.39	0.207999	46.6654	0.989509	0.990075	0.993896	134
Chr04	64752708	64752825	117	Chr04	45720715	72048369	peaks26	0	15	863.39	0.207999	46.6654	0.989509	0.990075	0.993896	117
Chr04	64765709	64765740	31	Chr04	45720715	72048369	peaks26	0	15	863.39	0.207999	46.6654	0.989509	0.990075	0.993896	31
Chr04	64765821	64765835	14	Chr04	45720715	72048369	peaks26	0	15	863.39	0.207999	46.6654	0.989509	0.990075	0.993896	14
Chr04	64766262	64766424	162	Chr04	45720715	72048369	peaks26	0	15	863.39	0.207999	46.6654	0.989509	0.990075	0.993896	162
Chr04	64766467	64766632	165	Chr04	45720715	72048369	peaks26	0	15	863.39	0.207999	46.6654	0.989509	0.990075	0.993896	165
Chr04	64861818	64861841	23	Chr04	45720715	72048369	peaks26	0	15	863.39	0.207999	46.6654	0.989509	0.990075	0.993896	23
Chr04	64882562	64882901	339	Chr04	45720715	72048369	peaks26	0	15	863.39	0.207999	46.6654	0.989509	0.990075	0.993896	339
Chr04	64963076	64963145	69	Chr04	45720715	72048369	peaks26	0	15	863.39	0.207999	46.6654	0.989509	0.990075	0.993896	69
Chr04	64963150	64963187	37	Chr04	45720715	72048369	peaks26	0	15	863.39	0.207999	46.6654	0.989509	0.990075	0.993896	37
Chr04	64978573	64978700	127	Chr04	45720715	72048369	peaks26	0	15	863.39	0.207999	46.6654	0.989509	0.990075	0.993896	127
Chr04	64978759	64978898	139	Chr04	45720715	72048369	peaks26	0	15	863.39	0.207999	46.6654	0.989509	0.990075	0.993896	139
Chr04	65164771	65164873	102	Chr04	45720715	72048369	peaks26	0	15	863.39	0.207999	46.6654	0.989509	0.990075	0.993896	102
Chr04	65506082	65506140	58	Chr04	45720715	72048369	peaks26	0	15	863.39	0.207999	46.6654	0.989509	0.990075	0.993896	58
Chr04	65509005	65509154	149	Chr04	45720715	72048369	peaks26	0	15	863.39	0.207999	46.6654	0.989509	0.990075	0.993896	149
Chr04	66175460	66175595	135	Chr04	45720715	72048369	peaks26	0	15	863.39	0.207999	46.6654	0.989509	0.990075	0.993896	135
Chr04	66240329	66240459	130	Chr04	45720715	72048369	peaks26	0	15	863.39	0.207999	46.6654	0.989509	0.990075	0.993896	130
Chr04	66397020	66397048	28	Chr04	45720715	72048369	peaks26	0	15	863.39	0.207999	46.6654	0.989509	0.990075	0.993896	28
Chr04	66397050	66397164	114	Chr04	45720715	72048369	peaks26	0	15	863.39	0.207999	46.6654	0.989509	0.990075	0.993896	114
Chr04	66451096	66451616	520	Chr04	45720715	72048369	peaks26	0	15	863.39	0.207999	46.6654	0.989509	0.990075	0.993896	520
Chr04	66454144	66454278	134	Chr04	45720715	72048369	peaks26	0	15	863.39	0.207999	46.6654	0.989509	0.990075	0.993896	134
Chr04	66457498	66457614	116	Chr04	45720715	72048369	peaks26	0	15	863.39	0.207999	46.6654	0.989509	0.990075	0.993896	116
Chr04	66654911	66655061	150	Chr04	45720715	72048369	peaks26	0	15	863.39	0.207999	46.6654	0.989509	0.990075	0.993896	150
Chr04	66655147	66655160	13	Chr04	45720715	72048369	peaks26	0	15	863.39	0.207999	46.6654	0.989509	0.990075	0.993896	13
Chr04	66655172	66655297	125	Chr04	45720715	72048369	peaks26	0	15	863.39	0.207999	46.6654	0.989509	0.990075	0.993896	125
Chr04	66866233	66866235	2	Chr04	45720715	72048369	peaks26	0	15	863.39	0.207999	46.6654	0.989509	0.990075	0.993896	2
Chr04	66866624	66866627	3	Chr04	45720715	72048369	peaks26	0	15	863.39	0.207999	46.6654	0.989509	0.990075	0.993896	3
Chr04	66867152	66867347	195	Chr04	45720715	72048369	peaks26	0	15	863.39	0.207999	46.6654	0.989509	0.990075	0.993896	195
Chr04	67369841	67369984	143	Chr04	45720715	72048369	peaks26	0	15	863.39	0.207999	46.6654	0.989509	0.990075	0.993896	143
Chr04	67471463	67471871	408	Chr04	45720715	72048369	peaks26	0	15	863.39	0.207999	46.6654	0.989509	0.990075	0.993896	408
Chr04	67472309	67472311	2	Chr04	45720715	72048369	peaks26	0	15	863.39	0.207999	46.6654	0.989509	0.990075	0.993896	2
Chr04	67472452	67472603	151	Chr04	45720715	72048369	peaks26	0	15	863.39	0.207999	46.6654	0.989509	0.990075	0.993896	151
Chr04	67473824	67473837	13	Chr04	45720715	72048369	peaks26	0	15	863.39	0.207999	46.6654	0.989509	0.990075	0.993896	13
Chr04	67603534	67603623	89	Chr04	45720715	72048369	peaks26	0	15	863.39	0.207999	46.6654	0.989509	0.990075	0.993896	89
Chr04	67632210	67632221	11	Chr04	45720715	72048369	peaks26	0	15	863.39	0.207999	46.6654	0.989509	0.990075	0.993896	11
Chr04	67825093	67825206	113	Chr04	45720715	72048369	peaks26	0	15	863.39	0.207999	46.6654	0.989509	0.990075	0.993896	113
Chr04	67999868	68000054	186	Chr04	45720715	72048369	peaks26	0	15	863.39	0.207999	46.6654	0.989509	0.990075	0.993896	186
Chr04	68000763	68000851	88	Chr04	45720715	72048369	peaks26	0	15	863.39	0.207999	46.6654	0.989509	0.990075	0.993896	88
Chr04	68000882	68000992	110	Chr04	45720715	72048369	peaks26	0	15	863.39	0.207999	46.6654	0.989509	0.990075	0.993896	110
Chr04	68004492	68004545	53	Chr04	45720715	72048369	peaks26	0	15	863.39	0.207999	46.6654	0.989509	0.990075	0.993896	53
Chr04	68020878	68020984	106	Chr04	45720715	72048369	peaks26	0	15	863.39	0.207999	46.6654	0.989509	0.990075	0.993896	106
Chr04	68548759	68548833	74	Chr04	45720715	72048369	peaks26	0	15	863.39	0.207999	46.6654	0.989509	0.990075	0.993896	74
Chr04	68830106	68830256	150	Chr04	45720715	72048369	peaks26	0	15	863.39	0.207999	46.6654	0.989509	0.990075	0.993896	150
Chr04	68830370	68830520	150	Chr04	45720715	72048369	peaks26	0	15	863.39	0.207999	46.6654	0.989509	0.990075	0.993896	150
Chr04	69903335	69903508	173	Chr04	45720715	72048369	peaks26	0	15	863.39	0.207999	46.6654	0.989509	0.990075	0.993896	173
Chr04	70218425	70218473	48	Chr04	45720715	72048369	peaks26	0	15	863.39	0.207999	46.6654	0.989509	0.990075	0.993896	48
Chr04	70305111	70305251	140	Chr04	45720715	72048369	peaks26	0	15	863.39	0.207999	46.6654	0.989509	0.990075	0.993896	140
Chr04	70695077	70695183	106	Chr04	45720715	72048369	peaks26	0	15	863.39	0.207999	46.6654	0.989509	0.990075	0.993896	106
Chr04	70774388	70774395	7	Chr04	45720715	72048369	peaks26	0	15	863.39	0.207999	46.6654	0.989509	0.990075	0.993896	7
Chr04	70858475	70858528	53	Chr04	45720715	72048369	peaks26	0	15	863.39	0.207999	46.6654	0.989509	0.990075	0.993896	53
Chr04	70858760	70858837	77	Chr04	45720715	72048369	peaks26	0	15	863.39	0.207999	46.6654	0.989509	0.990075	0.993896	77
Chr04	70859942	70859997	55	Chr04	45720715	72048369	peaks26	0	15	863.39	0.207999	46.6654	0.989509	0.990075	0.993896	55
Chr04	70897522	70897613	91	Chr04	45720715	72048369	peaks26	0	15	863.39	0.207999	46.6654	0.989509	0.990075	0.993896	91
Chr04	70903299	70903334	35	Chr04	45720715	72048369	peaks26	0	15	863.39	0.207999	46.6654	0.989509	0.990075	0.993896	35
Chr04	71058754	71058884	130	Chr04	45720715	72048369	peaks26	0	15	863.39	0.207999	46.6654	0.989509	0.990075	0.993896	130
Chr04	71155723	71155859	136	Chr04	45720715	72048369	peaks26	0	15	863.39	0.207999	46.6654	0.989509	0.990075	0.993896	136
Chr04	71159584	71159681	97	Chr04	45720715	72048369	peaks26	0	15	863.39	0.207999	46.6654	0.989509	0.990075	0.993896	97
Chr04	71159780	71159894	114	Chr04	45720715	72048369	peaks26	0	15	863.39	0.207999	46.6654	0.989509	0.990075	0.993896	114
Chr04	71166596	71166700	104	Chr04	45720715	72048369	peaks26	0	15	863.39	0.207999	46.6654	0.989509	0.990075	0.993896	104
Chr04	71168224	71168247	23	Chr04	45720715	72048369	peaks26	0	15	863.39	0.207999	46.6654	0.989509	0.990075	0.993896	23
Chr04	71168262	71168374	112	Chr04	45720715	72048369	peaks26	0	15	863.39	0.207999	46.6654	0.989509	0.990075	0.993896	112
Chr04	71168469	71168619	150	Chr04	45720715	72048369	peaks26	0	15	863.39	0.207999	46.6654	0.989509	0.990075	0.993896	150
Chr04	71375294	71375335	41	Chr04	45720715	72048369	peaks26	0	15	863.39	0.207999	46.6654	0.989509	0.990075	0.993896	41
Chr04	71375383	71375408	25	Chr04	45720715	72048369	peaks26	0	15	863.39	0.207999	46.6654	0.989509	0.990075	0.993896	25
Chr04	71375410	71375441	31	Chr04	45720715	72048369	peaks26	0	15	863.39	0.207999	46.6654	0.989509	0.990075	0.993896	31
Chr04	71375461	71375611	150	Chr04	45720715	72048369	peaks26	0	15	863.39	0.207999	46.6654	0.989509	0.990075	0.993896	150
Chr04	71376801	71376938	137	Chr04	45720715	72048369	peaks26	0	15	863.39	0.207999	46.6654	0.989509	0.990075	0.993896	137
Chr04	71669265	71669303	38	Chr04	45720715	72048369	peaks26	0	15	863.39	0.207999	46.6654	0.989509	0.990075	0.993896	38
Chr04	71723190	71723274	84	Chr04	45720715	72048369	peaks26	0	15	863.39	0.207999	46.6654	0.989509	0.990075	0.993896	84
Chr04	71814776	71814813	37	Chr04	45720715	72048369	peaks26	0	15	863.39	0.207999	46.6654	0.989509	0.990075	0.993896	37
Chr04	71815407	71815488	81	Chr04	45720715	72048369	peaks26	0	15	863.39	0.207999	46.6654	0.989509	0.990075	0.993896	81
Chr04	71815635	71815704	69	Chr04	45720715	72048369	peaks26	0	15	863.39	0.207999	46.6654	0.989509	0.990075	0.993896	69
Chr04	71816949	71817023	74	Chr04	45720715	72048369	peaks26	0	15	863.39	0.207999	46.6654	0.989509	0.990075	0.993896	74
Chr04	71822460	71822592	132	Chr04	45720715	72048369	peaks26	0	15	863.39	0.207999	46.6654	0.989509	0.990075	0.993896	132
Chr04	71823610	71823667	57	Chr04	45720715	72048369	peaks26	0	15	863.39	0.207999	46.6654	0.989509	0.990075	0.993896	57
Chr04	72089928	72090121	193	Chr04	72076781	137216953	peaks27	0	21	380.94	0.276891	41.3313	0.994583	0.449715	0.99309	193
Chr04	72090169	72090319	150	Chr04	72076781	137216953	peaks27	0	21	380.94	0.276891	41.3313	0.994583	0.449715	0.99309	150
Chr04	72093361	72093380	19	Chr04	72076781	137216953	peaks27	0	21	380.94	0.276891	41.3313	0.994583	0.449715	0.99309	19
Chr04	72123388	72123428	40	Chr04	72076781	137216953	peaks27	0	21	380.94	0.276891	41.3313	0.994583	0.449715	0.99309	40
Chr04	72123502	72123538	36	Chr04	72076781	137216953	peaks27	0	21	380.94	0.276891	41.3313	0.994583	0.449715	0.99309	36
Chr04	72131129	72131162	33	Chr04	72076781	137216953	peaks27	0	21	380.94	0.276891	41.3313	0.994583	0.449715	0.99309	33
Chr04	72131650	72131813	163	Chr04	72076781	137216953	peaks27	0	21	380.94	0.276891	41.3313	0.994583	0.449715	0.99309	163
Chr04	72131822	72131846	24	Chr04	72076781	137216953	peaks27	0	21	380.94	0.276891	41.3313	0.994583	0.449715	0.99309	24
Chr04	72132021	72132279	258	Chr04	72076781	137216953	peaks27	0	21	380.94	0.276891	41.3313	0.994583	0.449715	0.99309	258
Chr04	72379836	72379866	30	Chr04	72076781	137216953	peaks27	0	21	380.94	0.276891	41.3313	0.994583	0.449715	0.99309	30
Chr04	72437675	72437825	150	Chr04	72076781	137216953	peaks27	0	21	380.94	0.276891	41.3313	0.994583	0.449715	0.99309	150
Chr04	72437835	72437937	102	Chr04	72076781	137216953	peaks27	0	21	380.94	0.276891	41.3313	0.994583	0.449715	0.99309	102
Chr04	73597134	73597146	12	Chr04	72076781	137216953	peaks27	0	21	380.94	0.276891	41.3313	0.994583	0.449715	0.99309	12
Chr04	74106027	74106170	143	Chr04	72076781	137216953	peaks27	0	21	380.94	0.276891	41.3313	0.994583	0.449715	0.99309	143
Chr04	74106210	74106481	271	Chr04	72076781	137216953	peaks27	0	21	380.94	0.276891	41.3313	0.994583	0.449715	0.99309	271
Chr04	74106583	74106706	123	Chr04	72076781	137216953	peaks27	0	21	380.94	0.276891	41.3313	0.994583	0.449715	0.99309	123
Chr04	74190560	74190633	73	Chr04	72076781	137216953	peaks27	0	21	380.94	0.276891	41.3313	0.994583	0.449715	0.99309	73
Chr04	74190647	74190805	158	Chr04	72076781	137216953	peaks27	0	21	380.94	0.276891	41.3313	0.994583	0.449715	0.99309	158
Chr04	74191861	74191997	136	Chr04	72076781	137216953	peaks27	0	21	380.94	0.276891	41.3313	0.994583	0.449715	0.99309	136
Chr04	74598715	74598897	182	Chr04	72076781	137216953	peaks27	0	21	380.94	0.276891	41.3313	0.994583	0.449715	0.99309	182
Chr04	74607187	74607231	44	Chr04	72076781	137216953	peaks27	0	21	380.94	0.276891	41.3313	0.994583	0.449715	0.99309	44
Chr04	74607472	74607561	89	Chr04	72076781	137216953	peaks27	0	21	380.94	0.276891	41.3313	0.994583	0.449715	0.99309	89
Chr04	74608210	74608308	98	Chr04	72076781	137216953	peaks27	0	21	380.94	0.276891	41.3313	0.994583	0.449715	0.99309	98
Chr04	74609086	74609184	98	Chr04	72076781	137216953	peaks27	0	21	380.94	0.276891	41.3313	0.994583	0.449715	0.99309	98
Chr04	74609201	74609221	20	Chr04	72076781	137216953	peaks27	0	21	380.94	0.276891	41.3313	0.994583	0.449715	0.99309	20
Chr04	74609297	74609356	59	Chr04	72076781	137216953	peaks27	0	21	380.94	0.276891	41.3313	0.994583	0.449715	0.99309	59
Chr04	74934981	74935074	93	Chr04	72076781	137216953	peaks27	0	21	380.94	0.276891	41.3313	0.994583	0.449715	0.99309	93
Chr04	75007580	75007583	3	Chr04	72076781	137216953	peaks27	0	21	380.94	0.276891	41.3313	0.994583	0.449715	0.99309	3
Chr04	75010880	75011072	192	Chr04	72076781	137216953	peaks27	0	21	380.94	0.276891	41.3313	0.994583	0.449715	0.99309	192
Chr04	75013086	75013240	154	Chr04	72076781	137216953	peaks27	0	21	380.94	0.276891	41.3313	0.994583	0.449715	0.99309	154
Chr04	75290703	75290828	125	Chr04	72076781	137216953	peaks27	0	21	380.94	0.276891	41.3313	0.994583	0.449715	0.99309	125
Chr04	75409016	75409119	103	Chr04	72076781	137216953	peaks27	0	21	380.94	0.276891	41.3313	0.994583	0.449715	0.99309	103
Chr04	75409185	75409279	94	Chr04	72076781	137216953	peaks27	0	21	380.94	0.276891	41.3313	0.994583	0.449715	0.99309	94
Chr04	75555011	75555157	146	Chr04	72076781	137216953	peaks27	0	21	380.94	0.276891	41.3313	0.994583	0.449715	0.99309	146
Chr04	75582599	75582731	132	Chr04	72076781	137216953	peaks27	0	21	380.94	0.276891	41.3313	0.994583	0.449715	0.99309	132
Chr04	75778236	75778251	15	Chr04	72076781	137216953	peaks27	0	21	380.94	0.276891	41.3313	0.994583	0.449715	0.99309	15
Chr04	75784297	75784700	403	Chr04	72076781	137216953	peaks27	0	21	380.94	0.276891	41.3313	0.994583	0.449715	0.99309	403
Chr04	75846610	75846678	68	Chr04	72076781	137216953	peaks27	0	21	380.94	0.276891	41.3313	0.994583	0.449715	0.99309	68
Chr04	75956577	75956738	161	Chr04	72076781	137216953	peaks27	0	21	380.94	0.276891	41.3313	0.994583	0.449715	0.99309	161
Chr04	75956765	75956830	65	Chr04	72076781	137216953	peaks27	0	21	380.94	0.276891	41.3313	0.994583	0.449715	0.99309	65
Chr04	76057221	76057227	6	Chr04	72076781	137216953	peaks27	0	21	380.94	0.276891	41.3313	0.994583	0.449715	0.99309	6
Chr04	76072579	76072694	115	Chr04	72076781	137216953	peaks27	0	21	380.94	0.276891	41.3313	0.994583	0.449715	0.99309	115
Chr04	76076888	76076930	42	Chr04	72076781	137216953	peaks27	0	21	380.94	0.276891	41.3313	0.994583	0.449715	0.99309	42
Chr04	76076941	76076957	16	Chr04	72076781	137216953	peaks27	0	21	380.94	0.276891	41.3313	0.994583	0.449715	0.99309	16
Chr04	76140110	76140235	125	Chr04	72076781	137216953	peaks27	0	21	380.94	0.276891	41.3313	0.994583	0.449715	0.99309	125
Chr04	76140360	76140386	26	Chr04	72076781	137216953	peaks27	0	21	380.94	0.276891	41.3313	0.994583	0.449715	0.99309	26
Chr04	76365893	76365916	23	Chr04	72076781	137216953	peaks27	0	21	380.94	0.276891	41.3313	0.994583	0.449715	0.99309	23
Chr04	76365937	76366038	101	Chr04	72076781	137216953	peaks27	0	21	380.94	0.276891	41.3313	0.994583	0.449715	0.99309	101
Chr04	76413014	76413236	222	Chr04	72076781	137216953	peaks27	0	21	380.94	0.276891	41.3313	0.994583	0.449715	0.99309	222
Chr04	76416159	76416244	85	Chr04	72076781	137216953	peaks27	0	21	380.94	0.276891	41.3313	0.994583	0.449715	0.99309	85
Chr04	76518635	76518851	216	Chr04	72076781	137216953	peaks27	0	21	380.94	0.276891	41.3313	0.994583	0.449715	0.99309	216
Chr04	76519747	76519886	139	Chr04	72076781	137216953	peaks27	0	21	380.94	0.276891	41.3313	0.994583	0.449715	0.99309	139
Chr04	76520373	76520665	292	Chr04	72076781	137216953	peaks27	0	21	380.94	0.276891	41.3313	0.994583	0.449715	0.99309	292
Chr04	76521063	76521189	126	Chr04	72076781	137216953	peaks27	0	21	380.94	0.276891	41.3313	0.994583	0.449715	0.99309	126
Chr04	76521374	76521646	272	Chr04	72076781	137216953	peaks27	0	21	380.94	0.276891	41.3313	0.994583	0.449715	0.99309	272
Chr04	76521759	76521909	150	Chr04	72076781	137216953	peaks27	0	21	380.94	0.276891	41.3313	0.994583	0.449715	0.99309	150
Chr04	76522937	76523243	306	Chr04	72076781	137216953	peaks27	0	21	380.94	0.276891	41.3313	0.994583	0.449715	0.99309	306
Chr04	76611954	76612021	67	Chr04	72076781	137216953	peaks27	0	21	380.94	0.276891	41.3313	0.994583	0.449715	0.99309	67
Chr04	76636967	76637223	256	Chr04	72076781	137216953	peaks27	0	21	380.94	0.276891	41.3313	0.994583	0.449715	0.99309	256
Chr04	77046353	77046422	69	Chr04	72076781	137216953	peaks27	0	21	380.94	0.276891	41.3313	0.994583	0.449715	0.99309	69
Chr04	77073518	77073573	55	Chr04	72076781	137216953	peaks27	0	21	380.94	0.276891	41.3313	0.994583	0.449715	0.99309	55
Chr04	77121239	77121450	211	Chr04	72076781	137216953	peaks27	0	21	380.94	0.276891	41.3313	0.994583	0.449715	0.99309	211
Chr04	77125659	77125739	80	Chr04	72076781	137216953	peaks27	0	21	380.94	0.276891	41.3313	0.994583	0.449715	0.99309	80
Chr04	77576792	77576798	6	Chr04	72076781	137216953	peaks27	0	21	380.94	0.276891	41.3313	0.994583	0.449715	0.99309	6
Chr04	77576857	77576931	74	Chr04	72076781	137216953	peaks27	0	21	380.94	0.276891	41.3313	0.994583	0.449715	0.99309	74
Chr04	77620436	77620586	150	Chr04	72076781	137216953	peaks27	0	21	380.94	0.276891	41.3313	0.994583	0.449715	0.99309	150
Chr04	77620602	77620755	153	Chr04	72076781	137216953	peaks27	0	21	380.94	0.276891	41.3313	0.994583	0.449715	0.99309	153
Chr04	77634829	77634862	33	Chr04	72076781	137216953	peaks27	0	21	380.94	0.276891	41.3313	0.994583	0.449715	0.99309	33
Chr04	77726243	77726329	86	Chr04	72076781	137216953	peaks27	0	21	380.94	0.276891	41.3313	0.994583	0.449715	0.99309	86
Chr04	77726386	77726393	7	Chr04	72076781	137216953	peaks27	0	21	380.94	0.276891	41.3313	0.994583	0.449715	0.99309	7
Chr04	77726395	77726512	117	Chr04	72076781	137216953	peaks27	0	21	380.94	0.276891	41.3313	0.994583	0.449715	0.99309	117
Chr04	77816169	77816205	36	Chr04	72076781	137216953	peaks27	0	21	380.94	0.276891	41.3313	0.994583	0.449715	0.99309	36
Chr04	78017828	78017884	56	Chr04	72076781	137216953	peaks27	0	21	380.94	0.276891	41.3313	0.994583	0.449715	0.99309	56
Chr04	78098049	78098230	181	Chr04	72076781	137216953	peaks27	0	21	380.94	0.276891	41.3313	0.994583	0.449715	0.99309	181
Chr04	78248640	78248693	53	Chr04	72076781	137216953	peaks27	0	21	380.94	0.276891	41.3313	0.994583	0.449715	0.99309	53
Chr04	78378574	78378609	35	Chr04	72076781	137216953	peaks27	0	21	380.94	0.276891	41.3313	0.994583	0.449715	0.99309	35
Chr04	78378761	78378792	31	Chr04	72076781	137216953	peaks27	0	21	380.94	0.276891	41.3313	0.994583	0.449715	0.99309	31
Chr04	78380837	78380853	16	Chr04	72076781	137216953	peaks27	0	21	380.94	0.276891	41.3313	0.994583	0.449715	0.99309	16
Chr04	78601666	78601816	150	Chr04	72076781	137216953	peaks27	0	21	380.94	0.276891	41.3313	0.994583	0.449715	0.99309	150
Chr04	78601863	78602013	150	Chr04	72076781	137216953	peaks27	0	21	380.94	0.276891	41.3313	0.994583	0.449715	0.99309	150
Chr04	78642889	78643026	137	Chr04	72076781	137216953	peaks27	0	21	380.94	0.276891	41.3313	0.994583	0.449715	0.99309	137
Chr04	78694777	78694828	51	Chr04	72076781	137216953	peaks27	0	21	380.94	0.276891	41.3313	0.994583	0.449715	0.99309	51
Chr04	78721197	78721313	116	Chr04	72076781	137216953	peaks27	0	21	380.94	0.276891	41.3313	0.994583	0.449715	0.99309	116
Chr04	78721335	78721350	15	Chr04	72076781	137216953	peaks27	0	21	380.94	0.276891	41.3313	0.994583	0.449715	0.99309	15
Chr04	78721389	78721486	97	Chr04	72076781	137216953	peaks27	0	21	380.94	0.276891	41.3313	0.994583	0.449715	0.99309	97
Chr04	78807623	78807747	124	Chr04	72076781	137216953	peaks27	0	21	380.94	0.276891	41.3313	0.994583	0.449715	0.99309	124
Chr04	78915723	78915954	231	Chr04	72076781	137216953	peaks27	0	21	380.94	0.276891	41.3313	0.994583	0.449715	0.99309	231
Chr04	78925797	78925811	14	Chr04	72076781	137216953	peaks27	0	21	380.94	0.276891	41.3313	0.994583	0.449715	0.99309	14
Chr04	78925929	78926133	204	Chr04	72076781	137216953	peaks27	0	21	380.94	0.276891	41.3313	0.994583	0.449715	0.99309	204
Chr04	78935789	78935968	179	Chr04	72076781	137216953	peaks27	0	21	380.94	0.276891	41.3313	0.994583	0.449715	0.99309	179
Chr04	79010606	79010948	342	Chr04	72076781	137216953	peaks27	0	21	380.94	0.276891	41.3313	0.994583	0.449715	0.99309	342
Chr04	79051518	79051628	110	Chr04	72076781	137216953	peaks27	0	21	380.94	0.276891	41.3313	0.994583	0.449715	0.99309	110
Chr04	79054296	79054413	117	Chr04	72076781	137216953	peaks27	0	21	380.94	0.276891	41.3313	0.994583	0.449715	0.99309	117
Chr04	79054415	79054446	31	Chr04	72076781	137216953	peaks27	0	21	380.94	0.276891	41.3313	0.994583	0.449715	0.99309	31
Chr04	79106368	79106423	55	Chr04	72076781	137216953	peaks27	0	21	380.94	0.276891	41.3313	0.994583	0.449715	0.99309	55
Chr04	79112541	79112630	89	Chr04	72076781	137216953	peaks27	0	21	380.94	0.276891	41.3313	0.994583	0.449715	0.99309	89
Chr04	79139729	79139803	74	Chr04	72076781	137216953	peaks27	0	21	380.94	0.276891	41.3313	0.994583	0.449715	0.99309	74
Chr04	79141946	79142266	320	Chr04	72076781	137216953	peaks27	0	21	380.94	0.276891	41.3313	0.994583	0.449715	0.99309	320
Chr04	79142270	79142412	142	Chr04	72076781	137216953	peaks27	0	21	380.94	0.276891	41.3313	0.994583	0.449715	0.99309	142
Chr04	79142953	79143190	237	Chr04	72076781	137216953	peaks27	0	21	380.94	0.276891	41.3313	0.994583	0.449715	0.99309	237
Chr04	79143197	79143207	10	Chr04	72076781	137216953	peaks27	0	21	380.94	0.276891	41.3313	0.994583	0.449715	0.99309	10
Chr04	79144262	79144359	97	Chr04	72076781	137216953	peaks27	0	21	380.94	0.276891	41.3313	0.994583	0.449715	0.99309	97
Chr04	79253553	79253710	157	Chr04	72076781	137216953	peaks27	0	21	380.94	0.276891	41.3313	0.994583	0.449715	0.99309	157
Chr04	79364429	79364473	44	Chr04	72076781	137216953	peaks27	0	21	380.94	0.276891	41.3313	0.994583	0.449715	0.99309	44
Chr04	79908597	79908694	97	Chr04	72076781	137216953	peaks27	0	21	380.94	0.276891	41.3313	0.994583	0.449715	0.99309	97
Chr04	79908816	79908869	53	Chr04	72076781	137216953	peaks27	0	21	380.94	0.276891	41.3313	0.994583	0.449715	0.99309	53
Chr04	79925607	79925722	115	Chr04	72076781	137216953	peaks27	0	21	380.94	0.276891	41.3313	0.994583	0.449715	0.99309	115
Chr04	79938465	79938680	215	Chr04	72076781	137216953	peaks27	0	21	380.94	0.276891	41.3313	0.994583	0.449715	0.99309	215
Chr04	79938815	79938884	69	Chr04	72076781	137216953	peaks27	0	21	380.94	0.276891	41.3313	0.994583	0.449715	0.99309	69
Chr04	79938977	79939352	375	Chr04	72076781	137216953	peaks27	0	21	380.94	0.276891	41.3313	0.994583	0.449715	0.99309	375
Chr04	79939374	79939635	261	Chr04	72076781	137216953	peaks27	0	21	380.94	0.276891	41.3313	0.994583	0.449715	0.99309	261
Chr04	79939656	79939737	81	Chr04	72076781	137216953	peaks27	0	21	380.94	0.276891	41.3313	0.994583	0.449715	0.99309	81
Chr04	79939784	79939934	150	Chr04	72076781	137216953	peaks27	0	21	380.94	0.276891	41.3313	0.994583	0.449715	0.99309	150
Chr04	80125634	80125690	56	Chr04	72076781	137216953	peaks27	0	21	380.94	0.276891	41.3313	0.994583	0.449715	0.99309	56
Chr04	80500529	80500737	208	Chr04	72076781	137216953	peaks27	0	21	380.94	0.276891	41.3313	0.994583	0.449715	0.99309	208
Chr04	80503625	80503904	279	Chr04	72076781	137216953	peaks27	0	21	380.94	0.276891	41.3313	0.994583	0.449715	0.99309	279
Chr04	80504186	80504331	145	Chr04	72076781	137216953	peaks27	0	21	380.94	0.276891	41.3313	0.994583	0.449715	0.99309	145
Chr04	80505574	80505632	58	Chr04	72076781	137216953	peaks27	0	21	380.94	0.276891	41.3313	0.994583	0.449715	0.99309	58
Chr04	80508939	80508959	20	Chr04	72076781	137216953	peaks27	0	21	380.94	0.276891	41.3313	0.994583	0.449715	0.99309	20
Chr04	80757350	80757497	147	Chr04	72076781	137216953	peaks27	0	21	380.94	0.276891	41.3313	0.994583	0.449715	0.99309	147
Chr04	80819465	80819592	127	Chr04	72076781	137216953	peaks27	0	21	380.94	0.276891	41.3313	0.994583	0.449715	0.99309	127
Chr04	80819721	80819804	83	Chr04	72076781	137216953	peaks27	0	21	380.94	0.276891	41.3313	0.994583	0.449715	0.99309	83
Chr04	80830466	80830508	42	Chr04	72076781	137216953	peaks27	0	21	380.94	0.276891	41.3313	0.994583	0.449715	0.99309	42
Chr04	81311388	81311394	6	Chr04	72076781	137216953	peaks27	0	21	380.94	0.276891	41.3313	0.994583	0.449715	0.99309	6
Chr04	81311428	81311591	163	Chr04	72076781	137216953	peaks27	0	21	380.94	0.276891	41.3313	0.994583	0.449715	0.99309	163
Chr04	81380907	81381126	219	Chr04	72076781	137216953	peaks27	0	21	380.94	0.276891	41.3313	0.994583	0.449715	0.99309	219
Chr04	81381248	81381379	131	Chr04	72076781	137216953	peaks27	0	21	380.94	0.276891	41.3313	0.994583	0.449715	0.99309	131
Chr04	81381452	81381589	137	Chr04	72076781	137216953	peaks27	0	21	380.94	0.276891	41.3313	0.994583	0.449715	0.99309	137
Chr04	81381597	81381964	367	Chr04	72076781	137216953	peaks27	0	21	380.94	0.276891	41.3313	0.994583	0.449715	0.99309	367
Chr04	81562917	81563066	149	Chr04	72076781	137216953	peaks27	0	21	380.94	0.276891	41.3313	0.994583	0.449715	0.99309	149
Chr04	81989032	81989182	150	Chr04	72076781	137216953	peaks27	0	21	380.94	0.276891	41.3313	0.994583	0.449715	0.99309	150
Chr04	81989195	81989207	12	Chr04	72076781	137216953	peaks27	0	21	380.94	0.276891	41.3313	0.994583	0.449715	0.99309	12
Chr04	81989247	81989369	122	Chr04	72076781	137216953	peaks27	0	21	380.94	0.276891	41.3313	0.994583	0.449715	0.99309	122
Chr04	81989383	81989534	151	Chr04	72076781	137216953	peaks27	0	21	380.94	0.276891	41.3313	0.994583	0.449715	0.99309	151
Chr04	81990528	81990658	130	Chr04	72076781	137216953	peaks27	0	21	380.94	0.276891	41.3313	0.994583	0.449715	0.99309	130
Chr04	82001103	82001151	48	Chr04	72076781	137216953	peaks27	0	21	380.94	0.276891	41.3313	0.994583	0.449715	0.99309	48
Chr04	82941741	82941891	150	Chr04	72076781	137216953	peaks27	0	21	380.94	0.276891	41.3313	0.994583	0.449715	0.99309	150
Chr04	82995218	82995462	244	Chr04	72076781	137216953	peaks27	0	21	380.94	0.276891	41.3313	0.994583	0.449715	0.99309	244
Chr04	83096884	83096913	29	Chr04	72076781	137216953	peaks27	0	21	380.94	0.276891	41.3313	0.994583	0.449715	0.99309	29
Chr04	83096972	83097088	116	Chr04	72076781	137216953	peaks27	0	21	380.94	0.276891	41.3313	0.994583	0.449715	0.99309	116
Chr04	83098565	83098715	150	Chr04	72076781	137216953	peaks27	0	21	380.94	0.276891	41.3313	0.994583	0.449715	0.99309	150
Chr04	83139477	83139575	98	Chr04	72076781	137216953	peaks27	0	21	380.94	0.276891	41.3313	0.994583	0.449715	0.99309	98
Chr04	83184978	83185126	148	Chr04	72076781	137216953	peaks27	0	21	380.94	0.276891	41.3313	0.994583	0.449715	0.99309	148
Chr04	83412452	83412598	146	Chr04	72076781	137216953	peaks27	0	21	380.94	0.276891	41.3313	0.994583	0.449715	0.99309	146
Chr04	83505649	83505753	104	Chr04	72076781	137216953	peaks27	0	21	380.94	0.276891	41.3313	0.994583	0.449715	0.99309	104
Chr04	84038908	84039057	149	Chr04	72076781	137216953	peaks27	0	21	380.94	0.276891	41.3313	0.994583	0.449715	0.99309	149
Chr04	84039300	84039343	43	Chr04	72076781	137216953	peaks27	0	21	380.94	0.276891	41.3313	0.994583	0.449715	0.99309	43
Chr04	84039466	84039579	113	Chr04	72076781	137216953	peaks27	0	21	380.94	0.276891	41.3313	0.994583	0.449715	0.99309	113
Chr04	84040342	84040492	150	Chr04	72076781	137216953	peaks27	0	21	380.94	0.276891	41.3313	0.994583	0.449715	0.99309	150
Chr04	84040521	84040774	253	Chr04	72076781	137216953	peaks27	0	21	380.94	0.276891	41.3313	0.994583	0.449715	0.99309	253
Chr04	84146167	84146521	354	Chr04	72076781	137216953	peaks27	0	21	380.94	0.276891	41.3313	0.994583	0.449715	0.99309	354
Chr04	84146556	84146618	62	Chr04	72076781	137216953	peaks27	0	21	380.94	0.276891	41.3313	0.994583	0.449715	0.99309	62
Chr04	84152826	84152927	101	Chr04	72076781	137216953	peaks27	0	21	380.94	0.276891	41.3313	0.994583	0.449715	0.99309	101
Chr04	84284195	84284276	81	Chr04	72076781	137216953	peaks27	0	21	380.94	0.276891	41.3313	0.994583	0.449715	0.99309	81
Chr04	84284308	84284345	37	Chr04	72076781	137216953	peaks27	0	21	380.94	0.276891	41.3313	0.994583	0.449715	0.99309	37
Chr04	84284412	84284488	76	Chr04	72076781	137216953	peaks27	0	21	380.94	0.276891	41.3313	0.994583	0.449715	0.99309	76
Chr04	84287824	84287881	57	Chr04	72076781	137216953	peaks27	0	21	380.94	0.276891	41.3313	0.994583	0.449715	0.99309	57
Chr04	84287962	84287974	12	Chr04	72076781	137216953	peaks27	0	21	380.94	0.276891	41.3313	0.994583	0.449715	0.99309	12
Chr04	84287975	84287999	24	Chr04	72076781	137216953	peaks27	0	21	380.94	0.276891	41.3313	0.994583	0.449715	0.99309	24
Chr04	84379650	84379714	64	Chr04	72076781	137216953	peaks27	0	21	380.94	0.276891	41.3313	0.994583	0.449715	0.99309	64
Chr04	84379720	84379890	170	Chr04	72076781	137216953	peaks27	0	21	380.94	0.276891	41.3313	0.994583	0.449715	0.99309	170
Chr04	84791910	84792034	124	Chr04	72076781	137216953	peaks27	0	21	380.94	0.276891	41.3313	0.994583	0.449715	0.99309	124
Chr04	84968133	84968143	10	Chr04	72076781	137216953	peaks27	0	21	380.94	0.276891	41.3313	0.994583	0.449715	0.99309	10
Chr04	84967646	84967788	142	Chr04	72076781	137216953	peaks27	0	21	380.94	0.276891	41.3313	0.994583	0.449715	0.99309	142
Chr04	84967896	84968132	236	Chr04	72076781	137216953	peaks27	0	21	380.94	0.276891	41.3313	0.994583	0.449715	0.99309	236
Chr04	84967792	84967853	61	Chr04	72076781	137216953	peaks27	0	21	380.94	0.276891	41.3313	0.994583	0.449715	0.99309	61
Chr04	84967255	84967571	316	Chr04	72076781	137216953	peaks27	0	21	380.94	0.276891	41.3313	0.994583	0.449715	0.99309	316
Chr04	84973591	84973691	100	Chr04	72076781	137216953	peaks27	0	21	380.94	0.276891	41.3313	0.994583	0.449715	0.99309	100
Chr04	84973716	84973930	214	Chr04	72076781	137216953	peaks27	0	21	380.94	0.276891	41.3313	0.994583	0.449715	0.99309	214
Chr04	84973963	84974030	67	Chr04	72076781	137216953	peaks27	0	21	380.94	0.276891	41.3313	0.994583	0.449715	0.99309	67
Chr04	84974401	84974455	54	Chr04	72076781	137216953	peaks27	0	21	380.94	0.276891	41.3313	0.994583	0.449715	0.99309	54
Chr04	84974493	84974556	63	Chr04	72076781	137216953	peaks27	0	21	380.94	0.276891	41.3313	0.994583	0.449715	0.99309	63
Chr04	84974727	84974832	105	Chr04	72076781	137216953	peaks27	0	21	380.94	0.276891	41.3313	0.994583	0.449715	0.99309	105
Chr04	84974838	84974850	12	Chr04	72076781	137216953	peaks27	0	21	380.94	0.276891	41.3313	0.994583	0.449715	0.99309	12
Chr04	84974933	84975068	135	Chr04	72076781	137216953	peaks27	0	21	380.94	0.276891	41.3313	0.994583	0.449715	0.99309	135
Chr04	84976490	84976599	109	Chr04	72076781	137216953	peaks27	0	21	380.94	0.276891	41.3313	0.994583	0.449715	0.99309	109
Chr04	84977397	84977501	104	Chr04	72076781	137216953	peaks27	0	21	380.94	0.276891	41.3313	0.994583	0.449715	0.99309	104
Chr04	84978490	84978627	137	Chr04	72076781	137216953	peaks27	0	21	380.94	0.276891	41.3313	0.994583	0.449715	0.99309	137
Chr04	84978698	84979043	345	Chr04	72076781	137216953	peaks27	0	21	380.94	0.276891	41.3313	0.994583	0.449715	0.99309	345
Chr04	85289960	85290035	75	Chr04	72076781	137216953	peaks27	0	21	380.94	0.276891	41.3313	0.994583	0.449715	0.99309	75
Chr04	85290044	85290081	37	Chr04	72076781	137216953	peaks27	0	21	380.94	0.276891	41.3313	0.994583	0.449715	0.99309	37
Chr04	85290101	85290138	37	Chr04	72076781	137216953	peaks27	0	21	380.94	0.276891	41.3313	0.994583	0.449715	0.99309	37
Chr04	85290141	85290194	53	Chr04	72076781	137216953	peaks27	0	21	380.94	0.276891	41.3313	0.994583	0.449715	0.99309	53
Chr04	85409787	85409832	45	Chr04	72076781	137216953	peaks27	0	21	380.94	0.276891	41.3313	0.994583	0.449715	0.99309	45
Chr04	85768498	85768751	253	Chr04	72076781	137216953	peaks27	0	21	380.94	0.276891	41.3313	0.994583	0.449715	0.99309	253
Chr04	85768772	85768774	2	Chr04	72076781	137216953	peaks27	0	21	380.94	0.276891	41.3313	0.994583	0.449715	0.99309	2
Chr04	85846260	85846454	194	Chr04	72076781	137216953	peaks27	0	21	380.94	0.276891	41.3313	0.994583	0.449715	0.99309	194
Chr04	85880027	85880177	150	Chr04	72076781	137216953	peaks27	0	21	380.94	0.276891	41.3313	0.994583	0.449715	0.99309	150
Chr04	86115953	86116091	138	Chr04	72076781	137216953	peaks27	0	21	380.94	0.276891	41.3313	0.994583	0.449715	0.99309	138
Chr04	86117312	86117366	54	Chr04	72076781	137216953	peaks27	0	21	380.94	0.276891	41.3313	0.994583	0.449715	0.99309	54
Chr04	86117392	86117795	403	Chr04	72076781	137216953	peaks27	0	21	380.94	0.276891	41.3313	0.994583	0.449715	0.99309	403
Chr04	86117816	86117850	34	Chr04	72076781	137216953	peaks27	0	21	380.94	0.276891	41.3313	0.994583	0.449715	0.99309	34
Chr04	86354252	86354328	76	Chr04	72076781	137216953	peaks27	0	21	380.94	0.276891	41.3313	0.994583	0.449715	0.99309	76
Chr04	86655408	86655490	82	Chr04	72076781	137216953	peaks27	0	21	380.94	0.276891	41.3313	0.994583	0.449715	0.99309	82
Chr04	86656075	86656203	128	Chr04	72076781	137216953	peaks27	0	21	380.94	0.276891	41.3313	0.994583	0.449715	0.99309	128
Chr04	86656204	86656206	2	Chr04	72076781	137216953	peaks27	0	21	380.94	0.276891	41.3313	0.994583	0.449715	0.99309	2
Chr04	86656380	86656497	117	Chr04	72076781	137216953	peaks27	0	21	380.94	0.276891	41.3313	0.994583	0.449715	0.99309	117
Chr04	86656656	86656740	84	Chr04	72076781	137216953	peaks27	0	21	380.94	0.276891	41.3313	0.994583	0.449715	0.99309	84
Chr04	86657375	86657408	33	Chr04	72076781	137216953	peaks27	0	21	380.94	0.276891	41.3313	0.994583	0.449715	0.99309	33
Chr04	86657458	86657609	151	Chr04	72076781	137216953	peaks27	0	21	380.94	0.276891	41.3313	0.994583	0.449715	0.99309	151
Chr04	86657664	86657738	74	Chr04	72076781	137216953	peaks27	0	21	380.94	0.276891	41.3313	0.994583	0.449715	0.99309	74
Chr04	86734022	86734094	72	Chr04	72076781	137216953	peaks27	0	21	380.94	0.276891	41.3313	0.994583	0.449715	0.99309	72
Chr04	87038864	87038981	117	Chr04	72076781	137216953	peaks27	0	21	380.94	0.276891	41.3313	0.994583	0.449715	0.99309	117
Chr04	87131158	87131245	87	Chr04	72076781	137216953	peaks27	0	21	380.94	0.276891	41.3313	0.994583	0.449715	0.99309	87
Chr04	87200017	87200140	123	Chr04	72076781	137216953	peaks27	0	21	380.94	0.276891	41.3313	0.994583	0.449715	0.99309	123
Chr04	87210833	87211055	222	Chr04	72076781	137216953	peaks27	0	21	380.94	0.276891	41.3313	0.994583	0.449715	0.99309	222
Chr04	87219393	87219558	165	Chr04	72076781	137216953	peaks27	0	21	380.94	0.276891	41.3313	0.994583	0.449715	0.99309	165
Chr04	87402200	87402342	142	Chr04	72076781	137216953	peaks27	0	21	380.94	0.276891	41.3313	0.994583	0.449715	0.99309	142
Chr04	88198892	88198957	65	Chr04	72076781	137216953	peaks27	0	21	380.94	0.276891	41.3313	0.994583	0.449715	0.99309	65
Chr04	88217029	88217169	140	Chr04	72076781	137216953	peaks27	0	21	380.94	0.276891	41.3313	0.994583	0.449715	0.99309	140
Chr04	88219613	88219738	125	Chr04	72076781	137216953	peaks27	0	21	380.94	0.276891	41.3313	0.994583	0.449715	0.99309	125
Chr04	88381114	88381167	53	Chr04	72076781	137216953	peaks27	0	21	380.94	0.276891	41.3313	0.994583	0.449715	0.99309	53
Chr04	88453002	88453064	62	Chr04	72076781	137216953	peaks27	0	21	380.94	0.276891	41.3313	0.994583	0.449715	0.99309	62
Chr04	88453082	88453095	13	Chr04	72076781	137216953	peaks27	0	21	380.94	0.276891	41.3313	0.994583	0.449715	0.99309	13
Chr04	89134459	89134609	150	Chr04	72076781	137216953	peaks27	0	21	380.94	0.276891	41.3313	0.994583	0.449715	0.99309	150
Chr04	89135072	89135091	19	Chr04	72076781	137216953	peaks27	0	21	380.94	0.276891	41.3313	0.994583	0.449715	0.99309	19
Chr04	89237157	89237162	5	Chr04	72076781	137216953	peaks27	0	21	380.94	0.276891	41.3313	0.994583	0.449715	0.99309	5
Chr04	89237165	89237393	228	Chr04	72076781	137216953	peaks27	0	21	380.94	0.276891	41.3313	0.994583	0.449715	0.99309	228
Chr04	89399460	89399591	131	Chr04	72076781	137216953	peaks27	0	21	380.94	0.276891	41.3313	0.994583	0.449715	0.99309	131
Chr04	89401184	89401263	79	Chr04	72076781	137216953	peaks27	0	21	380.94	0.276891	41.3313	0.994583	0.449715	0.99309	79
Chr04	89401290	89401374	84	Chr04	72076781	137216953	peaks27	0	21	380.94	0.276891	41.3313	0.994583	0.449715	0.99309	84
Chr04	90092500	90092600	100	Chr04	72076781	137216953	peaks27	0	21	380.94	0.276891	41.3313	0.994583	0.449715	0.99309	100
Chr04	90161319	90161336	17	Chr04	72076781	137216953	peaks27	0	21	380.94	0.276891	41.3313	0.994583	0.449715	0.99309	17
Chr04	90330919	90330954	35	Chr04	72076781	137216953	peaks27	0	21	380.94	0.276891	41.3313	0.994583	0.449715	0.99309	35
Chr04	90340076	90340141	65	Chr04	72076781	137216953	peaks27	0	21	380.94	0.276891	41.3313	0.994583	0.449715	0.99309	65
Chr04	90419178	90419227	49	Chr04	72076781	137216953	peaks27	0	21	380.94	0.276891	41.3313	0.994583	0.449715	0.99309	49
Chr04	90419362	90419474	112	Chr04	72076781	137216953	peaks27	0	21	380.94	0.276891	41.3313	0.994583	0.449715	0.99309	112
Chr04	90598435	90598642	207	Chr04	72076781	137216953	peaks27	0	21	380.94	0.276891	41.3313	0.994583	0.449715	0.99309	207
Chr04	90601450	90601555	105	Chr04	72076781	137216953	peaks27	0	21	380.94	0.276891	41.3313	0.994583	0.449715	0.99309	105
Chr04	90601583	90601781	198	Chr04	72076781	137216953	peaks27	0	21	380.94	0.276891	41.3313	0.994583	0.449715	0.99309	198
Chr04	90605465	90605489	24	Chr04	72076781	137216953	peaks27	0	21	380.94	0.276891	41.3313	0.994583	0.449715	0.99309	24
Chr04	90651291	90651442	151	Chr04	72076781	137216953	peaks27	0	21	380.94	0.276891	41.3313	0.994583	0.449715	0.99309	151
Chr04	90782139	90782359	220	Chr04	72076781	137216953	peaks27	0	21	380.94	0.276891	41.3313	0.994583	0.449715	0.99309	220
Chr04	90783871	90783904	33	Chr04	72076781	137216953	peaks27	0	21	380.94	0.276891	41.3313	0.994583	0.449715	0.99309	33
Chr04	90783942	90784007	65	Chr04	72076781	137216953	peaks27	0	21	380.94	0.276891	41.3313	0.994583	0.449715	0.99309	65
Chr04	90915998	90916148	150	Chr04	72076781	137216953	peaks27	0	21	380.94	0.276891	41.3313	0.994583	0.449715	0.99309	150
Chr04	91613666	91613713	47	Chr04	72076781	137216953	peaks27	0	21	380.94	0.276891	41.3313	0.994583	0.449715	0.99309	47
Chr04	91870295	91870538	243	Chr04	72076781	137216953	peaks27	0	21	380.94	0.276891	41.3313	0.994583	0.449715	0.99309	243
Chr04	92023614	92023865	251	Chr04	72076781	137216953	peaks27	0	21	380.94	0.276891	41.3313	0.994583	0.449715	0.99309	251
Chr04	92047830	92047884	54	Chr04	72076781	137216953	peaks27	0	21	380.94	0.276891	41.3313	0.994583	0.449715	0.99309	54
Chr04	92048309	92048357	48	Chr04	72076781	137216953	peaks27	0	21	380.94	0.276891	41.3313	0.994583	0.449715	0.99309	48
Chr04	92058404	92058495	91	Chr04	72076781	137216953	peaks27	0	21	380.94	0.276891	41.3313	0.994583	0.449715	0.99309	91
Chr04	92058497	92058647	150	Chr04	72076781	137216953	peaks27	0	21	380.94	0.276891	41.3313	0.994583	0.449715	0.99309	150
Chr04	92058648	92058678	30	Chr04	72076781	137216953	peaks27	0	21	380.94	0.276891	41.3313	0.994583	0.449715	0.99309	30
Chr04	92173169	92173233	64	Chr04	72076781	137216953	peaks27	0	21	380.94	0.276891	41.3313	0.994583	0.449715	0.99309	64
Chr04	92520236	92520318	82	Chr04	72076781	137216953	peaks27	0	21	380.94	0.276891	41.3313	0.994583	0.449715	0.99309	82
Chr04	92985515	92985517	2	Chr04	72076781	137216953	peaks27	0	21	380.94	0.276891	41.3313	0.994583	0.449715	0.99309	2
Chr04	92985558	92985619	61	Chr04	72076781	137216953	peaks27	0	21	380.94	0.276891	41.3313	0.994583	0.449715	0.99309	61
Chr04	93109441	93109584	143	Chr04	72076781	137216953	peaks27	0	21	380.94	0.276891	41.3313	0.994583	0.449715	0.99309	143
Chr04	93117778	93117879	101	Chr04	72076781	137216953	peaks27	0	21	380.94	0.276891	41.3313	0.994583	0.449715	0.99309	101
Chr04	93121715	93121828	113	Chr04	72076781	137216953	peaks27	0	21	380.94	0.276891	41.3313	0.994583	0.449715	0.99309	113
Chr04	93121850	93122000	150	Chr04	72076781	137216953	peaks27	0	21	380.94	0.276891	41.3313	0.994583	0.449715	0.99309	150
Chr04	93159928	93160024	96	Chr04	72076781	137216953	peaks27	0	21	380.94	0.276891	41.3313	0.994583	0.449715	0.99309	96
Chr04	93160026	93160032	6	Chr04	72076781	137216953	peaks27	0	21	380.94	0.276891	41.3313	0.994583	0.449715	0.99309	6
Chr04	93160051	93160164	113	Chr04	72076781	137216953	peaks27	0	21	380.94	0.276891	41.3313	0.994583	0.449715	0.99309	113
Chr04	93179638	93179817	179	Chr04	72076781	137216953	peaks27	0	21	380.94	0.276891	41.3313	0.994583	0.449715	0.99309	179
Chr04	93534076	93534159	83	Chr04	72076781	137216953	peaks27	0	21	380.94	0.276891	41.3313	0.994583	0.449715	0.99309	83
Chr04	93534200	93534324	124	Chr04	72076781	137216953	peaks27	0	21	380.94	0.276891	41.3313	0.994583	0.449715	0.99309	124
Chr04	93746563	93746632	69	Chr04	72076781	137216953	peaks27	0	21	380.94	0.276891	41.3313	0.994583	0.449715	0.99309	69
Chr04	93746726	93747044	318	Chr04	72076781	137216953	peaks27	0	21	380.94	0.276891	41.3313	0.994583	0.449715	0.99309	318
Chr04	94189254	94189358	104	Chr04	72076781	137216953	peaks27	0	21	380.94	0.276891	41.3313	0.994583	0.449715	0.99309	104
Chr04	94189367	94189404	37	Chr04	72076781	137216953	peaks27	0	21	380.94	0.276891	41.3313	0.994583	0.449715	0.99309	37
Chr04	94189464	94189517	53	Chr04	72076781	137216953	peaks27	0	21	380.94	0.276891	41.3313	0.994583	0.449715	0.99309	53
Chr04	94428248	94428368	120	Chr04	72076781	137216953	peaks27	0	21	380.94	0.276891	41.3313	0.994583	0.449715	0.99309	120
Chr04	94502378	94502498	120	Chr04	72076781	137216953	peaks27	0	21	380.94	0.276891	41.3313	0.994583	0.449715	0.99309	120
Chr04	94624246	94624497	251	Chr04	72076781	137216953	peaks27	0	21	380.94	0.276891	41.3313	0.994583	0.449715	0.99309	251
Chr04	94625351	94625500	149	Chr04	72076781	137216953	peaks27	0	21	380.94	0.276891	41.3313	0.994583	0.449715	0.99309	149
Chr04	94863854	94863902	48	Chr04	72076781	137216953	peaks27	0	21	380.94	0.276891	41.3313	0.994583	0.449715	0.99309	48
Chr04	95178237	95178387	150	Chr04	72076781	137216953	peaks27	0	21	380.94	0.276891	41.3313	0.994583	0.449715	0.99309	150
Chr04	95181874	95182071	197	Chr04	72076781	137216953	peaks27	0	21	380.94	0.276891	41.3313	0.994583	0.449715	0.99309	197
Chr04	95739497	95739625	128	Chr04	72076781	137216953	peaks27	0	21	380.94	0.276891	41.3313	0.994583	0.449715	0.99309	128
Chr04	95785905	95786055	150	Chr04	72076781	137216953	peaks27	0	21	380.94	0.276891	41.3313	0.994583	0.449715	0.99309	150
Chr04	95832539	95832612	73	Chr04	72076781	137216953	peaks27	0	21	380.94	0.276891	41.3313	0.994583	0.449715	0.99309	73
Chr04	95870349	95870583	234	Chr04	72076781	137216953	peaks27	0	21	380.94	0.276891	41.3313	0.994583	0.449715	0.99309	234
Chr04	95889472	95889541	69	Chr04	72076781	137216953	peaks27	0	21	380.94	0.276891	41.3313	0.994583	0.449715	0.99309	69
Chr04	96417882	96418015	133	Chr04	72076781	137216953	peaks27	0	21	380.94	0.276891	41.3313	0.994583	0.449715	0.99309	133
Chr04	96689378	96689614	236	Chr04	72076781	137216953	peaks27	0	21	380.94	0.276891	41.3313	0.994583	0.449715	0.99309	236
Chr04	96689920	96689979	59	Chr04	72076781	137216953	peaks27	0	21	380.94	0.276891	41.3313	0.994583	0.449715	0.99309	59
Chr04	96692374	96692850	476	Chr04	72076781	137216953	peaks27	0	21	380.94	0.276891	41.3313	0.994583	0.449715	0.99309	476
Chr04	96693128	96693357	229	Chr04	72076781	137216953	peaks27	0	21	380.94	0.276891	41.3313	0.994583	0.449715	0.99309	229
Chr04	96693808	96693948	140	Chr04	72076781	137216953	peaks27	0	21	380.94	0.276891	41.3313	0.994583	0.449715	0.99309	140
Chr04	96693955	96694275	320	Chr04	72076781	137216953	peaks27	0	21	380.94	0.276891	41.3313	0.994583	0.449715	0.99309	320
Chr04	96694476	96694715	239	Chr04	72076781	137216953	peaks27	0	21	380.94	0.276891	41.3313	0.994583	0.449715	0.99309	239
Chr04	96694752	96694896	144	Chr04	72076781	137216953	peaks27	0	21	380.94	0.276891	41.3313	0.994583	0.449715	0.99309	144
Chr04	96695875	96696199	324	Chr04	72076781	137216953	peaks27	0	21	380.94	0.276891	41.3313	0.994583	0.449715	0.99309	324
Chr04	96696494	96696635	141	Chr04	72076781	137216953	peaks27	0	21	380.94	0.276891	41.3313	0.994583	0.449715	0.99309	141
Chr04	97011860	97012025	165	Chr04	72076781	137216953	peaks27	0	21	380.94	0.276891	41.3313	0.994583	0.449715	0.99309	165
Chr04	97093034	97093135	101	Chr04	72076781	137216953	peaks27	0	21	380.94	0.276891	41.3313	0.994583	0.449715	0.99309	101
Chr04	97093218	97093316	98	Chr04	72076781	137216953	peaks27	0	21	380.94	0.276891	41.3313	0.994583	0.449715	0.99309	98
Chr04	97513988	97514138	150	Chr04	72076781	137216953	peaks27	0	21	380.94	0.276891	41.3313	0.994583	0.449715	0.99309	150
Chr04	97514166	97514254	88	Chr04	72076781	137216953	peaks27	0	21	380.94	0.276891	41.3313	0.994583	0.449715	0.99309	88
Chr04	97517735	97517845	110	Chr04	72076781	137216953	peaks27	0	21	380.94	0.276891	41.3313	0.994583	0.449715	0.99309	110
Chr04	97518873	97519001	128	Chr04	72076781	137216953	peaks27	0	21	380.94	0.276891	41.3313	0.994583	0.449715	0.99309	128
Chr04	97519003	97519128	125	Chr04	72076781	137216953	peaks27	0	21	380.94	0.276891	41.3313	0.994583	0.449715	0.99309	125
Chr04	97519169	97519174	5	Chr04	72076781	137216953	peaks27	0	21	380.94	0.276891	41.3313	0.994583	0.449715	0.99309	5
Chr04	97519182	97519206	24	Chr04	72076781	137216953	peaks27	0	21	380.94	0.276891	41.3313	0.994583	0.449715	0.99309	24
Chr04	97519236	97519609	373	Chr04	72076781	137216953	peaks27	0	21	380.94	0.276891	41.3313	0.994583	0.449715	0.99309	373
Chr04	97550621	97550764	143	Chr04	72076781	137216953	peaks27	0	21	380.94	0.276891	41.3313	0.994583	0.449715	0.99309	143
Chr04	97550898	97550918	20	Chr04	72076781	137216953	peaks27	0	21	380.94	0.276891	41.3313	0.994583	0.449715	0.99309	20
Chr04	97551013	97551196	183	Chr04	72076781	137216953	peaks27	0	21	380.94	0.276891	41.3313	0.994583	0.449715	0.99309	183
Chr04	97550919	97550983	64	Chr04	72076781	137216953	peaks27	0	21	380.94	0.276891	41.3313	0.994583	0.449715	0.99309	64
Chr04	97579784	97579918	134	Chr04	72076781	137216953	peaks27	0	21	380.94	0.276891	41.3313	0.994583	0.449715	0.99309	134
Chr04	97610795	97610885	90	Chr04	72076781	137216953	peaks27	0	21	380.94	0.276891	41.3313	0.994583	0.449715	0.99309	90
Chr04	97610905	97611084	179	Chr04	72076781	137216953	peaks27	0	21	380.94	0.276891	41.3313	0.994583	0.449715	0.99309	179
Chr04	97611107	97611347	240	Chr04	72076781	137216953	peaks27	0	21	380.94	0.276891	41.3313	0.994583	0.449715	0.99309	240
Chr04	97843889	97844190	301	Chr04	72076781	137216953	peaks27	0	21	380.94	0.276891	41.3313	0.994583	0.449715	0.99309	301
Chr04	97844477	97844780	303	Chr04	72076781	137216953	peaks27	0	21	380.94	0.276891	41.3313	0.994583	0.449715	0.99309	303
Chr04	97851571	97851721	150	Chr04	72076781	137216953	peaks27	0	21	380.94	0.276891	41.3313	0.994583	0.449715	0.99309	150
Chr04	97871394	97871442	48	Chr04	72076781	137216953	peaks27	0	21	380.94	0.276891	41.3313	0.994583	0.449715	0.99309	48
Chr04	97871445	97871472	27	Chr04	72076781	137216953	peaks27	0	21	380.94	0.276891	41.3313	0.994583	0.449715	0.99309	27
Chr04	97913337	97913369	32	Chr04	72076781	137216953	peaks27	0	21	380.94	0.276891	41.3313	0.994583	0.449715	0.99309	32
Chr04	97963036	97963126	90	Chr04	72076781	137216953	peaks27	0	21	380.94	0.276891	41.3313	0.994583	0.449715	0.99309	90
Chr04	97963239	97963272	33	Chr04	72076781	137216953	peaks27	0	21	380.94	0.276891	41.3313	0.994583	0.449715	0.99309	33
Chr04	97971890	97971985	95	Chr04	72076781	137216953	peaks27	0	21	380.94	0.276891	41.3313	0.994583	0.449715	0.99309	95
Chr04	98024765	98024882	117	Chr04	72076781	137216953	peaks27	0	21	380.94	0.276891	41.3313	0.994583	0.449715	0.99309	117
Chr04	98026312	98026424	112	Chr04	72076781	137216953	peaks27	0	21	380.94	0.276891	41.3313	0.994583	0.449715	0.99309	112
Chr04	98026454	98026604	150	Chr04	72076781	137216953	peaks27	0	21	380.94	0.276891	41.3313	0.994583	0.449715	0.99309	150
Chr04	98208962	98208972	10	Chr04	72076781	137216953	peaks27	0	21	380.94	0.276891	41.3313	0.994583	0.449715	0.99309	10
Chr04	98208988	98208995	7	Chr04	72076781	137216953	peaks27	0	21	380.94	0.276891	41.3313	0.994583	0.449715	0.99309	7
Chr04	98209040	98209055	15	Chr04	72076781	137216953	peaks27	0	21	380.94	0.276891	41.3313	0.994583	0.449715	0.99309	15
Chr04	98209102	98209195	93	Chr04	72076781	137216953	peaks27	0	21	380.94	0.276891	41.3313	0.994583	0.449715	0.99309	93
Chr04	98218687	98218835	148	Chr04	72076781	137216953	peaks27	0	21	380.94	0.276891	41.3313	0.994583	0.449715	0.99309	148
Chr04	98390912	98391031	119	Chr04	72076781	137216953	peaks27	0	21	380.94	0.276891	41.3313	0.994583	0.449715	0.99309	119
Chr04	98481473	98481616	143	Chr04	72076781	137216953	peaks27	0	21	380.94	0.276891	41.3313	0.994583	0.449715	0.99309	143
Chr04	98523475	98523620	145	Chr04	72076781	137216953	peaks27	0	21	380.94	0.276891	41.3313	0.994583	0.449715	0.99309	145
Chr04	98557188	98557247	59	Chr04	72076781	137216953	peaks27	0	21	380.94	0.276891	41.3313	0.994583	0.449715	0.99309	59
Chr04	98654554	98654564	10	Chr04	72076781	137216953	peaks27	0	21	380.94	0.276891	41.3313	0.994583	0.449715	0.99309	10
Chr04	98789335	98789372	37	Chr04	72076781	137216953	peaks27	0	21	380.94	0.276891	41.3313	0.994583	0.449715	0.99309	37
Chr04	98922470	98922627	157	Chr04	72076781	137216953	peaks27	0	21	380.94	0.276891	41.3313	0.994583	0.449715	0.99309	157
Chr04	98922646	98922875	229	Chr04	72076781	137216953	peaks27	0	21	380.94	0.276891	41.3313	0.994583	0.449715	0.99309	229
Chr04	98923139	98923580	441	Chr04	72076781	137216953	peaks27	0	21	380.94	0.276891	41.3313	0.994583	0.449715	0.99309	441
Chr04	98925016	98925319	303	Chr04	72076781	137216953	peaks27	0	21	380.94	0.276891	41.3313	0.994583	0.449715	0.99309	303
Chr04	98926325	98926673	348	Chr04	72076781	137216953	peaks27	0	21	380.94	0.276891	41.3313	0.994583	0.449715	0.99309	348
Chr04	99175525	99175606	81	Chr04	72076781	137216953	peaks27	0	21	380.94	0.276891	41.3313	0.994583	0.449715	0.99309	81
Chr04	99175622	99176070	448	Chr04	72076781	137216953	peaks27	0	21	380.94	0.276891	41.3313	0.994583	0.449715	0.99309	448
Chr04	99182659	99182812	153	Chr04	72076781	137216953	peaks27	0	21	380.94	0.276891	41.3313	0.994583	0.449715	0.99309	153
Chr04	99600248	99600260	12	Chr04	72076781	137216953	peaks27	0	21	380.94	0.276891	41.3313	0.994583	0.449715	0.99309	12
Chr04	100012234	100012315	81	Chr04	72076781	137216953	peaks27	0	21	380.94	0.276891	41.3313	0.994583	0.449715	0.99309	81
Chr04	100047556	100047688	132	Chr04	72076781	137216953	peaks27	0	21	380.94	0.276891	41.3313	0.994583	0.449715	0.99309	132
Chr04	100427882	100427954	72	Chr04	72076781	137216953	peaks27	0	21	380.94	0.276891	41.3313	0.994583	0.449715	0.99309	72
Chr04	100434299	100434430	131	Chr04	72076781	137216953	peaks27	0	21	380.94	0.276891	41.3313	0.994583	0.449715	0.99309	131
Chr04	100447160	100447331	171	Chr04	72076781	137216953	peaks27	0	21	380.94	0.276891	41.3313	0.994583	0.449715	0.99309	171
Chr04	100447351	100447362	11	Chr04	72076781	137216953	peaks27	0	21	380.94	0.276891	41.3313	0.994583	0.449715	0.99309	11
Chr04	100447378	100447425	47	Chr04	72076781	137216953	peaks27	0	21	380.94	0.276891	41.3313	0.994583	0.449715	0.99309	47
Chr04	100590598	100590718	120	Chr04	72076781	137216953	peaks27	0	21	380.94	0.276891	41.3313	0.994583	0.449715	0.99309	120
Chr04	100591925	100592037	112	Chr04	72076781	137216953	peaks27	0	21	380.94	0.276891	41.3313	0.994583	0.449715	0.99309	112
Chr04	100747648	100747774	126	Chr04	72076781	137216953	peaks27	0	21	380.94	0.276891	41.3313	0.994583	0.449715	0.99309	126
Chr04	101059937	101060091	154	Chr04	72076781	137216953	peaks27	0	21	380.94	0.276891	41.3313	0.994583	0.449715	0.99309	154
Chr04	101060092	101060191	99	Chr04	72076781	137216953	peaks27	0	21	380.94	0.276891	41.3313	0.994583	0.449715	0.99309	99
Chr04	101061275	101061377	102	Chr04	72076781	137216953	peaks27	0	21	380.94	0.276891	41.3313	0.994583	0.449715	0.99309	102
Chr04	101063661	101063677	16	Chr04	72076781	137216953	peaks27	0	21	380.94	0.276891	41.3313	0.994583	0.449715	0.99309	16
Chr04	101063692	101063767	75	Chr04	72076781	137216953	peaks27	0	21	380.94	0.276891	41.3313	0.994583	0.449715	0.99309	75
Chr04	101063808	101063875	67	Chr04	72076781	137216953	peaks27	0	21	380.94	0.276891	41.3313	0.994583	0.449715	0.99309	67
Chr04	101103427	101103578	151	Chr04	72076781	137216953	peaks27	0	21	380.94	0.276891	41.3313	0.994583	0.449715	0.99309	151
Chr04	101103598	101103621	23	Chr04	72076781	137216953	peaks27	0	21	380.94	0.276891	41.3313	0.994583	0.449715	0.99309	23
Chr04	101104116	101104326	210	Chr04	72076781	137216953	peaks27	0	21	380.94	0.276891	41.3313	0.994583	0.449715	0.99309	210
Chr04	101104504	101104615	111	Chr04	72076781	137216953	peaks27	0	21	380.94	0.276891	41.3313	0.994583	0.449715	0.99309	111
Chr04	101104800	101105065	265	Chr04	72076781	137216953	peaks27	0	21	380.94	0.276891	41.3313	0.994583	0.449715	0.99309	265
Chr04	101106573	101106723	150	Chr04	72076781	137216953	peaks27	0	21	380.94	0.276891	41.3313	0.994583	0.449715	0.99309	150
Chr04	101199734	101199872	138	Chr04	72076781	137216953	peaks27	0	21	380.94	0.276891	41.3313	0.994583	0.449715	0.99309	138
Chr04	101199903	101199994	91	Chr04	72076781	137216953	peaks27	0	21	380.94	0.276891	41.3313	0.994583	0.449715	0.99309	91
Chr04	101226891	101227004	113	Chr04	72076781	137216953	peaks27	0	21	380.94	0.276891	41.3313	0.994583	0.449715	0.99309	113
Chr04	101231945	101232069	124	Chr04	72076781	137216953	peaks27	0	21	380.94	0.276891	41.3313	0.994583	0.449715	0.99309	124
Chr04	101232078	101232082	4	Chr04	72076781	137216953	peaks27	0	21	380.94	0.276891	41.3313	0.994583	0.449715	0.99309	4
Chr04	101245231	101245254	23	Chr04	72076781	137216953	peaks27	0	21	380.94	0.276891	41.3313	0.994583	0.449715	0.99309	23
Chr04	101571508	101571629	121	Chr04	72076781	137216953	peaks27	0	21	380.94	0.276891	41.3313	0.994583	0.449715	0.99309	121
Chr04	101874423	101874631	208	Chr04	72076781	137216953	peaks27	0	21	380.94	0.276891	41.3313	0.994583	0.449715	0.99309	208
Chr04	101874639	101874664	25	Chr04	72076781	137216953	peaks27	0	21	380.94	0.276891	41.3313	0.994583	0.449715	0.99309	25
Chr04	101875179	101875430	251	Chr04	72076781	137216953	peaks27	0	21	380.94	0.276891	41.3313	0.994583	0.449715	0.99309	251
Chr04	101875433	101875631	198	Chr04	72076781	137216953	peaks27	0	21	380.94	0.276891	41.3313	0.994583	0.449715	0.99309	198
Chr04	102235981	102236090	109	Chr04	72076781	137216953	peaks27	0	21	380.94	0.276891	41.3313	0.994583	0.449715	0.99309	109
Chr04	102236097	102236102	5	Chr04	72076781	137216953	peaks27	0	21	380.94	0.276891	41.3313	0.994583	0.449715	0.99309	5
Chr04	102799794	102799844	50	Chr04	72076781	137216953	peaks27	0	21	380.94	0.276891	41.3313	0.994583	0.449715	0.99309	50
Chr04	103103127	103103218	91	Chr04	72076781	137216953	peaks27	0	21	380.94	0.276891	41.3313	0.994583	0.449715	0.99309	91
Chr04	103353555	103353604	49	Chr04	72076781	137216953	peaks27	0	21	380.94	0.276891	41.3313	0.994583	0.449715	0.99309	49
Chr04	103353853	103354060	207	Chr04	72076781	137216953	peaks27	0	21	380.94	0.276891	41.3313	0.994583	0.449715	0.99309	207
Chr04	103693627	103693658	31	Chr04	72076781	137216953	peaks27	0	21	380.94	0.276891	41.3313	0.994583	0.449715	0.99309	31
Chr04	103697876	103697907	31	Chr04	72076781	137216953	peaks27	0	21	380.94	0.276891	41.3313	0.994583	0.449715	0.99309	31
Chr04	103730473	103730650	177	Chr04	72076781	137216953	peaks27	0	21	380.94	0.276891	41.3313	0.994583	0.449715	0.99309	177
Chr04	103750240	103750329	89	Chr04	72076781	137216953	peaks27	0	21	380.94	0.276891	41.3313	0.994583	0.449715	0.99309	89
Chr04	103750335	103750340	5	Chr04	72076781	137216953	peaks27	0	21	380.94	0.276891	41.3313	0.994583	0.449715	0.99309	5
Chr04	103750343	103750379	36	Chr04	72076781	137216953	peaks27	0	21	380.94	0.276891	41.3313	0.994583	0.449715	0.99309	36
Chr04	103750417	103750484	67	Chr04	72076781	137216953	peaks27	0	21	380.94	0.276891	41.3313	0.994583	0.449715	0.99309	67
Chr04	103750884	103751034	150	Chr04	72076781	137216953	peaks27	0	21	380.94	0.276891	41.3313	0.994583	0.449715	0.99309	150
Chr04	103752113	103752221	108	Chr04	72076781	137216953	peaks27	0	21	380.94	0.276891	41.3313	0.994583	0.449715	0.99309	108
Chr04	104071904	104072104	200	Chr04	72076781	137216953	peaks27	0	21	380.94	0.276891	41.3313	0.994583	0.449715	0.99309	200
Chr04	104652148	104652177	29	Chr04	72076781	137216953	peaks27	0	21	380.94	0.276891	41.3313	0.994583	0.449715	0.99309	29
Chr04	104822924	104823046	122	Chr04	72076781	137216953	peaks27	0	21	380.94	0.276891	41.3313	0.994583	0.449715	0.99309	122
Chr04	104823095	104823240	145	Chr04	72076781	137216953	peaks27	0	21	380.94	0.276891	41.3313	0.994583	0.449715	0.99309	145
Chr04	104823623	104823762	139	Chr04	72076781	137216953	peaks27	0	21	380.94	0.276891	41.3313	0.994583	0.449715	0.99309	139
Chr04	104823862	104823979	117	Chr04	72076781	137216953	peaks27	0	21	380.94	0.276891	41.3313	0.994583	0.449715	0.99309	117
Chr04	105151710	105151860	150	Chr04	72076781	137216953	peaks27	0	21	380.94	0.276891	41.3313	0.994583	0.449715	0.99309	150
Chr04	105232242	105232392	150	Chr04	72076781	137216953	peaks27	0	21	380.94	0.276891	41.3313	0.994583	0.449715	0.99309	150
Chr04	105233006	105233064	58	Chr04	72076781	137216953	peaks27	0	21	380.94	0.276891	41.3313	0.994583	0.449715	0.99309	58
Chr04	105234848	105234906	58	Chr04	72076781	137216953	peaks27	0	21	380.94	0.276891	41.3313	0.994583	0.449715	0.99309	58
Chr04	105235046	105235080	34	Chr04	72076781	137216953	peaks27	0	21	380.94	0.276891	41.3313	0.994583	0.449715	0.99309	34
Chr04	105235084	105235148	64	Chr04	72076781	137216953	peaks27	0	21	380.94	0.276891	41.3313	0.994583	0.449715	0.99309	64
Chr04	105478170	105478237	67	Chr04	72076781	137216953	peaks27	0	21	380.94	0.276891	41.3313	0.994583	0.449715	0.99309	67
Chr04	105478417	105478453	36	Chr04	72076781	137216953	peaks27	0	21	380.94	0.276891	41.3313	0.994583	0.449715	0.99309	36
Chr04	105490949	105490956	7	Chr04	72076781	137216953	peaks27	0	21	380.94	0.276891	41.3313	0.994583	0.449715	0.99309	7
Chr04	105494429	105494506	77	Chr04	72076781	137216953	peaks27	0	21	380.94	0.276891	41.3313	0.994583	0.449715	0.99309	77
Chr04	105494629	105494706	77	Chr04	72076781	137216953	peaks27	0	21	380.94	0.276891	41.3313	0.994583	0.449715	0.99309	77
Chr04	105498155	105498213	58	Chr04	72076781	137216953	peaks27	0	21	380.94	0.276891	41.3313	0.994583	0.449715	0.99309	58
Chr04	105711220	105711228	8	Chr04	72076781	137216953	peaks27	0	21	380.94	0.276891	41.3313	0.994583	0.449715	0.99309	8
Chr04	105920303	105920442	139	Chr04	72076781	137216953	peaks27	0	21	380.94	0.276891	41.3313	0.994583	0.449715	0.99309	139
Chr04	105920553	105920593	40	Chr04	72076781	137216953	peaks27	0	21	380.94	0.276891	41.3313	0.994583	0.449715	0.99309	40
Chr04	105973465	105973498	33	Chr04	72076781	137216953	peaks27	0	21	380.94	0.276891	41.3313	0.994583	0.449715	0.99309	33
Chr04	106244813	106244977	164	Chr04	72076781	137216953	peaks27	0	21	380.94	0.276891	41.3313	0.994583	0.449715	0.99309	164
Chr04	106404934	106404980	46	Chr04	72076781	137216953	peaks27	0	21	380.94	0.276891	41.3313	0.994583	0.449715	0.99309	46
Chr04	106488683	106488749	66	Chr04	72076781	137216953	peaks27	0	21	380.94	0.276891	41.3313	0.994583	0.449715	0.99309	66
Chr04	106488795	106488833	38	Chr04	72076781	137216953	peaks27	0	21	380.94	0.276891	41.3313	0.994583	0.449715	0.99309	38
Chr04	106651910	106651942	32	Chr04	72076781	137216953	peaks27	0	21	380.94	0.276891	41.3313	0.994583	0.449715	0.99309	32
Chr04	106651987	106652098	111	Chr04	72076781	137216953	peaks27	0	21	380.94	0.276891	41.3313	0.994583	0.449715	0.99309	111
Chr04	106797588	106797720	132	Chr04	72076781	137216953	peaks27	0	21	380.94	0.276891	41.3313	0.994583	0.449715	0.99309	132
Chr04	106899801	106899951	150	Chr04	72076781	137216953	peaks27	0	21	380.94	0.276891	41.3313	0.994583	0.449715	0.99309	150
Chr04	107144911	107145055	144	Chr04	72076781	137216953	peaks27	0	21	380.94	0.276891	41.3313	0.994583	0.449715	0.99309	144
Chr04	107290737	107290996	259	Chr04	72076781	137216953	peaks27	0	21	380.94	0.276891	41.3313	0.994583	0.449715	0.99309	259
Chr04	107339940	107340030	90	Chr04	72076781	137216953	peaks27	0	21	380.94	0.276891	41.3313	0.994583	0.449715	0.99309	90
Chr04	107340119	107340251	132	Chr04	72076781	137216953	peaks27	0	21	380.94	0.276891	41.3313	0.994583	0.449715	0.99309	132
Chr04	107511189	107511249	60	Chr04	72076781	137216953	peaks27	0	21	380.94	0.276891	41.3313	0.994583	0.449715	0.99309	60
Chr04	107511258	107511317	59	Chr04	72076781	137216953	peaks27	0	21	380.94	0.276891	41.3313	0.994583	0.449715	0.99309	59
Chr04	107735662	107735731	69	Chr04	72076781	137216953	peaks27	0	21	380.94	0.276891	41.3313	0.994583	0.449715	0.99309	69
Chr04	107735759	107735906	147	Chr04	72076781	137216953	peaks27	0	21	380.94	0.276891	41.3313	0.994583	0.449715	0.99309	147
Chr04	107848903	107849011	108	Chr04	72076781	137216953	peaks27	0	21	380.94	0.276891	41.3313	0.994583	0.449715	0.99309	108
Chr04	107849065	107849067	2	Chr04	72076781	137216953	peaks27	0	21	380.94	0.276891	41.3313	0.994583	0.449715	0.99309	2
Chr04	107849320	107849385	65	Chr04	72076781	137216953	peaks27	0	21	380.94	0.276891	41.3313	0.994583	0.449715	0.99309	65
Chr04	107849387	107849424	37	Chr04	72076781	137216953	peaks27	0	21	380.94	0.276891	41.3313	0.994583	0.449715	0.99309	37
Chr04	107849639	107849660	21	Chr04	72076781	137216953	peaks27	0	21	380.94	0.276891	41.3313	0.994583	0.449715	0.99309	21
Chr04	107851115	107851215	100	Chr04	72076781	137216953	peaks27	0	21	380.94	0.276891	41.3313	0.994583	0.449715	0.99309	100
Chr04	108200311	108200451	140	Chr04	72076781	137216953	peaks27	0	21	380.94	0.276891	41.3313	0.994583	0.449715	0.99309	140
Chr04	108238531	108238654	123	Chr04	72076781	137216953	peaks27	0	21	380.94	0.276891	41.3313	0.994583	0.449715	0.99309	123
Chr04	108846878	108846930	52	Chr04	72076781	137216953	peaks27	0	21	380.94	0.276891	41.3313	0.994583	0.449715	0.99309	52
Chr04	109231198	109231329	131	Chr04	72076781	137216953	peaks27	0	21	380.94	0.276891	41.3313	0.994583	0.449715	0.99309	131
Chr04	109231333	109231565	232	Chr04	72076781	137216953	peaks27	0	21	380.94	0.276891	41.3313	0.994583	0.449715	0.99309	232
Chr04	109231638	109231640	2	Chr04	72076781	137216953	peaks27	0	21	380.94	0.276891	41.3313	0.994583	0.449715	0.99309	2
Chr04	109231836	109231845	9	Chr04	72076781	137216953	peaks27	0	21	380.94	0.276891	41.3313	0.994583	0.449715	0.99309	9
Chr04	109233343	109233392	49	Chr04	72076781	137216953	peaks27	0	21	380.94	0.276891	41.3313	0.994583	0.449715	0.99309	49
Chr04	109626471	109626618	147	Chr04	72076781	137216953	peaks27	0	21	380.94	0.276891	41.3313	0.994583	0.449715	0.99309	147
[truncated: 852 more rows]
