# Supplementary material for: Horizontal transfer of plasmid-like extrachromosomal circular DNAs across graft junctions in Solanaceae
Source: Mol Hortic. 2024 Nov 20;4:41. doi: 10.1186/s43897-024-00124-0 (PMC11577957; doi:10.1186/s43897-024-00124-0)
Supplement: Supplementary file 14 — Supplementary Material 14: Table S13. EccDNA annotation results for G-AR-2. [file 43897_2024_124_MOESM14_ESM.xls]

## Sheet: Sheet1
Supplemental Table S13 EccDNA annotation results for G-AR-2
#Chr represents chromosome; Start : the starting coordinate position of eccDNA ; End : eccDNA termination coordinate position ; PeakID : the number ID of eccDNA in this analysis; Discordants : the number of detected eccDNA inconsistent reads paire ; Split reads : the number of detected eccDNA split reads ; Circle score : the detected eccDNA score, mainly referring to the quality of the comparison…
Supplemental Table S13 EccDNAs annotation result file of G-AR-2
#Chr	Start	End	peaksID	Discordants	Split_reads	Circle_score	Mean_coverage	Standard_deviation	Increase_start	Annotation	Category
Chr01	134915029	134915094	peaks3	0	1	106	7.46154	1.15128	0.864528	Lba01g01242	mRNA
Chr01	32277984	141368761	peaks4	9	60	1890.84	0.155668	16.1888	0.995689	Lba01g00735,Lba01g00737,Lba01g00738,Lba01g00739,Lba01g00741,Lba01g00742,Lba01g00746,Lba01g00747,Lba01g00748,Lba01g00749,Lba01g00751,Lba01g00752,Lba01g00754,Lba01g00755,Lba01g00756,Lba01g00758,Lba01g00759,Lba01g00760,Lba01g00761,Lba01g00762,Lba01g00764,Lba01g00765,Lba01g00767,Lba01g00768,Lba01g00769,Lba01g00770,Lba01g00771,Lba01g00772,Lba01g00773,Lba01g00774,Lba01g00775,Lba01g00779,Lba01g00781,Lba…	mRNA,mRNA,mRNA,mRNA,mRNA,mRNA,mRNA,mRNA,mRNA,mRNA,mRNA,mRNA,mRNA,mRNA,mRNA,mRNA,mRNA,mRNA,mRNA,mRNA,mRNA,mRNA,mRNA,mRNA,mRNA,mRNA,mRNA,mRNA,mRNA,mRNA,mRNA,mRNA,mRNA,mRNA,mRNA,mRNA,mRNA,mRNA,mRNA,mRNA,mRNA,mRNA,mRNA,mRNA,mRNA,mRNA,mRNA,mRNA,mRNA,mRNA,mRNA,mRNA,mRNA,mRNA,mRNA,mRNA,mRNA,mRNA,mRNA,mRNA,mRNA,mRNA,mRNA,mRNA,mRNA,mRNA,mRNA,mRNA,mRNA,mRNA,mRNA,mRNA,mRNA,mRNA,mRNA,mRNA,mRNA,mRNA,mRNA,mRNA…
Chr01	168837532	168837763	peaks5	0	1	67.83	3.15152	2.71735	0.0243038	Lba01g02960	mRNA
Chr02	6559654	6562820	peaks6	0	2	100	1.63171	2.46956	0.92437	Lba02g00330	mRNA
Chr02	22034033	22034149	peaks7	0	1	84	1.25862	0.800007	0.991304	Lba02g00734	mRNA
Chr02	95980426	95980742	peaks9	0	1	70	0.914557	0.56449	0.983333	Lba02g01169	mRNA
Chr02	135354234	135354395	peaks10	0	2	326.79	1.2236	0.965074	0.982759	Lba02g01997	mRNA
Chr02	139035020	139035206	peaks11	0	4	474	1.54839	1.21828	0.0278364	Lba02g02150	mRNA
Chr02	150886377	150886675	peaks12	0	1	33	1.18456	0.820969	0.982301	Lba02g02740	mRNA
Chr03	28018391	28018735	peaks13	0	1	66	2.42442	1.17389	0.99115	Lba03g00902	mRNA
Chr03	103085751	103086052	peaks14	0	1	77.92	1.81063	2.99956	0.55064	Lba03g01221	mRNA
Chr03	130875800	130875984	peaks15	0	1	70.44	1.36413	0.661862	0.993939	Lba03g02084	mRNA
Chr03	131665299	131665713	peaks16	0	1	149	0.586957	0.909384	0.978022	Lba03g02105	mRNA
Chr03	133211004	133211212	peaks17	0	1	171	1.29808	0.93931	0.977273	Lba03g02185	mRNA
Chr03	139593060	139593490	peaks18	0	1	90.71	1.23023	1.49589	0.988669	Lba03g02480	mRNA
Chr03	144056421	144056729	peaks19	0	2	95	5.38636	1.41079	0.989547	Lba03g02788	mRNA
Chr04	3462336	3462649	peaks20	0	1	47.99	0.961661	0.662891	0.98	Lba04g00217	mRNA
Chr04	10262749	10262935	peaks21	0	1	280	1.8172	1.67811	0.141114	Lba04g00584	mRNA
Chr04	24708932	24709081	peaks22	0	2	238	1.8255	1.09747	0.984848	Lba04g01169,Lba04g01170	mRNA,mRNA
Chr04	112105070	112105356	peaks23	0	1	42	1.00699	0.864987	0.976744	Lba04g01967	mRNA
Chr04	141232335	141234901	peaks24	0	1	56	2.78722	3.13255	0.983806	Lba04g02634	mRNA
Chr04	144704411	144704788	peaks25	0	1	71	0.798408	0.743993	0.986301	Lba04g02781	mRNA
Chr04	45720715	72048369	peaks26	0	15	863.39	0.207999	46.6654	0.989509	Lba04g01625,Lba04g01627,Lba04g01631,Lba04g01633,Lba04g01632,Lba04g01634,Lba04g01636,Lba04g01637,Lba04g01638,Lba04g01640,Lba04g01642,Lba04g01644,Lba04g01646,Lba04g01647,Lba04g01649,Lba04g01650,Lba04g01653,Lba04g01654,Lba04g01659,Lba04g01661,Lba04g01663,Lba04g01662,Lba04g01660,Lba04g01665,Lba04g01666,Lba04g01667,Lba04g01668,Lba04g01669,Lba04g01670,Lba04g01674,Lba04g01676,Lba04g01680,Lba04g01682,Lba…	mRNA,mRNA,mRNA,mRNA,mRNA,mRNA,mRNA,mRNA,mRNA,mRNA,mRNA,mRNA,mRNA,mRNA,mRNA,mRNA,mRNA,mRNA,mRNA,mRNA,mRNA,mRNA,mRNA,mRNA,mRNA,mRNA,mRNA,mRNA,mRNA,mRNA,mRNA,mRNA,mRNA,mRNA,mRNA,mRNA,mRNA,mRNA,mRNA,mRNA,mRNA,mRNA,mRNA,mRNA,mRNA,mRNA,mRNA,mRNA,mRNA,mRNA,mRNA,mRNA,mRNA,mRNA,mRNA,mRNA,mRNA,mRNA,mRNA,mRNA,mRNA,mRNA,mRNA,mRNA,mRNA,mRNA,mRNA,mRNA,mRNA,mRNA,mRNA,mRNA,mRNA,mRNA,mRNA,mRNA,mRNA,mRNA,mRNA,mRNA…
Chr04	72076781	137216953	peaks27	0	21	380.94	0.276891	41.3313	0.994583	Lba04g01754,Lba04g01756,Lba04g01759,Lba04g01755,Lba04g01757,Lba04g01758,Lba04g01761,Lba04g01762,Lba04g01765,Lba04g01764,Lba04g01768,Lba04g01766,Lba04g01767,Lba04g01769,Lba04g01771,Lba04g01772,Lba04g01773,Lba04g01774,Lba04g01776,Lba04g01778,Lba04g01779,Lba04g01780,Lba04g01784,Lba04g01785,Lba04g01786,Lba04g01790,Lba04g01792,Lba04g01793,Lba04g01795,Lba04g01797,Lba04g01796,Lba04g01799,Lba04g01805,Lba…	mRNA,mRNA,mRNA,mRNA,mRNA,mRNA,mRNA,mRNA,mRNA,mRNA,mRNA,mRNA,mRNA,mRNA,mRNA,mRNA,mRNA,mRNA,mRNA,mRNA,mRNA,mRNA,mRNA,mRNA,mRNA,mRNA,mRNA,mRNA,mRNA,mRNA,mRNA,mRNA,mRNA,mRNA,mRNA,mRNA,mRNA,mRNA,mRNA,mRNA,mRNA,mRNA,mRNA,mRNA,mRNA,mRNA,mRNA,mRNA,mRNA,mRNA,mRNA,mRNA,mRNA,mRNA,mRNA,mRNA,mRNA,mRNA,mRNA,mRNA,mRNA,mRNA,mRNA,mRNA,mRNA,mRNA,mRNA,mRNA,mRNA,mRNA,mRNA,mRNA,mRNA,mRNA,mRNA,mRNA,mRNA,mRNA,mRNA,mRNA…
Chr05	17884263	17884579	peaks28	0	1	75.96	0.829114	0.785091	0.988701	Lba05g00756	mRNA
Chr05	74292006	74292174	peaks29	0	3	23.99	9.16071	2.71094	0.330053	Lba05g01225	mRNA
Chr05	74299273	74299823	peaks32	0	1	14	25.8491	8.16584	0.381086	Lba05g01226	mRNA
Chr06	18237229	18237626	peaks35	0	1	79.99	9.65995	6.39803	0.992883	Lba06g00686	mRNA
Chr06	39894202	39894385	peaks36	0	1	76	2.35519	2.47381	0.338462	Lba06g00905	mRNA
Chr06	97231815	97231982	peaks37	0	1	109.13	4.26347	4.70088	0.160643	Lba06g01345	mRNA
Chr06	97231815	97231992	peaks38	0	1	99.21	4.75706	4.99183	0.160643	Lba06g01345	mRNA
Chr06	106588995	106589194	peaks39	0	1	20	2.48744	1.44882	0.996403	Lba06g01713	mRNA
Chr06	106589220	106589392	peaks40	0	1	8.99	10.4244	5.87764	0.561506	Lba06g01713	mRNA
Chr06	110104444	110104854	peaks41	0	1	79	3.43415	0.864929	0.989924	Lba06g01897	mRNA
Chr06	116636372	116636443	peaks42	0	1	112	9.78873	3.88901	0.754615	Lba06g02244	mRNA
Chr06	116636380	116636424	peaks43	0	2	132	12.6364	1.06794	0.573787	Lba06g02244	mRNA
Chr06	117710404	117710918	peaks44	0	9	361	14.7568	5.10676	0.975579	Lba06g02312	mRNA
Chr06	121318459	121318565	peaks45	0	1	54.78	3.87736	1.63513	0.99005	Lba06g02511	mRNA
Chr06	132848967	132849422	peaks47	0	2	76	2.45714	2.14574	0.986301	Lba06g03269	mRNA
Chr06	135432190	135432434	peaks48	0	1	220.91	1.12705	0.981512	0.986395	Lba06g03437	mRNA
Chr07	117037015	117037290	peaks49	2	15	981.02	360.924	44.9395	0.99089	Lba07g01483	mRNA
Chr07	120265403	120265733	peaks50	0	1	58	4.70303	2.10115	0.992816	Lba07g01555	mRNA
Chr07	130831537	130831727	peaks52	0	1	71.93	1.84211	0.430808	0.392713	Lba07g02017	mRNA
Chr08	97540589	97540660	peaks53	0	1	70.64	5.88732	3.02827	0.910675	Lba08g00909	mRNA
Chr08	51103394	75008777	peaks54	0	42	3324.4	0.161327	80.3246	0.993367	Lba08g00663,Lba08g00664,Lba08g00665,Lba08g00666,Lba08g00668,Lba08g00671,Lba08g00674,Lba08g00676,Lba08g00679,Lba08g00680,Lba08g00681,Lba08g00683,Lba08g00685,Lba08g00686,Lba08g00687,Lba08g00690,Lba08g00691,Lba08g00694,Lba08g00696,Lba08g00697,Lba08g00698,Lba08g00699,Lba08g00702,Lba08g00703,Lba08g00704,Lba08g00706,Lba08g00707,Lba08g00712,Lba08g00713,Lba08g00714,Lba08g00715,Lba08g00716,Lba08g00719,Lba…	mRNA,mRNA,mRNA,mRNA,mRNA,mRNA,mRNA,mRNA,mRNA,mRNA,mRNA,mRNA,mRNA,mRNA,mRNA,mRNA,mRNA,mRNA,mRNA,mRNA,mRNA,mRNA,mRNA,mRNA,mRNA,mRNA,mRNA,mRNA,mRNA,mRNA,mRNA,mRNA,mRNA,mRNA,mRNA,mRNA,mRNA,mRNA,mRNA,mRNA,mRNA,mRNA,mRNA,mRNA,mRNA,mRNA,mRNA,mRNA,mRNA,mRNA,mRNA,mRNA,mRNA,mRNA,mRNA,mRNA,mRNA,mRNA,mRNA,mRNA,mRNA,mRNA,mRNA,mRNA,mRNA
Chr09	123431708	123431995	peaks56	4	84	6202.98	366.648	33.5102	0.992065	Lba09g02358	mRNA
Chr10	30619352	30619609	peaks57	0	2	167.98	1.67704	1.83162	0.373219	Lba10g01064	mRNA
Chr10	90034788	90035165	peaks58	14	70	4035.74	443.528	17.3334	0.473799	Lba10g01472,Lba10g01470	mRNA,mRNA
Chr10	98545907	98546269	peaks59	0	1	166.9	2.41989	2.63329	0.983193	Lba10g01581	mRNA
Chr10	121020308	121020693	peaks61	0	2	46	2.11169	1.71789	0.994521	Lba10g02345	mRNA
Chr11	102126406	102126581	peaks62	0	1	90.64	0.84	0.754113	0.987952	Lba11g02002	mRNA
Chr12	10757624	10758248	peaks63	0	1	47	1.29647	1.90148	0.650704	Lba12g00132	mRNA
Chr12	69670745	69670926	peaks64	0	2	298.84	2.37569	1.87813	0.980198	Lba12g00802	mRNA
Chr12	80058605	80058870	peaks65	0	1	67	0.950943	0.32715	0.990826	Lba12g01375	mRNA
Chr12	80247338	80247695	peaks66	0	3	239.97	3.42297	2.47968	0.990826	Lba12g01384	mRNA
Chr12	87274130	87274605	peaks67	0	1	62.8	3.93053	2.23593	0.995062	Lba12g01733	mRNA
Chr12	91782422	91782629	peaks68	0	1	78	0.850242	0.775088	0.450216	Lba12g01987	mRNA
Chr12	96662185	96662437	peaks69	0	1	107	0.84127	0.920772	0.979167	Lba12g02314	mRNA
Chr12	73404943	99776297	peaks70	0	1	90	0.16476	17.7624	0.795652	Lba12g00990,Lba12g00991,Lba12g00992,Lba12g00993,Lba12g00995,Lba12g00996,Lba12g00997,Lba12g00998,Lba12g00999,Lba12g01000,Lba12g01001,Lba12g01002,Lba12g01004,Lba12g01003,Lba12g01005,Lba12g01006,Lba12g01007,Lba12g01008,Lba12g01009,Lba12g01010,Lba12g01011,Lba12g01013,Lba12g01012,Lba12g01017,Lba12g01016,Lba12g01018,Lba12g01015,Lba12g01014,Lba12g01019,Lba12g01021,Lba12g01022,Lba12g01024,Lba12g01025,Lba…	mRNA,mRNA,mRNA,mRNA,mRNA,mRNA,mRNA,mRNA,mRNA,mRNA,mRNA,mRNA,mRNA,mRNA,mRNA,mRNA,mRNA,mRNA,mRNA,mRNA,mRNA,mRNA,mRNA,mRNA,mRNA,mRNA,mRNA,mRNA,mRNA,mRNA,mRNA,mRNA,mRNA,mRNA,mRNA,mRNA,mRNA,mRNA,mRNA,mRNA,mRNA,mRNA,mRNA,mRNA,mRNA,mRNA,mRNA,mRNA,mRNA,mRNA,mRNA,mRNA,mRNA,mRNA,mRNA,mRNA,mRNA,mRNA,mRNA,mRNA,mRNA,mRNA,mRNA,mRNA,mRNA,mRNA,mRNA,mRNA,mRNA,mRNA,mRNA,mRNA,mRNA,mRNA,mRNA,mRNA,mRNA,mRNA,mRNA,mRNA…
Chr12	58926816	89422601	peaks71	1	19	810	0.179789	17.7947	0.988554	Lba12g00420,Lba12g00421,Lba12g00422,Lba12g00424,Lba12g00423,Lba12g00428,Lba12g00426,Lba12g00425,Lba12g00427,Lba12g00431,Lba12g00432,Lba12g00434,Lba12g00433,Lba12g00436,Lba12g00437,Lba12g00438,Lba12g00439,Lba12g00440,Lba12g00442,Lba12g00444,Lba12g00447,Lba12g00448,Lba12g00449,Lba12g00450,Lba12g00452,Lba12g00454,Lba12g00455,Lba12g00456,Lba12g00457,Lba12g00458,Lba12g00460,Lba12g00461,Lba12g00462,Lba…	mRNA,mRNA,mRNA,mRNA,mRNA,mRNA,mRNA,mRNA,mRNA,mRNA,mRNA,mRNA,mRNA,mRNA,mRNA,mRNA,mRNA,mRNA,mRNA,mRNA,mRNA,mRNA,mRNA,mRNA,mRNA,mRNA,mRNA,mRNA,mRNA,mRNA,mRNA,mRNA,mRNA,mRNA,mRNA,mRNA,mRNA,mRNA,mRNA,mRNA,mRNA,mRNA,mRNA,mRNA,mRNA,mRNA,mRNA,mRNA,mRNA,mRNA,mRNA,mRNA,mRNA,mRNA,mRNA,mRNA,mRNA,mRNA,mRNA,mRNA,mRNA,mRNA,mRNA,mRNA,mRNA,mRNA,mRNA,mRNA,mRNA,mRNA,mRNA,mRNA,mRNA,mRNA,mRNA,mRNA,mRNA,mRNA,mRNA,mRNA…
