# Supplementary material for: Horizontal transfer of plasmid-like extrachromosomal circular DNAs across graft junctions in Solanaceae
Source: Mol Hortic. 2024 Nov 20;4:41. doi: 10.1186/s43897-024-00124-0 (PMC11577957; doi:10.1186/s43897-024-00124-0)
Supplement: Supplementary file 15 — Supplementary Material 15: Table S14. Statistics of grafted goji stock (S-goji) eccDNAs transferred to tomato scions (G-tomato). [file 43897_2024_124_MOESM15_ESM.xls]

## Sheet: G-tomato_vs_S-tomato
Supplemental Table 14 Statistics of grafted goji stock(S-goji) eccDNAs transferred to tomato scions(G-tomato)
#G-tomato_vs_S-tomato represents results of grafted tomato scion (G-tomato) eccDNAs compared with self-grafted scion (S-tomato) eccDNAs
Supplemental Table 14 Statistics of grafted goji stock(S-goji) eccDNAs transferred to tomato scions(G-tomato)
G-tomato												S-tomato
#Chr	Start	End	peaksID	Discordants	Split_reads	Circle_score	Mean_coverage	Standard_deviation	Increase_start	Increase_end	Coverage_continuity	#Chr	Start	End	peaksID	Discordants	Split_reads	Circle_score	Mean_coverage	Standard_deviation	Increase_start	Increase_end	Coverage_continuity		△START	△END
Chr01	918669	918831	peaks14	0	4	848	6.34568	6.87213	0.185263	0.508958	0.432099	Chr01	918669	918832	peaks10	0	8	572	8.42945	7.31833	0.514905	0.899446	0.300613	162	0	1
Chr01	2596645	2596703	peaks26	0	5	391.95	17.5862	3.57209	0.769231	0.913978	0	Chr01	2596645	2596703	peaks18	0	3	209.98	16.0862	3.90086	0.968847	0.961856	0	58	0	0
Chr01	14170147	14170301	peaks67	0	5	374.51	11.026	7.87809	0.632768	0.578194	0.292208	Chr01	14170147	14170301	peaks46	0	2	513.94	3.2987	2.29378	0.524476	0.84375	0.298701	154	0	0
Chr01	143895733	143895834	peaks242	0	3	128	14.7822	6.69062	0.519339	0.387402	0	Chr01	143895733	143895834	peaks88	0	1	41	16.2574	9.51669	0.738934	0.820888	0	101	0	0
Chr01	154043310	154046399	peaks295	0	6	413.58	4.48106	6.0663	0.478045	0.704674	0.256717	Chr01	154043310	154046400	peaks112	0	6	483.24	1.35372	3.76581	0.545614	0.741558	0.792233	3089	0	1
Chr01	154046614	154046785	peaks296	0	12	802.38	14.7427	8.86569	0.549505	0.362818	0.146199	Chr01	154046614	154046785	peaks113	0	2	91.82	2.30994	1.92942	0.41958	0.0691871	0.146199	171	0	0
Chr01	157276746	157276815	peaks326	0	1	8	10.1739	2.38325	0.262823	0.314375	0	Chr01	157276746	157276815	peaks126	0	1	8	16.8841	5.36369	0.282561	0.339848	0	69	0	0
Chr01	158881165	158881278	peaks343	0	1	92	16.1239	7.09497	0.552719	0.486607	0	Chr01	158881164	158881278	peaks140	0	2	185	5.73684	3.08378	0.343373	0.364738	0.210526	113	-1	0
Chr01	162341044	162341206	peaks389	0	2	120	12.6173	7.59803	0.335509	0.315683	0	Chr01	162341044	162341206	peaks154	0	1	120	7.35802	3.95127	0.348023	0.327876	0.209877	162	0	0
Chr01	164949933	164950126	peaks424	0	1	131.92	7.07772	5.94179	0.474096	0.167042	0.0518135	Chr01	164949934	164950126	peaks163	0	1	64.92	7.21875	7.22438	0.512263	0.432915	0.385417	192	1	0
Chr01	167989891	167989926	peaks458	0	2	159	20.4286	3.46646	0.740933	0.585586	0	Chr01	167989891	167989925	peaks191	0	1	108	2.64706	1.05391	0.38961	0.267062	0	34	0	-1
Chr01	5088355	106985309	peaks494	0	225	22076.2	2.37154	163.503	0.979627	0.998388	0.723052	Chr01	5088355	106985309	peaks176	0	116	10714.3	1.10149	133.769	0.979839	0.992064	0.945136	101896954	0	0
Chr01	32277984	141368761	peaks495	76	356	10581.4	5.13992	776.003	0.995385	0.99717	0.723118	Chr01	32277984	141368761	peaks177	39	231	6222.37	2.82794	515.701	0.995286	0.999882	0.948827	109090777	0	0
Chr02	6719167	6719287	peaks557	0	1	41	7.28333	2.93877	0.346411	0.511498	0.0416667	Chr02	6719167	6719287	peaks214	0	3	131	11.6667	4.96376	0.494873	0.625946	0.0333333	120	0	0
Chr02	8469456	8469618	peaks564	0	2	371.76	8.94444	5.37168	0.548497	0.582964	0.259259	Chr02	8469456	8469617	peaks223	0	2	187.88	11.1242	6.73801	0.719906	0.506173	0.26087	161	0	-1
Chr02	55510611	55510683	peaks644	2	1	156	36.0417	13.4251	0.502517	0.742702	0	Chr02	55510611	55510683	peaks235	1	1	156	36.0833	13.2264	0.593151	0.760984	0	72	0	0
Chr02	81964042	81964259	peaks667	0	4	400	15.2857	8.94125	0.552741	0.496779	0.00921659	Chr02	81964041	81964259	peaks243	0	2	204	11.6514	5.11227	0.562312	0.562524	0.00917431	217	-1	0
Chr02	129411376	129411526	peaks837	0	2	186	8.49333	6.29047	0.151391	0.297172	0.22	Chr02	129411375	129411525	peaks285	0	3	282	10.5067	8.86472	0.220708	0.381454	0.38	149	-1	-1
Chr02	138912787	138912937	peaks889	0	4	376	13.7533	10.5571	0.188333	0.269136	0.366667	Chr02	138912786	138912936	peaks308	0	2	190	6.72667	5.23182	0.22888	0.167941	0.366667	149	-1	-1
Chr02	151653761	151653928	peaks1026	0	4	367.4	22.1557	10.3438	0.857355	0.536798	0	Chr02	151653761	151653927	peaks372	0	1	62.99	8.8494	3.24059	0.471956	0.966967	0	166	0	-1
Chr02	147863462	147873630	peaks1059	6	5	390	5.28462	10.5979	0.71272	0.988848	0.434795	Chr02	147863462	147873631	peaks350	0	2	171.92	4.80136	21.8276	0.641738	1	0.572033	10168	0	1
Chr02	151819311	151835156	peaks1060	0	1	50	2.01218	5.97519	0.64804	0.529315	0.673777	Chr02	151819311	151835156	peaks374	0	1	38	0.890754	6.55162	0.919872	1	0.861029	15845	0	0
Chr03	11175161	11175266	peaks1179	0	3	310.91	12.4857	2.18268	0.853925	1	0	Chr03	11175161	11175266	peaks404	0	2	152.91	7.59048	2.50977	0.997347	1	0	105	0	0
Chr03	103978298	103978436	peaks1297	0	1	116	9.81884	2.0403	0.412639	0.544624	0	Chr03	103978298	103978436	peaks439	0	1	68	7.13768	1.76599	0.547515	0.704272	0	138	0	0
Chr03	103978298	103978463	peaks1299	0	1	94	9.92727	2.17858	0.412639	0.538146	0	Chr03	103978298	103978462	peaks441	0	3	131	6.90244	1.73985	0.547515	0.692214	0	164	0	-1
Chr03	104190605	104190779	peaks1304	0	3	162	3.98851	2.36105	0.126901	0.61227	0.114943	Chr03	104190604	104190778	peaks445	0	4	220	7.11494	4.5585	0.265364	0.572829	0.258621	173	-1	-1
Chr03	111657969	111658141	peaks1325	0	4	752	12.9709	4.91489	0.545814	0.231626	0.0116279	Chr03	111657969	111658141	peaks455	0	2	294	7.4186	4.31052	0.454501	0.35203	0.00581395	172	0	0
Chr03	124873718	124873845	peaks1410	0	1	74.98	78.0315	137.642	0.906526	0.814945	0	Chr03	124873718	124873845	peaks486	0	1	74.98	64.7087	115.259	0.88047	0.820029	0.141732	127	0	0
Chr03	127389561	127389781	peaks1428	0	9	459	28.7045	19.1641	0.232026	0.286696	0.131818	Chr03	127389561	127389781	peaks495	0	4	352	19.6045	14.6732	0.279623	0.361815	0.2	220	0	0
Chr03	133209938	133209998	peaks1501	0	3	203	54.7167	4.41245	0.510099	0.727938	0	Chr03	133209938	133209998	peaks527	0	5	406	25.3167	5.59313	0.483142	0.793626	0	60	0	0
Chr03	139714316	139714485	peaks1564	0	3	287.97	9.43787	7.49264	0.563134	0.933929	0	Chr03	139714316	139714485	peaks549	0	1	90.99	8.75148	7.20436	0.77451	0.854283	0.384615	169	0	0
Chr03	140839148	140839230	peaks1575	0	4	207.6	20.7683	6.61908	0.891623	0.372974	0	Chr03	140839148	140839230	peaks553	0	2	103.8	12.9878	7.15933	0.313882	0.392554	0	82	0	0
Chr03	140941234	140941265	peaks1577	0	3	290	43.6774	1.74849	0.370148	0.471448	0	Chr03	140941234	140941265	peaks555	0	3	227	45.2581	1.19049	0.459398	0.580952	0	31	0	0
Chr03	144611183	144611244	peaks1610	0	2	156	31.7705	9.18015	0.407828	0.490013	0	Chr03	144611183	144611244	peaks581	0	2	190	32.623	12.6713	0.567598	0.699965	0	61	0	0
Chr03	146595937	146596139	peaks1636	0	1	254	4.77723	6.28411	0.193642	0.406635	0.386139	Chr03	146595937	146596140	peaks591	0	4	546	4.6601	6.68118	0.234588	0.517986	0.389163	202	0	1
Chr03	148417256	148417330	peaks1667	1	2	151.98	38.3514	12.3851	0.496762	0.515531	0	Chr03	148417256	148417330	peaks601	2	6	353.94	33.3243	10.9286	0.572556	0.537021	0	74	0	0
Chr04	974592	974741	peaks1702	0	1	65	11.5034	5.29103	0.287694	0.376189	0	Chr04	974592	974741	peaks618	0	1	65	12.9195	8.2336	0.233937	0.317187	0.14094	149	0	0
Chr04	2988169	2988302	peaks1723	0	3	303	8.35338	6.53872	0.537582	0.461485	0.37594	Chr04	2988170	2988302	peaks634	0	1	100	9.86364	7.14225	0.663445	0.628895	0	132	1	0
Chr04	9931113	9931238	peaks1774	0	1	92	12.096	10.4395	0.458486	0.312389	0.168	Chr04	9931112	9931237	peaks651	0	1	93	3.68	3.95495	0.273413	0.434363	0.176	124	-1	-1
Chr04	23763315	23763424	peaks1870	0	2	226.18	11.5505	5.5031	0.263658	0.367931	0	Chr04	23763315	23763424	peaks682	0	1	214.28	3.76147	1.91995	0.505764	0.225676	0	109	0	0
Chr04	49424033	49424158	peaks1965	0	2	244	11.352	10.5347	0.848291	0.549839	0	Chr04	49424033	49424158	peaks715	0	2	166	8.928	10.3206	0.913592	0.658643	0.368	125	0	0
Chr04	72672391	72672543	peaks1984	0	2	170	12.6447	8.74899	0.404164	0.497152	0.177632	Chr04	72672392	72672544	peaks729	0	1	84	4.52632	3.52425	0.431394	0.157698	0.309211	151	1	1
Chr04	116124963	116125033	peaks2020	0	2	530	10.7286	3.35057	0.362277	0.205979	0	Chr04	116124963	116125033	peaks752	0	1	88	17.5714	4.78859	0.356006	0.252515	0	70	0	0
Chr04	119483796	119483939	peaks2027	0	1	110.65	7.00699	5.59282	0.651969	0.235669	0.258741	Chr04	119483796	119483939	peaks753	0	1	109.65	7.79021	5.10841	0.892944	0.234359	0.272727	143	0	0
Chr04	138472379	138472580	peaks2091	0	3	192	20.5522	17.743	0.6061	0.924201	0	Chr04	138472379	138472580	peaks775	0	8	710	21.403	19.5723	0.510684	0.904447	0.402985	201	0	0
Chr04	147804901	147805029	peaks2129	0	1	80	8.32031	4.91797	0.229275	0.564688	0.234375	Chr04	147804901	147805029	peaks797	0	1	82	6.95312	4.47014	0.216336	0.76257	0.234375	128	0	0
Chr04	122595168	122612768	peaks2144	0	2	120	2.28625	5.60194	0.993228	0.618167	0.602614	Chr04	122595168	122612768	peaks804	0	2	163.98	1.11432	3.6787	0.984615	0.698538	0.780682	17600	0	0
Chr04	45720715	72048369	peaks2155	3	96	4602.41	3.49756	506.644	0.984182	0.990879	0.721583	Chr04	45720715	72048369	peaks808	0	57	2850.44	1.48667	246.716	0.985538	0.990998	0.947708	26327654	0	0
Chr04	72076781	137216953	peaks2156	0	70	1373.84	4.79715	651.76	0.994887	0.444969	0.704808	Chr04	72076781	137216953	peaks809	0	59	1053.79	2.78451	437.576	0.994537	0.427617	0.934033	65140172	0	0
Chr05	7957192	7957330	peaks2215	0	4	552	8.14493	6.07269	0.715006	0.459639	0.289855	Chr05	7957192	7957331	peaks834	0	1	87	7.36691	5.54918	0.988235	0.551053	0.28777	138	0	1
Chr05	11417107	11417335	peaks2231	10	253	14488.5	806.026	137.963	0.987663	0.998016	0	Chr05	11417107	11417335	peaks840	17	221	13591.1	837.202	108.671	0.991708	0.998534	0	228	0	0
Chr05	26826862	26826974	peaks2287	0	5	550.7	44.1518	7.72081	0.602169	0.691027	0	Chr05	26826862	26826974	peaks851	0	15	765	36.1071	4.83358	0.660026	0.730762	0	112	0	0
Chr05	58801579	58801757	peaks2322	0	4	472	16.5	18.1623	0.182733	0.0900241	0.314607	Chr05	58801579	58801757	peaks857	0	2	118	11.736	13.8435	0.14936	0.0439055	0.522472	178	0	0
Chr05	9484234	55305595	peaks2570	6	333	27191.9	5.39414	731.239	0.98045	0.980497	0.696058	Chr05	9484234	55305595	peaks916	2	250	20409.9	3.17924	427.727	0.98295	0.982371	0.929469	45821361	0	0
Chr06	1149609	1149902	peaks2588	0	1	36.71	10.7645	9.11638	0.911684	0.181652	0.170648	Chr06	1149609	1149902	peaks933	0	3	194.92	9.27645	5.4824	0.876733	0.325331	0.150171	293	0	0
Chr06	6273501	6273697	peaks2650	0	2	201.72	22.6122	28.1211	0.875877	0.50536	0.0102041	Chr06	6273501	6273697	peaks959	0	4	201.2	576.429	1684.53	0.998408	0.987992	0.0102041	196	0	0
Chr06	6766941	6767106	peaks2654	0	4	678	9.07273	8.00346	0.215812	0.61051	0.387879	Chr06	6766941	6767106	peaks965	0	3	373	5.12121	5.55718	0.267027	0.77261	0.460606	165	0	0
Chr06	19176936	19177038	peaks2700	0	4	803.6	14.3431	4.25762	0.859384	0.260941	0	Chr06	19176936	19177038	peaks991	0	1	96.95	12.0392	2.55113	0.853901	0.412698	0.0294118	102	0	0
Chr06	25373060	25373218	peaks2724	0	1	82.74	15.5886	6.80016	0.263873	0.245672	0	Chr06	25373060	25373218	peaks1004	0	6	500.42	11.6329	7.12844	0.280317	0.203595	0.234177	158	0	0
Chr06	68954271	68954326	peaks2771	0	1	95.99	19.1091	1.78552	0.357361	0.347553	0	Chr06	68954271	68954327	peaks1027	0	2	379.96	15.7857	2.9983	0.277377	0.400181	0	55	0	1
Chr06	68954271	68954328	peaks2772	0	2	187.98	19.0351	1.79634	0.368922	0.358559	0	Chr06	68954271	68954327	peaks1027	0	2	379.96	15.7857	2.9983	0.277377	0.400181	0	56	0	-1
Chr06	104713808	104714010	peaks2902	0	2	192	10.9604	8.56648	0.571132	0.985765	0.227723	Chr06	104713808	104714010	peaks1062	0	5	348	16.604	12.7148	0.669552	0.940624	0.351485	202	0	0
Chr06	105659468	105659625	peaks2909	0	9	1089	9.06369	9.83797	0.140146	0.476985	0.522293	Chr06	105659468	105659625	peaks1065	0	1	120	3.2293	3.23175	0.101302	0.1787	0.458599	157	0	0
Chr06	109546352	109548134	peaks2954	0	6	1184.54	5.01403	8.00731	0.694529	0.708682	0.444444	Chr06	109546352	109548134	peaks1093	0	3	208.68	3.10606	6.13224	0.488934	0.910314	0.707632	1782	0	0
Chr06	112609480	112609591	peaks2983	0	4	402	57.9009	6.35717	0.722229	0.374283	0	Chr06	112609480	112609591	peaks1108	0	6	286	44.2973	5.37528	0.796457	0.36079	0	111	0	0
Chr06	119992950	119993070	peaks3072	0	1	103	14	7.40158	0.336571	0.261444	0.191667	Chr06	119992951	119993071	peaks1142	0	2	408	8.30833	4.31044	0.219611	0.257852	0.141667	119	1	1
Chr06	119992952	119993072	peaks3073	0	1	101	14.1083	7.44065	0.337146	0.26338	0.191667	Chr06	119992951	119993071	peaks1142	0	2	408	8.30833	4.31044	0.219611	0.257852	0.141667	119	-1	-1
Chr06	124528541	124528722	peaks3131	0	3	248.4	49.3812	24.8501	0.535515	0.608198	0	Chr06	124528541	124528722	peaks1157	0	4	340.78	36.9834	19.6023	0.546826	0.735406	0	181	0	0
Chr06	127345143	127345185	peaks3164	0	9	763	133.167	12.1438	0.694524	0.74375	0	Chr06	127345143	127345185	peaks1178	0	4	323	82.619	6.17195	0.795324	0.710483	0	42	0	0
Chr06	130123403	130123571	peaks3194	0	1	42	11.1131	5.87613	0.28221	0.338218	0.142857	Chr06	130123402	130123572	peaks1204	0	2	86	5.45294	3.16611	0.233422	0.242482	0.141176	168	-1	1
Chr06	135977840	135977942	peaks3265	0	3	228	21.4608	4.65195	0.25977	0.98166	0	Chr06	135977841	135977942	peaks1233	1	1	75	6.52475	1.8647	0.291889	0.941007	0	101	1	0
Chr07	5590637	5590695	peaks3351	0	2	196	24.3621	7.19602	0.575326	0.431714	0	Chr07	5590637	5590695	peaks1262	0	1	99	11.1552	3.50272	0.508248	0.430472	0	58	0	0
Chr07	7436422	7436641	peaks3356	0	2	136.31	6.48402	6.90268	0.384117	0.405199	0.502283	Chr07	7436422	7436641	peaks1268	0	1	68.65	2.57534	2.51162	0.544656	0.346979	0.429224	219	0	0
Chr07	16188355	16188518	peaks3396	0	4	448	33.773	25.2364	0.551992	0.504388	0.263804	Chr07	16188355	16188518	peaks1277	0	4	288	22.1963	14.3205	0.70864	0.645026	0.251534	163	0	0
Chr07	16188355	16188534	peaks3397	0	6	408	33.4469	24.1259	0.551992	0.535848	0.240223	Chr07	16188355	16188534	peaks1278	0	1	25	20.8324	14.3467	0.70864	0.654427	0.22905	179	0	0
Chr07	16966603	16966721	peaks3403	0	4	292	25.5593	14.2796	0.538301	0.418737	0.194915	Chr07	16966602	16966721	peaks1282	0	2	186	15.8908	9.38602	0.432963	0.36513	0.218487	118	-1	0
Chr07	102130706	102130768	peaks3505	0	4	392	24.2581	6.02932	0.712796	0.824561	0	Chr07	102130706	102130768	peaks1312	0	1	89.95	3.16129	0.986907	0.438479	0.452656	0	62	0	0
Chr07	107192373	107192504	peaks3514	0	2	284	9.40458	7.80466	0.292515	0.379507	0.244275	Chr07	107192373	107192504	peaks1320	0	3	218	11.9313	9.85094	0.322238	0.320165	0.343511	131	0	0
Chr07	107581558	107581961	peaks3519	10	17	135.95	726.754	768.653	0.996332	0.228321	0	Chr07	107581558	107581961	peaks1321	1	11	88	469.844	494.058	0.996496	0.198758	0.0297767	403	0	0
Chr07	123148016	123148183	peaks3589	0	1	48	7.54491	5.64913	0.181231	0.443841	0.329341	Chr07	123148016	123148183	peaks1342	0	1	44	3.26946	3.92968	0.323129	0.174571	0.323353	167	0	0
Chr07	132412477	132412593	peaks3646	0	4	320	24.681	23.9113	0.496047	0.781238	0.293103	Chr07	132412478	132412593	peaks1363	0	1	112	11.9217	11.4163	0.411901	0.758893	0.295652	115	1	0
Chr07	133135250	133135433	peaks3656	0	1	72.94	15.6612	8.44493	0.220474	0.305837	0	Chr07	133135250	133135433	peaks1367	0	4	291.76	8.65027	5.35087	0.261127	0.284171	0.191257	183	0	0
Chr08	2531344	2531464	peaks3700	0	3	282	10.525	10.9696	0.767977	0.608342	0.4	Chr08	2531344	2531464	peaks1383	0	3	888	5.875	4.93045	0.858407	0.547189	0.4	120	0	0
Chr08	3466807	3466847	peaks3702	0	3	222.77	20.925	3.16534	0.603896	0.542802	0	Chr08	3466807	3466847	peaks1386	0	1	57.82	18.425	2.53858	0.648197	0.51145	0	40	0	0
Chr08	7574510	7574697	peaks3733	0	1	84.95	13.107	7.37384	0.271367	0.597254	0.0695187	Chr08	7574509	7574696	peaks1398	8	4	343.72	16.5936	9.16256	0.607737	0.816682	0.165775	186	-1	-1
Chr08	7583428	7583848	peaks3734	0	1	59.85	6.50476	9.96888	0.382384	0.296769	0.307143	Chr08	7583428	7583848	peaks1402	0	1	97.9	3.13571	3.86476	0.271379	0.423289	0.516667	420	0	0
Chr08	25118821	25118949	peaks3778	0	2	181.9	16.3672	14.2718	0.414733	0.739577	0.171875	Chr08	25118821	25118949	peaks1421	0	1	84.96	12.8047	7.17641	0.374919	0.425366	0.0625	128	0	0
Chr08	107261364	107261545	peaks3883	0	1	83.99	11.7569	7.31581	0.225515	0.238084	0.248619	Chr08	107261364	107261545	peaks1465	0	2	167.98	8.37017	6.27289	0.340447	0.18337	0.248619	181	0	0
Chr08	120473358	120473679	peaks3934	0	3	180	6.95639	9.04013	0.133484	0.439405	0.454829	Chr08	120473358	120473680	peaks1482	0	1	60	6.68944	9.2015	0.346939	0.472149	0.590062	321	0	1
Chr08	51103394	75008777	peaks4063	20	391	29410.3	1.67095	42.0307	0.991032	0.988591	0.751539	Chr08	51103394	75008777	peaks1535	2	153	11797.6	0.482082	39.8787	0.99086	0.985401	0.960193	23905383	0	0
Chr09	127334	127489	peaks4065	2	2	252	14.271	7.1791	0.989209	0.44964	0.0709677	Chr09	127334	127489	peaks1536	2	3	415	11.1097	7.20266	0.988554	0.765279	0.135484	155	0	0
Chr09	127334	127516	peaks4066	2	8	338	13.6374	6.79692	0.989209	0.460082	0.0604396	Chr09	127334	127516	peaks1538	2	1	45	10.9176	6.66455	0.988554	1	0.115385	182	0	0
Chr09	127351	127516	peaks4068	0	2	138	13.3394	7.05347	0.818182	0.460082	0.0666667	Chr09	127351	127516	peaks1540	0	2	78	10.8242	6.98913	0.814035	1	0.127273	165	0	0
Chr09	13923214	13923350	peaks4156	0	6	612	8.93382	7.58501	0.513497	0.67898	0.161765	Chr09	13923213	13923349	peaks1574	0	1	103	6.83088	5.31999	0.451887	0.384274	0.242647	135	-1	-1
Chr09	16757467	16757565	peaks4181	0	1	110	15.4898	9.39306	0.35567	0.326873	0.142857	Chr09	16757467	16757566	peaks1585	0	1	109	10.5253	4.41381	0.396047	0.272703	0.0606061	98	0	1
Chr09	18035133	18035346	peaks4189	0	8	858	20.7653	15.3238	0.262726	0.425021	0.126761	Chr09	18035133	18035346	peaks1590	1	2	180	17.0094	12.5676	0.405658	0.385499	0.248826	213	0	0
Chr09	30719771	30719954	peaks4260	0	3	315	8.6612	9.35429	0.231421	0.443313	0.273224	Chr09	30719771	30719954	peaks1621	0	2	220	4.13115	4.39252	0.155972	0.294159	0.42623	183	0	0
Chr09	120167586	120167764	peaks4409	1	1	79	13.1404	8.91706	0.137938	0.641026	0.0505618	Chr09	120167587	120167765	peaks1647	0	1	78	6.3427	5.34122	0.1551	0.609204	0.314607	177	1	1
Chr09	125838791	125838885	peaks4438	0	1	171.9	17.0319	3.42535	0.967956	0.670997	0	Chr09	125838791	125838885	peaks1663	0	1	277.97	22.6277	2.92089	0.990685	0.792474	0	94	0	0
Chr10	5274175	5274240	peaks4489	0	3	218.82	26.3692	3.80109	0.373583	0.848935	0	Chr10	5274175	5274240	peaks1688	0	10	783.64	22.9231	4.05845	0.408107	0.825028	0	65	0	0
Chr10	11544228	11544388	peaks4527	0	2	102	19.0562	8.01814	0.447489	0.737842	0	Chr10	11544228	11544388	peaks1709	0	4	188	17.6125	6.21288	0.658265	0.922326	0	160	0	0
Chr10	37913838	37914428	peaks4635	1	6	47.94	21.3576	17.4317	0.347701	0.264816	0.128814	Chr10	37913838	37914428	peaks1743	0	6	47.76	13.2864	14.316	0.426787	0.185431	0.177966	590	0	0
Chr10	80060890	80061400	peaks4703	0	1	57.91	7.78039	6.83638	0.617829	0.438884	0.0254902	Chr10	80060890	80061400	peaks1767	0	4	320.49	3.94314	4.96129	0.592742	0.539541	0.352941	510	0	0
Chr10	112083476	112083714	peaks4774	2	4	34	287.265	187.227	0.990356	0.997976	0	Chr10	112083476	112083714	peaks1784	4	1	8	182.971	122.543	0.977495	1	0.176471	238	0	0
Chr10	120686123	120686225	peaks4825	0	1	62	12.6863	3.22363	0.466344	0.261959	0	Chr10	120686123	120686225	peaks1805	0	8	731.6	15.3627	2.57739	0.540493	0.482726	0	102	0	0
Chr10	122522923	122523090	peaks4839	0	2	308	14.6347	9.99902	0.308115	0.290323	0	Chr10	122522923	122523090	peaks1810	0	1	77	9.2515	6.02859	0.28308	0.398901	0.197605	167	0	0
Chr10	123476573	123476918	peaks4848	0	1	152	4.31014	5.04755	0.156469	0.279702	0.318841	Chr10	123476573	123476918	peaks1815	0	3	330	3.46667	5.6558	0.186124	0.279853	0.591304	345	0	0
Chr11	6018559	6018633	peaks4965	0	4	222	28.6622	6.0455	0.652415	0.458892	0	Chr11	6018559	6018632	peaks1846	0	4	272	28.6027	5.56097	0.471864	0.51581	0	73	0	-1
Chr11	6249961	6250117	peaks4969	0	2	187.92	8.6859	7.00165	0.277273	0.141388	0.301282	Chr11	6249960	6250116	peaks1849	0	2	185.92	6.37821	4.68268	0.289531	0.139675	0.301282	155	-1	-1
Chr11	8660704	8660749	peaks4991	0	4	380	22.4	5.2128	0.227386	0.529134	0	Chr11	8660703	8660749	peaks1859	0	2	148	19.5435	3.07661	0.278328	0.660059	0	45	-1	0
Chr11	25223608	25223736	peaks5095	0	4	273.95	13.7656	4.34001	0.573176	0.440433	0	Chr11	25223608	25223737	peaks1898	0	4	243.6	11.5039	4.23738	0.368294	0.721779	0	128	0	1
Chr11	27137301	27137485	peaks5113	0	2	121.8	9.52174	4.42566	0.35329	0.281566	0.0108696	Chr11	27137301	27137485	peaks1906	0	3	189.69	5.17391	2.53929	0.491752	0.328742	0.076087	184	0	0
Chr11	31022704	31022924	peaks5127	0	1	80	23.9045	14.2253	0.634598	0.97114	0	Chr11	31022704	31022924	peaks1917	0	2	152	15.3682	6.25488	0.650758	1	0	220	0	0
Chr11	37295270	37295561	peaks5181	0	2	60	19.0997	5.08015	0.818013	0.940887	0	Chr11	37295269	37295561	peaks1926	0	8	500	20.1438	3.45814	0.782411	0.958661	0	291	-1	0
Chr11	98274314	98274473	peaks5271	0	4	291	20.9811	11.0091	0.468144	0.445134	0	Chr11	98274314	98274473	peaks1949	0	2	246	30.9119	10.2161	0.745323	0.767442	0	159	0	0
Chr11	116692639	116692761	peaks5312	1	1	101	10.7541	7.48475	0.378561	0.232205	0.254098	Chr11	116692639	116692762	peaks1965	0	2	289	12.1463	7.16777	0.339357	0.292324	0.252033	122	0	1
Chr12	21282631	21282807	peaks5411	0	2	164	10.6818	8.24765	0.172747	0.286196	0.340909	Chr12	21282630	21282806	peaks1987	0	2	162	12.5511	9.14577	0.262312	0.427625	0.329545	175	-1	-1
Chr12	39240253	39240379	peaks5437	0	4	385.76	15.4603	5.94906	0.328209	0.276957	0	Chr12	39240253	39240379	peaks1994	0	6	1295.16	26.7143	11.655	0.595841	0.361308	0	126	0	0
Chr12	57173491	57173677	peaks5457	0	2	98	14.7903	8.05653	0.352734	0.311152	0	Chr12	57173491	57173677	peaks1998	0	1	49	5.17742	4.87982	0.240664	0.216787	0.241935	186	0	0
Chr12	57546419	57546633	peaks5460	0	2	288	11.3879	9.14852	0.35589	0.327031	0.369159	Chr12	57546418	57546632	peaks1999	2	2	146	6.03738	5.81317	0.505413	0.199634	0.378505	213	-1	-1
Chr12	60780702	60780836	peaks5477	0	1	40	8.89552	4.29034	0.592516	0.314396	0.0298507	Chr12	60780702	60780835	peaks2007	0	1	41	5.92481	3.91186	0.434025	0.251199	0.0676692	133	0	-1
Chr12	75553666	75553804	peaks5559	0	6	402	21.9928	17.4479	0.316407	0.383079	0	Chr12	75553666	75553804	peaks2049	0	5	340	34.6377	20.3366	0.428696	0.576895	0	138	0	0
Chr12	84792568	84792688	peaks5650	0	2	100	8.51667	6.16169	0.455363	0.229448	0.241667	Chr12	84792568	84792688	peaks2092	0	1	53	6.95	4.06376	0.483847	0.477903	0.208333	120	0	0
Chr12	86614823	86614988	peaks5682	0	1	64	6.52727	5.49332	0.317723	0.7	0.315152	Chr12	86614822	86614988	peaks2102	0	1	63	7.03012	5.02335	0.272563	0.815498	0.313253	165	-1	0
Chr12	93161029	93161131	peaks5728	0	3	170.97	27.5588	6.31459	0.762023	0.690352	0	Chr12	93161029	93161131	peaks2130	0	1	57.85	4.30392	1.91377	0.732323	0.313455	0	102	0	0
Chr12	93548344	93548516	peaks5736	1	2	167.94	10.6279	7.99134	0.570332	0.551905	0.319767	Chr12	93548344	93548516	peaks2134	0	1	83.97	13.3314	9.84594	0.983501	0.560146	0.302326	172	0	0
Chr12	94750837	94750890	peaks5752	0	4	744	29.4528	6.52301	0.248132	0.259259	0	Chr12	94750837	94750890	peaks2147	0	1	88	7.4717	2.24536	0.188213	0.185915	0	53	0	0
Chr12	98677518	98677685	peaks5792	0	2	172	8.97605	6.82278	0.260976	0.508415	0.233533	Chr12	98677518	98677684	peaks2167	0	1	87	4.68072	3.69147	0.233083	0.486559	0.325301	166	0	-1
Chr12	98677519	98677675	peaks5793	0	1	88	8.46154	6.74098	0.258967	0.487294	0.25	Chr12	98677518	98677676	peaks2166	0	3	370	4.56329	3.74577	0.233083	0.496939	0.341772	156	-1	1
Chr12	99563874	99564011	peaks5804	0	2	150	19.1168	6.36834	0.458079	0.442738	0	Chr12	99563874	99564011	peaks2173	0	1	82	3.72993	2.56451	0.288783	0.377025	0.270073	137	0	0
Chr12	101819929	101820127	peaks5827	2	3	114	8.66162	2.44983	0.40269	0.312857	0	Chr12	101819929	101820127	peaks2193	0	4	160	12.5707	6.5453	0.827463	0.334084	0	198	0	0
Chr12	101871655	101872000	peaks5829	0	8	850.56	22.3565	14.3998	0.438167	0.344711	0.0202899	Chr12	101871654	101871999	peaks2195	0	1	214.64	14.3246	9.08409	0.558445	0.302687	0.176812	344	-1	-1
Chr12	104071389	104071546	peaks5854	0	12	2073.52	12.121	7.94115	0.598805	0.557704	0.216561	Chr12	104071389	104071546	peaks2208	0	1	112.43	5.94904	4.15434	0.289209	0.666667	0.318471	157	0	0
Chr12	104071429	104071546	peaks5855	0	2	426	10.6496	8.5678	0.411064	0.557704	0.282051	Chr12	104071429	104071546	peaks2209	0	1	210	5.09402	4.41052	0.254144	0.666667	0.418803	117	0	0
Chr12	105204470	105204630	peaks5885	1	2	108	9.5375	4.6191	0.55305	0.651488	0.13125	Chr12	105204470	105204631	peaks2222	0	1	102	13.6832	6.91153	0.675318	0.970627	0.167702	160	0	1
Chr12	106210543	106210874	peaks5897	0	4	261.9	4.89426	8.369	0.29888	0.576313	0.712991	Chr12	106210544	106210874	peaks2228	0	1	72.95	2.88788	4.71518	0.237037	0.485149	0.715152	330	1	0
Chr12	91064245	91081022	peaks5915	0	2	195.88	1.73172	3.88763	0.757495	0.830508	0.607022	Chr12	91064245	91081022	peaks2234	0	15	1324.63	0.80968	3.26457	0.894881	0.954784	0.871252	16777	0	0
Chr12	58926816	89422601	peaks5930	0	380	19757.7	4.43619	465.497	0.981889	0.939552	0.616405	Chr12	58926816	89422601	peaks2237	0	117	6133.88	2.79183	328.781	0.99018	0.93112	0.835426	30495785	0	0

## Sheet: G-tomato-S-tomato
Supplemental Table 14 Statistics of grafted goji stock(S-goji) eccDNAs transferred to tomato scions(G-tomato)
#G-tomato-S-tomato represents the remaining data of grafted tomato scion (G-tomato) eccDNAs removal self-grafted scion (S-tomato) eccDNAs
Supplemental Table 14 Statistics of grafted goji stock(S-goji) eccDNAs transferred to tomato scions(G-tomato)
G-tomato												S-tomato
#Chr	Start	End	peaksID	Discordants	Split_reads	Circle_score	Mean_coverage	Standard_deviation	Increase_start	Increase_end	Coverage_continuity	#Chr	Start	End	peaksID	Discordants	Split_reads	Circle_score	Mean_coverage	Standard_deviation	Increase_start	Increase_end	Coverage_continuity
Chr01	317485	317676	peaks1	8	2	175.64	12.0314	7.87395	0.633553	0.475766	0.109948	.	-1	-1	.	.	.	.	.	.	.	.	.	0	-317486	-317677
Chr01	317501	317658	peaks2	0	4	196	12.0127	7.97207	0.593144	0.39342	0.133758	.	-1	-1	.	.	.	.	.	.	.	.	.	0	-317502	-317659
Chr01	317504	317695	peaks3	0	4	550.64	13.1466	7.62398	0.570232	0.573222	0.109948	.	-1	-1	.	.	.	.	.	.	.	.	.	0	-317505	-317696
Chr01	365775	365944	peaks4	0	2	396	9.66864	7.03308	0.236028	0.296091	0.130178	.	-1	-1	.	.	.	.	.	.	.	.	.	0	-365776	-365945
Chr01	392157	392247	peaks5	0	2	238.08	11.0556	4.27229	0.483244	0.437747	0.122222	.	-1	-1	.	.	.	.	.	.	.	.	.	0	-392158	-392248
Chr01	592653	592871	peaks6	0	1	108	13.5367	9.92361	0.262861	0.391677	0.279817	Chr01	592666	592884	peaks8	0	2	82	4.29358	3.20064	0.0627503	0.586238	0.325688	205	13	13
Chr01	592657	592877	peaks7	0	3	148	13.2955	9.79095	0.244985	0.395041	0.277273	Chr01	592666	592884	peaks8	0	2	82	4.29358	3.20064	0.0627503	0.586238	0.325688	211	9	7
Chr01	621138	621271	peaks8	0	3	336	7.91729	8.30802	0.967105	0.282198	0.481203	.	-1	-1	.	.	.	.	.	.	.	.	.	0	-621139	-621272
Chr01	669862	670698	peaks9	0	2	228	4.96053	6.91193	0.387857	0.550743	0.498804	.	-1	-1	.	.	.	.	.	.	.	.	.	0	-669863	-670699
Chr01	752775	752941	peaks10	0	2	174	7.66265	5.90951	0.942693	0.690795	0.114458	.	-1	-1	.	.	.	.	.	.	.	.	.	0	-752776	-752942
Chr01	839916	840025	peaks11	0	1	46	3.86239	2.16929	0.38851	0.355932	0	.	-1	-1	.	.	.	.	.	.	.	.	.	0	-839917	-840026
Chr01	886899	887483	peaks12	0	2	90	51.7568	218.966	0.621931	0.712952	0.195205	.	-1	-1	.	.	.	.	.	.	.	.	.	0	-886900	-887484
Chr01	913681	913811	peaks13	0	10	1011	11.2769	9.84262	0.567402	0.7397	0.284615	.	-1	-1	.	.	.	.	.	.	.	.	.	0	-913682	-913812
Chr01	925447	925563	peaks15	0	3	165	40.3017	12.0832	0.395769	0.567008	0	Chr01	925447	925569	peaks11	0	2	100	37.377	11.9989	0.561125	0.997966	0	116	0	6
Chr01	1098940	1099101	peaks16	0	1	8	2.12422	1.53533	0.244421	1	0.0621118	.	-1	-1	.	.	.	.	.	.	.	.	.	0	-1098941	-1099102
Chr01	1131591	1131701	peaks17	0	2	149.98	14.3182	5.88979	0.31243	0.275221	0	.	-1	-1	.	.	.	.	.	.	.	.	.	0	-1131592	-1131702
Chr01	1247460	1247838	peaks18	1	2	46	13.5556	9.28065	0.735442	0.685242	0.169312	.	-1	-1	.	.	.	.	.	.	.	.	.	0	-1247461	-1247839
Chr01	1278407	1278599	peaks19	0	1	28	10.6354	6.26352	0.534066	0.376274	0	.	-1	-1	.	.	.	.	.	.	.	.	.	0	-1278408	-1278600
Chr01	1424742	1424920	peaks20	0	1	97	6.96067	4.64512	0.31804	0.7322	0.252809	.	-1	-1	.	.	.	.	.	.	.	.	.	0	-1424743	-1424921
Chr01	1424759	1424921	peaks21	0	1	56	6.59259	4.70822	0.223149	0.742796	0.277778	.	-1	-1	.	.	.	.	.	.	.	.	.	0	-1424760	-1424922
Chr01	1938274	1938527	peaks22	0	2	104	3.55336	2.50101	0.270669	0.269357	0.0513834	.	-1	-1	.	.	.	.	.	.	.	.	.	0	-1938275	-1938528
Chr01	1951752	1952240	peaks23	0	1	39	4.05328	6.29998	0.463184	0.20593	0.70082	.	-1	-1	.	.	.	.	.	.	.	.	.	0	-1951753	-1952241
Chr01	2116395	2116747	peaks24	0	1	86.91	3.13636	2.7404	0.204317	0.686603	0.204545	.	-1	-1	.	.	.	.	.	.	.	.	.	0	-2116396	-2116748
Chr01	2243562	2243764	peaks25	0	2	98	9.09406	2.66181	0.235664	0.534451	0	.	-1	-1	.	.	.	.	.	.	.	.	.	0	-2243563	-2243765
Chr01	2604713	2604945	peaks27	0	6	132	3.54741	3.25197	0.166033	0	0.443966	.	-1	-1	.	.	.	.	.	.	.	.	.	0	-2604714	-2604946
Chr01	2611218	2611334	peaks28	0	2	41.76	6.99138	2.45826	0.873508	0.390924	0	.	-1	-1	.	.	.	.	.	.	.	.	.	0	-2611219	-2611335
Chr01	2861725	2861821	peaks29	0	1	25	4.9375	2.64895	0.519737	0.80203	0	.	-1	-1	.	.	.	.	.	.	.	.	.	0	-2861726	-2861822
Chr01	2958533	2958784	peaks30	0	1	59	1.85657	1.65661	0.373178	0.254446	0.258964	.	-1	-1	.	.	.	.	.	.	.	.	.	0	-2958534	-2958785
Chr01	3015510	3015615	peaks31	0	1	164	1.97143	0.322406	0.284091	0.25718	0.00952381	.	-1	-1	.	.	.	.	.	.	.	.	.	0	-3015511	-3015616
Chr01	3147361	3147571	peaks32	0	1	70.99	3.46667	2.77597	0.298646	0.116822	0.295238	.	-1	-1	.	.	.	.	.	.	.	.	.	0	-3147362	-3147572
Chr01	3305513	3305893	peaks33	0	1	8	12.3105	4.62526	0.746947	0.340657	0.0184211	.	-1	-1	.	.	.	.	.	.	.	.	.	0	-3305514	-3305894
Chr01	3319359	3319562	peaks34	0	1	86	2.46798	2.14561	0.0757221	0.455378	0.0492611	.	-1	-1	.	.	.	.	.	.	.	.	.	0	-3319360	-3319563
Chr01	3585593	3585716	peaks35	0	1	72	11.9512	3.64893	0.307325	0.225	0	.	-1	-1	.	.	.	.	.	.	.	.	.	0	-3585594	-3585717
Chr01	3641615	3641811	peaks36	0	3	138	6.78061	3.07854	0.462332	0.239372	0	.	-1	-1	.	.	.	.	.	.	.	.	.	0	-3641616	-3641812
Chr01	3680837	3681382	peaks37	0	1	44	2.33945	2.45704	0.131824	0.397463	0.144954	.	-1	-1	.	.	.	.	.	.	.	.	.	0	-3680838	-3681383
Chr01	3779442	3779620	peaks38	0	1	50	9.96629	4.65784	0.346736	0.317365	0	Chr01	3779395	3779567	peaks21	1	1	102.97	9.81977	3.21824	0.501794	0.465915	0.0755814	125	-47	-53
Chr01	3779442	3779620	peaks38	0	1	50	9.96629	4.65784	0.346736	0.317365	0	Chr01	3779427	3779606	peaks22	1	2	192.85	10.0391	3.09146	0.551686	0.494124	0.0726257	164	-15	-14
Chr01	3779442	3779620	peaks38	0	1	50	9.96629	4.65784	0.346736	0.317365	0	Chr01	3779433	3779610	peaks23	1	1	117.96	9.9887	3.1227	0.564233	0.493002	0.0734463	168	-9	-10
Chr01	3779442	3779620	peaks38	0	1	50	9.96629	4.65784	0.346736	0.317365	0	Chr01	3779444	3779622	peaks24	0	2	102	9.71348	3.18034	0.540957	0.497125	0.0730337	176	2	2
Chr01	3781326	3781955	peaks39	0	1	42	1.91097	2.27903	0.553846	0.301192	0.352941	.	-1	-1	.	.	.	.	.	.	.	.	.	0	-3781327	-3781956
Chr01	3807941	3808812	peaks40	0	2	120	4.37887	7.16101	0.242921	0.339303	0.572905	.	-1	-1	.	.	.	.	.	.	.	.	.	0	-3807942	-3808813
Chr01	3990782	3990860	peaks41	0	1	69	12.3333	8.00908	0.665284	0.75215	0	.	-1	-1	.	.	.	.	.	.	.	.	.	0	-3990783	-3990861
Chr01	4266667	4266861	peaks42	0	2	84	43.2062	122.845	0.258015	0.854815	0.108247	.	-1	-1	.	.	.	.	.	.	.	.	.	0	-4266668	-4266862
Chr01	4346835	4347404	peaks43	0	2	114	3.34798	1.9371	0.370188	0.215953	0.161687	.	-1	-1	.	.	.	.	.	.	.	.	.	0	-4346836	-4347405
Chr01	4474849	4475529	peaks44	0	3	78	16.9868	17.6446	0.27016	0.707655	0.320588	.	-1	-1	.	.	.	.	.	.	.	.	.	0	-4474850	-4475530
Chr01	4660334	4661626	peaks45	0	2	18	12.9288	10.2457	0.409603	0.655172	0.116099	.	-1	-1	.	.	.	.	.	.	.	.	.	0	-4660335	-4661627
Chr01	5123731	5123945	peaks46	0	2	162	12.4533	9.83391	0.280436	0.215153	0.200935	Chr01	5088355	106985309	peaks176	0	116	10714.3	1.10149	133.769	0.979839	0.992064	0.945136	214	-35376	101861364
Chr01	5130086	5130199	peaks47	0	2	15.86	23.1593	2.97948	0.4214	0.474005	0	Chr01	5088355	106985309	peaks176	0	116	10714.3	1.10149	133.769	0.979839	0.992064	0.945136	113	-41731	101855110
Chr01	6232021	6232133	peaks48	0	1	37	10.4643	5.21832	0.584377	0.378109	0	Chr01	5088355	106985309	peaks176	0	116	10714.3	1.10149	133.769	0.979839	0.992064	0.945136	112	-1143666	100753176
Chr01	6331476	6331736	peaks49	0	1	88	7.13846	7.08004	0.372561	0.386263	0.453846	Chr01	5088355	106985309	peaks176	0	116	10714.3	1.10149	133.769	0.979839	0.992064	0.945136	260	-1243121	100653573
Chr01	7009557	7009717	peaks50	0	6	276	8.10625	7.37021	0.309671	0.536613	0.0375	Chr01	5088355	106985309	peaks176	0	116	10714.3	1.10149	133.769	0.979839	0.992064	0.945136	160	-1921202	99975592
Chr01	7009568	7009748	peaks51	0	3	105	6.09444	6.53427	0.256067	0.28725	0.0333333	Chr01	5088355	106985309	peaks176	0	116	10714.3	1.10149	133.769	0.979839	0.992064	0.945136	180	-1921213	99975561
Chr01	7159385	7159575	peaks52	0	4	132	6.68421	4.38001	0.443553	0.66055	0	Chr01	5088355	106985309	peaks176	0	116	10714.3	1.10149	133.769	0.979839	0.992064	0.945136	190	-2071030	99825734
Chr01	9194832	9195231	peaks53	0	3	240	6.42356	7.91835	0.377238	0.136934	0.318296	Chr01	5088355	106985309	peaks176	0	116	10714.3	1.10149	133.769	0.979839	0.992064	0.945136	399	-4106477	97790078
Chr01	9610375	9610978	peaks54	0	2	148	3.59038	5.70092	0.331738	0.996283	0.462687	Chr01	5088355	106985309	peaks176	0	116	10714.3	1.10149	133.769	0.979839	0.992064	0.945136	603	-4522020	97374331
Chr01	9803517	9803660	peaks55	0	2	190	13.0979	6.71635	0.255236	0.569763	0	Chr01	5088355	106985309	peaks176	0	116	10714.3	1.10149	133.769	0.979839	0.992064	0.945136	143	-4715162	97181649
Chr01	9862399	9862566	peaks56	0	1	49	2.65269	1.58937	0.636986	0.612658	0.167665	Chr01	5088355	106985309	peaks176	0	116	10714.3	1.10149	133.769	0.979839	0.992064	0.945136	167	-4774044	97122743
Chr01	9987817	9988225	peaks57	0	1	51	6.13725	6.12539	0.607595	0.347356	0.127451	Chr01	5088355	106985309	peaks176	0	116	10714.3	1.10149	133.769	0.979839	0.992064	0.945136	408	-4899462	96997084
Chr01	10342586	10342663	peaks58	0	1	29	5.35065	3.60651	0.492823	0.255901	0	Chr01	5088355	106985309	peaks176	0	116	10714.3	1.10149	133.769	0.979839	0.992064	0.945136	77	-5254231	96642646
Chr01	10769235	10769801	peaks59	0	6	54	131.617	183.349	0.96561	0.161017	0.173145	Chr01	5088355	106985309	peaks176	0	116	10714.3	1.10149	133.769	0.979839	0.992064	0.945136	566	-5680880	96215508
Chr01	11686395	11686525	peaks60	0	1	99.37	10.1769	5.80645	0.440217	0.465318	0.0692308	Chr01	5088355	106985309	peaks176	0	116	10714.3	1.10149	133.769	0.979839	0.992064	0.945136	130	-6598040	95298784
Chr01	12147442	12147561	peaks61	1	1	68	5.48739	4.7383	0.659044	0.669346	0	Chr01	5088355	106985309	peaks176	0	116	10714.3	1.10149	133.769	0.979839	0.992064	0.945136	119	-7059087	94837748
Chr01	12147446	12147526	peaks62	0	2	192	7.5	4.56618	0.653595	0.707547	0	Chr01	5088355	106985309	peaks176	0	116	10714.3	1.10149	133.769	0.979839	0.992064	0.945136	80	-7059091	94837783
Chr01	12182901	12183468	peaks63	0	3	63	4.92945	5.29436	0.708571	0.133927	0.320988	Chr01	12182933	12183511	peaks44	2	1	78	2.53633	3.56398	0.534653	0.151444	0.598616	535	32	43
Chr01	12182901	12183468	peaks63	0	3	63	4.92945	5.29436	0.708571	0.133927	0.320988	Chr01	5088355	106985309	peaks176	0	116	10714.3	1.10149	133.769	0.979839	0.992064	0.945136	567	-7094546	94801841
Chr01	12658079	12658244	peaks64	0	1	15	6.17576	3.1333	0.549118	0.235011	0.0909091	Chr01	5088355	106985309	peaks176	0	116	10714.3	1.10149	133.769	0.979839	0.992064	0.945136	165	-7569724	94327065
Chr01	14155887	14156254	peaks65	0	1	207	1.00817	1.30287	0.428571	0.585492	0.583106	Chr01	5088355	106985309	peaks176	0	116	10714.3	1.10149	133.769	0.979839	0.992064	0.945136	367	-9067532	92829055
Chr01	14170147	14170288	peaks66	0	1	219.12	10.2908	7.83476	0.632768	0.506336	0.319149	Chr01	14170147	14170301	peaks46	0	2	513.94	3.2987	2.29378	0.524476	0.84375	0.298701	141	0	13
Chr01	14170147	14170288	peaks66	0	1	219.12	10.2908	7.83476	0.632768	0.506336	0.319149	Chr01	5088355	106985309	peaks176	0	116	10714.3	1.10149	133.769	0.979839	0.992064	0.945136	141	-9081792	92815021
Chr01	14170147	14170301	peaks67	0	5	374.51	11.026	7.87809	0.632768	0.578194	0.292208	Chr01	5088355	106985309	peaks176	0	116	10714.3	1.10149	133.769	0.979839	0.992064	0.945136	154	-9081792	92815008
Chr01	14170147	14170332	peaks68	0	1	129.48	9.34595	8.10467	0.632768	0.524566	0.243243	Chr01	14170147	14170301	peaks46	0	2	513.94	3.2987	2.29378	0.524476	0.84375	0.298701	154	0	-31
Chr01	14170147	14170332	peaks68	0	1	129.48	9.34595	8.10467	0.632768	0.524566	0.243243	Chr01	5088355	106985309	peaks176	0	116	10714.3	1.10149	133.769	0.979839	0.992064	0.945136	185	-9081792	92814977
Chr01	17415035	17415208	peaks69	1	2	117	4.43353	2.5608	0.512438	0.452544	0.208092	Chr01	5088355	106985309	peaks176	0	116	10714.3	1.10149	133.769	0.979839	0.992064	0.945136	173	-12326680	89570101
Chr01	17415038	17415224	peaks70	0	1	36	4.36559	2.4595	0.500813	0.457588	0.193548	Chr01	5088355	106985309	peaks176	0	116	10714.3	1.10149	133.769	0.979839	0.992064	0.945136	186	-12326683	89570085
Chr01	18028550	18029078	peaks71	0	2	84	4.76326	4.91276	0.485581	0.975078	0.155303	Chr01	5088355	106985309	peaks176	0	116	10714.3	1.10149	133.769	0.979839	0.992064	0.945136	528	-12940195	88956231
Chr01	18142755	18142938	peaks72	0	1	68	3.22951	2.9219	0.226738	1	0.114754	Chr01	5088355	106985309	peaks176	0	116	10714.3	1.10149	133.769	0.979839	0.992064	0.945136	183	-13054400	88842371
Chr01	18535789	18536001	peaks73	0	2	66	5.82547	6.89495	0.401814	0.441997	0.108491	Chr01	5088355	106985309	peaks176	0	116	10714.3	1.10149	133.769	0.979839	0.992064	0.945136	212	-13447434	88449308
Chr01	18657887	18657932	peaks74	0	1	43	13.5111	2.01794	0.463415	0.431206	0	Chr01	5088355	106985309	peaks176	0	116	10714.3	1.10149	133.769	0.979839	0.992064	0.945136	45	-13569532	88327377
Chr01	20808743	20808922	peaks75	0	2	83.86	7.09497	2.9	0.310773	0.475299	0.0167598	Chr01	5088355	106985309	peaks176	0	116	10714.3	1.10149	133.769	0.979839	0.992064	0.945136	179	-15720388	86176387
Chr01	24040338	24040530	peaks76	0	1	63.99	2.08854	1.8107	0.986301	0.327038	0.177083	Chr01	5088355	106985309	peaks176	0	116	10714.3	1.10149	133.769	0.979839	0.992064	0.945136	192	-18951983	82944779
Chr01	26190178	26190354	peaks77	0	2	94	20.8864	11.4311	0.308723	0.298514	0.125	Chr01	5088355	106985309	peaks176	0	116	10714.3	1.10149	133.769	0.979839	0.992064	0.945136	176	-21101823	80794955
Chr01	26190245	26190435	peaks78	0	2	54	17.1	8.08153	0.174519	0.374978	0.115789	Chr01	5088355	106985309	peaks176	0	116	10714.3	1.10149	133.769	0.979839	0.992064	0.945136	190	-21101890	80794874
Chr01	26432187	26432356	peaks79	0	1	9	1.61538	0.634324	0.419501	0.793651	0.0177515	Chr01	5088355	106985309	peaks176	0	116	10714.3	1.10149	133.769	0.979839	0.992064	0.945136	169	-21343832	80552953
Chr01	26471578	26471671	peaks80	0	2	40	19.7634	12.9253	0.544754	0.0684824	0	Chr01	5088355	106985309	peaks176	0	116	10714.3	1.10149	133.769	0.979839	0.992064	0.945136	93	-21383223	80513638
Chr01	26711255	26711480	peaks81	0	3	86	6.35556	8.31212	0.302916	0.674572	0.2	Chr01	5088355	106985309	peaks176	0	116	10714.3	1.10149	133.769	0.979839	0.992064	0.945136	225	-21622900	80273829
Chr01	26891832	26892038	peaks82	0	6	278	4.22816	1.48173	0.766355	0.921005	0	Chr01	5088355	106985309	peaks176	0	116	10714.3	1.10149	133.769	0.979839	0.992064	0.945136	206	-21803477	80093271
Chr01	30324597	30324785	peaks83	0	2	120	2.90957	2.00725	0.135394	0.3535	0.148936	Chr01	5088355	106985309	peaks176	0	116	10714.3	1.10149	133.769	0.979839	0.992064	0.945136	188	-25236242	76660524
Chr01	30852882	30854379	peaks84	0	1	33	13.7088	5.33168	0.513199	0.438158	0	Chr01	5088355	106985309	peaks176	0	116	10714.3	1.10149	133.769	0.979839	0.992064	0.945136	1497	-25764527	76130930
Chr01	30860924	30861228	peaks85	0	1	9	137.497	110.56	0.916269	0.987348	0	Chr01	5088355	106985309	peaks176	0	116	10714.3	1.10149	133.769	0.979839	0.992064	0.945136	304	-25772569	76124081
Chr01	31043596	31043789	peaks86	3	3	234	6.57513	4.11943	0.828671	0.943396	0.0725389	Chr01	5088355	106985309	peaks176	0	116	10714.3	1.10149	133.769	0.979839	0.992064	0.945136	193	-25955241	75941520
Chr01	31043608	31043801	peaks87	0	3	81	6.55959	4.12723	0.810458	1	0.0725389	Chr01	5088355	106985309	peaks176	0	116	10714.3	1.10149	133.769	0.979839	0.992064	0.945136	193	-25955253	75941508
Chr01	31186696	31187065	peaks88	0	1	7.97	2.44986	2.88032	0.810919	0	0.365854	Chr01	5088355	106985309	peaks176	0	116	10714.3	1.10149	133.769	0.979839	0.992064	0.945136	369	-26098341	75798244
Chr01	31808801	31808947	peaks89	0	1	9	2.32877	1.79463	1	1	0.335616	Chr01	5088355	106985309	peaks176	0	116	10714.3	1.10149	133.769	0.979839	0.992064	0.945136	146	-26720446	75176362
Chr01	32294758	32294952	peaks90	0	1	18	1.55155	0.831049	0.203604	0.492611	0.221649	Chr01	5088355	106985309	peaks176	0	116	10714.3	1.10149	133.769	0.979839	0.992064	0.945136	194	-27206403	74690357
Chr01	32294758	32294952	peaks90	0	1	18	1.55155	0.831049	0.203604	0.492611	0.221649	Chr01	32277984	141368761	peaks177	39	231	6222.37	2.82794	515.701	0.995286	0.999882	0.948827	194	-16774	109073809
Chr01	35441536	35441700	peaks91	0	1	9	8.04268	4.51468	0.853758	0.368452	0.0487805	Chr01	5088355	106985309	peaks176	0	116	10714.3	1.10149	133.769	0.979839	0.992064	0.945136	164	-30353181	71543609
Chr01	35441536	35441700	peaks91	0	1	9	8.04268	4.51468	0.853758	0.368452	0.0487805	Chr01	32277984	141368761	peaks177	39	231	6222.37	2.82794	515.701	0.995286	0.999882	0.948827	164	-3163552	105927061
Chr01	35449543	35449700	peaks92	0	1	9	3.31847	1.11183	0.750557	0.426859	0.0254777	Chr01	5088355	106985309	peaks176	0	116	10714.3	1.10149	133.769	0.979839	0.992064	0.945136	157	-30361188	71535609
Chr01	35449543	35449700	peaks92	0	1	9	3.31847	1.11183	0.750557	0.426859	0.0254777	Chr01	32277984	141368761	peaks177	39	231	6222.37	2.82794	515.701	0.995286	0.999882	0.948827	157	-3171559	105919061
Chr01	35490131	35490356	peaks93	0	1	56	4.99556	6.38435	0.806748	0.173465	0	Chr01	5088355	106985309	peaks176	0	116	10714.3	1.10149	133.769	0.979839	0.992064	0.945136	225	-30401776	71494953
Chr01	35490131	35490356	peaks93	0	1	56	4.99556	6.38435	0.806748	0.173465	0	Chr01	32277984	141368761	peaks177	39	231	6222.37	2.82794	515.701	0.995286	0.999882	0.948827	225	-3212147	105878405
Chr01	35512284	35512435	peaks94	0	1	104	6.39735	3.24717	0.315131	0.479869	0.178808	Chr01	5088355	106985309	peaks176	0	116	10714.3	1.10149	133.769	0.979839	0.992064	0.945136	151	-30423929	71472874
Chr01	35512284	35512435	peaks94	0	1	104	6.39735	3.24717	0.315131	0.479869	0.178808	Chr01	32277984	141368761	peaks177	39	231	6222.37	2.82794	515.701	0.995286	0.999882	0.948827	151	-3234300	105856326
Chr01	35513373	35513559	peaks95	0	1	96	10.2043	4.73277	0.511123	0.205177	0.0322581	Chr01	5088355	106985309	peaks176	0	116	10714.3	1.10149	133.769	0.979839	0.992064	0.945136	186	-30425018	71471750
Chr01	35513373	35513559	peaks95	0	1	96	10.2043	4.73277	0.511123	0.205177	0.0322581	Chr01	32277984	141368761	peaks177	39	231	6222.37	2.82794	515.701	0.995286	0.999882	0.948827	186	-3235389	105855202
Chr01	35513388	35513574	peaks96	0	3	243	10.4301	4.83579	0.516746	0.231284	0.0322581	Chr01	5088355	106985309	peaks176	0	116	10714.3	1.10149	133.769	0.979839	0.992064	0.945136	186	-30425033	71471735
Chr01	35513388	35513574	peaks96	0	3	243	10.4301	4.83579	0.516746	0.231284	0.0322581	Chr01	32277984	141368761	peaks177	39	231	6222.37	2.82794	515.701	0.995286	0.999882	0.948827	186	-3235404	105855187
Chr01	36509186	36509348	peaks97	0	1	24.86	2.04938	0.310366	0.388785	0.284495	0	Chr01	5088355	106985309	peaks176	0	116	10714.3	1.10149	133.769	0.979839	0.992064	0.945136	162	-31420831	70475961
Chr01	36509186	36509348	peaks97	0	1	24.86	2.04938	0.310366	0.388785	0.284495	0	Chr01	32277984	141368761	peaks177	39	231	6222.37	2.82794	515.701	0.995286	0.999882	0.948827	162	-4231202	104859413
Chr01	38377990	38378402	peaks98	0	5	40	111.614	153.296	0.993966	0	0.432039	Chr01	5088355	106985309	peaks176	0	116	10714.3	1.10149	133.769	0.979839	0.992064	0.945136	412	-33289635	68606907
Chr01	38377990	38378402	peaks98	0	5	40	111.614	153.296	0.993966	0	0.432039	Chr01	32277984	141368761	peaks177	39	231	6222.37	2.82794	515.701	0.995286	0.999882	0.948827	412	-6100006	102990359
Chr01	38566268	38566446	peaks99	0	4	252	5.83146	5.06194	0.24985	0.277604	0.404494	Chr01	5088355	106985309	peaks176	0	116	10714.3	1.10149	133.769	0.979839	0.992064	0.945136	178	-33477913	68418863
Chr01	38566268	38566446	peaks99	0	4	252	5.83146	5.06194	0.24985	0.277604	0.404494	Chr01	32277984	141368761	peaks177	39	231	6222.37	2.82794	515.701	0.995286	0.999882	0.948827	178	-6288284	102802315
Chr01	38566268	38566452	peaks100	0	1	78	5.93478	5.01043	0.24985	0.29907	0.391304	Chr01	5088355	106985309	peaks176	0	116	10714.3	1.10149	133.769	0.979839	0.992064	0.945136	184	-33477913	68418857
Chr01	38566268	38566452	peaks100	0	1	78	5.93478	5.01043	0.24985	0.29907	0.391304	Chr01	32277984	141368761	peaks177	39	231	6222.37	2.82794	515.701	0.995286	0.999882	0.948827	184	-6288284	102802309
Chr01	38566268	38566468	peaks101	0	2	122	6.1	4.83839	0.24985	0.350044	0.36	Chr01	5088355	106985309	peaks176	0	116	10714.3	1.10149	133.769	0.979839	0.992064	0.945136	200	-33477913	68418841
Chr01	38566268	38566468	peaks101	0	2	122	6.1	4.83839	0.24985	0.350044	0.36	Chr01	32277984	141368761	peaks177	39	231	6222.37	2.82794	515.701	0.995286	0.999882	0.948827	200	-6288284	102802293
Chr01	41874648	41874831	peaks102	0	2	114	3.57377	4.67569	0.721951	0.22788	0.377049	Chr01	5088355	106985309	peaks176	0	116	10714.3	1.10149	133.769	0.979839	0.992064	0.945136	183	-36786293	65110478
Chr01	41874648	41874831	peaks102	0	2	114	3.57377	4.67569	0.721951	0.22788	0.377049	Chr01	32277984	141368761	peaks177	39	231	6222.37	2.82794	515.701	0.995286	0.999882	0.948827	183	-9596664	99493930
Chr01	42498619	42498784	peaks103	0	3	503.46	9.06061	3.51912	0.668358	0.777778	0	Chr01	5088355	106985309	peaks176	0	116	10714.3	1.10149	133.769	0.979839	0.992064	0.945136	165	-37410264	64486525
Chr01	42498619	42498784	peaks103	0	3	503.46	9.06061	3.51912	0.668358	0.777778	0	Chr01	32277984	141368761	peaks177	39	231	6222.37	2.82794	515.701	0.995286	0.999882	0.948827	165	-10220635	98869977
Chr01	44108361	44108583	peaks104	0	1	30	2.67568	3.01845	0.552486	0.27004	0.153153	Chr01	5088355	106985309	peaks176	0	116	10714.3	1.10149	133.769	0.979839	0.992064	0.945136	222	-39020006	62876726
Chr01	44108361	44108583	peaks104	0	1	30	2.67568	3.01845	0.552486	0.27004	0.153153	Chr01	32277984	141368761	peaks177	39	231	6222.37	2.82794	515.701	0.995286	0.999882	0.948827	222	-11830377	97260178
Chr01	44616976	44617152	peaks105	0	1	84	3.48295	2.96183	0.679849	0.359486	0.323864	Chr01	5088355	106985309	peaks176	0	116	10714.3	1.10149	133.769	0.979839	0.992064	0.945136	176	-39528621	62368157
Chr01	44616976	44617152	peaks105	0	1	84	3.48295	2.96183	0.679849	0.359486	0.323864	Chr01	32277984	141368761	peaks177	39	231	6222.37	2.82794	515.701	0.995286	0.999882	0.948827	176	-12338992	96751609
Chr01	45366365	45366521	peaks106	0	1	9	30.4936	7.41317	0.878949	0.725168	0	Chr01	5088355	106985309	peaks176	0	116	10714.3	1.10149	133.769	0.979839	0.992064	0.945136	156	-40278010	61618788
Chr01	45366365	45366521	peaks106	0	1	9	30.4936	7.41317	0.878949	0.725168	0	Chr01	32277984	141368761	peaks177	39	231	6222.37	2.82794	515.701	0.995286	0.999882	0.948827	156	-13088381	96002240
Chr01	47760616	47760806	peaks107	0	1	9	3.76842	2.05171	0.414604	0.195909	0	Chr01	5088355	106985309	peaks176	0	116	10714.3	1.10149	133.769	0.979839	0.992064	0.945136	190	-42672261	59224503
Chr01	47760616	47760806	peaks107	0	1	9	3.76842	2.05171	0.414604	0.195909	0	Chr01	32277984	141368761	peaks177	39	231	6222.37	2.82794	515.701	0.995286	0.999882	0.948827	190	-15482632	93607955
Chr01	60640440	60640638	peaks108	0	1	8	7.33333	5.20586	0.83105	0.183471	0.00505051	Chr01	5088355	106985309	peaks176	0	116	10714.3	1.10149	133.769	0.979839	0.992064	0.945136	198	-55552085	46344671
Chr01	60640440	60640638	peaks108	0	1	8	7.33333	5.20586	0.83105	0.183471	0.00505051	Chr01	32277984	141368761	peaks177	39	231	6222.37	2.82794	515.701	0.995286	0.999882	0.948827	198	-28362456	80728123
Chr01	63174874	63175016	peaks109	0	2	244	4.8169	2.98499	0.246591	0.203663	0.267606	Chr01	5088355	106985309	peaks176	0	116	10714.3	1.10149	133.769	0.979839	0.992064	0.945136	142	-58086519	43810293
Chr01	63174874	63175016	peaks109	0	2	244	4.8169	2.98499	0.246591	0.203663	0.267606	Chr01	32277984	141368761	peaks177	39	231	6222.37	2.82794	515.701	0.995286	0.999882	0.948827	142	-30896890	78193745
Chr01	63175844	63175988	peaks110	0	2	220	11.5347	9.65942	0.369823	0.317329	0.381944	Chr01	5088355	106985309	peaks176	0	116	10714.3	1.10149	133.769	0.979839	0.992064	0.945136	144	-58087489	43809321
Chr01	63175844	63175988	peaks110	0	2	220	11.5347	9.65942	0.369823	0.317329	0.381944	Chr01	32277984	141368761	peaks177	39	231	6222.37	2.82794	515.701	0.995286	0.999882	0.948827	144	-30897860	78192773
Chr01	63720196	63720867	peaks111	0	1	7.99	11.8152	15.0457	0.557968	0.214085	0.317437	Chr01	5088355	106985309	peaks176	0	116	10714.3	1.10149	133.769	0.979839	0.992064	0.945136	671	-58631841	43264442
Chr01	63720196	63720867	peaks111	0	1	7.99	11.8152	15.0457	0.557968	0.214085	0.317437	Chr01	32277984	141368761	peaks177	39	231	6222.37	2.82794	515.701	0.995286	0.999882	0.948827	671	-31442212	77647894
Chr01	63989253	63989272	peaks112	0	1	19	3.94737	1.79102	0.042206	0.015303	0	Chr01	5088355	106985309	peaks176	0	116	10714.3	1.10149	133.769	0.979839	0.992064	0.945136	19	-58900898	42996037
Chr01	63989253	63989272	peaks112	0	1	19	3.94737	1.79102	0.042206	0.015303	0	Chr01	32277984	141368761	peaks177	39	231	6222.37	2.82794	515.701	0.995286	0.999882	0.948827	19	-31711269	77379489
Chr01	64474433	64474636	peaks113	0	1	7.95	8.93103	4.21529	0.802909	0.471831	0	Chr01	5088355	106985309	peaks176	0	116	10714.3	1.10149	133.769	0.979839	0.992064	0.945136	203	-59386078	42510673
Chr01	64474433	64474636	peaks113	0	1	7.95	8.93103	4.21529	0.802909	0.471831	0	Chr01	32277984	141368761	peaks177	39	231	6222.37	2.82794	515.701	0.995286	0.999882	0.948827	203	-32196449	76894125
Chr01	68627110	68627713	peaks114	0	2	15.98	4.58872	5.89628	0.428359	0.595745	0.339967	Chr01	5088355	106985309	peaks176	0	116	10714.3	1.10149	133.769	0.979839	0.992064	0.945136	603	-63538755	38357596
Chr01	68627110	68627713	peaks114	0	2	15.98	4.58872	5.89628	0.428359	0.595745	0.339967	Chr01	32277984	141368761	peaks177	39	231	6222.37	2.82794	515.701	0.995286	0.999882	0.948827	603	-36349126	72741048
Chr01	72708010	72708165	peaks115	0	2	187.9	14.3677	6.86743	0.211275	0.442533	0	Chr01	5088355	106985309	peaks176	0	116	10714.3	1.10149	133.769	0.979839	0.992064	0.945136	155	-67619655	34277144
Chr01	72708010	72708165	peaks115	0	2	187.9	14.3677	6.86743	0.211275	0.442533	0	Chr01	32277984	141368761	peaks177	39	231	6222.37	2.82794	515.701	0.995286	0.999882	0.948827	155	-40430026	68660596
Chr01	72708015	72708170	peaks116	0	1	88.91	14.0581	6.62764	0.203771	0.465467	0	Chr01	5088355	106985309	peaks176	0	116	10714.3	1.10149	133.769	0.979839	0.992064	0.945136	155	-67619660	34277139
Chr01	72708015	72708170	peaks116	0	1	88.91	14.0581	6.62764	0.203771	0.465467	0	Chr01	32277984	141368761	peaks177	39	231	6222.37	2.82794	515.701	0.995286	0.999882	0.948827	155	-40430031	68660591
Chr01	75076788	75077227	peaks117	0	1	66.92	5.84055	3.70582	0.606796	0.491575	0.0660592	Chr01	5088355	106985309	peaks176	0	116	10714.3	1.10149	133.769	0.979839	0.992064	0.945136	439	-69988433	31908082
Chr01	75076788	75077227	peaks117	0	1	66.92	5.84055	3.70582	0.606796	0.491575	0.0660592	Chr01	32277984	141368761	peaks177	39	231	6222.37	2.82794	515.701	0.995286	0.999882	0.948827	439	-42798804	66291534
Chr01	75904842	75905044	peaks118	0	4	368	8.5	3.08341	0.994326	0.625774	0	Chr01	5088355	106985309	peaks176	0	116	10714.3	1.10149	133.769	0.979839	0.992064	0.945136	202	-70816487	31080265
Chr01	75904842	75905044	peaks118	0	4	368	8.5	3.08341	0.994326	0.625774	0	Chr01	32277984	141368761	peaks177	39	231	6222.37	2.82794	515.701	0.995286	0.999882	0.948827	202	-43626858	65463717
Chr01	79304537	79304733	peaks119	0	2	131.98	13.5102	6.08401	0.932685	0.804107	0	Chr01	5088355	106985309	peaks176	0	116	10714.3	1.10149	133.769	0.979839	0.992064	0.945136	196	-74216182	27680576
Chr01	79304537	79304733	peaks119	0	2	131.98	13.5102	6.08401	0.932685	0.804107	0	Chr01	32277984	141368761	peaks177	39	231	6222.37	2.82794	515.701	0.995286	0.999882	0.948827	196	-47026553	62064028
Chr01	80706212	80706410	peaks120	0	2	182	6.27778	6.10751	0.364562	0.427879	0.484848	Chr01	5088355	106985309	peaks176	0	116	10714.3	1.10149	133.769	0.979839	0.992064	0.945136	198	-75617857	26278899
Chr01	80706212	80706410	peaks120	0	2	182	6.27778	6.10751	0.364562	0.427879	0.484848	Chr01	32277984	141368761	peaks177	39	231	6222.37	2.82794	515.701	0.995286	0.999882	0.948827	198	-48428228	60662351
Chr01	80706215	80706413	peaks121	0	1	88	6.20202	6.03773	0.342342	0.435867	0.484848	Chr01	5088355	106985309	peaks176	0	116	10714.3	1.10149	133.769	0.979839	0.992064	0.945136	198	-75617860	26278896
Chr01	80706215	80706413	peaks121	0	1	88	6.20202	6.03773	0.342342	0.435867	0.484848	Chr01	32277984	141368761	peaks177	39	231	6222.37	2.82794	515.701	0.995286	0.999882	0.948827	198	-48428231	60662348
Chr01	80706225	80706423	peaks122	0	2	156	5.94949	5.84458	0.268239	0.442391	0.484848	Chr01	5088355	106985309	peaks176	0	116	10714.3	1.10149	133.769	0.979839	0.992064	0.945136	198	-75617870	26278886
Chr01	80706225	80706423	peaks122	0	2	156	5.94949	5.84458	0.268239	0.442391	0.484848	Chr01	32277984	141368761	peaks177	39	231	6222.37	2.82794	515.701	0.995286	0.999882	0.948827	198	-48428241	60662338
Chr01	81519410	81519992	peaks123	0	1	9	13.4777	10.9849	0.85658	0.211682	0.00687285	Chr01	5088355	106985309	peaks176	0	116	10714.3	1.10149	133.769	0.979839	0.992064	0.945136	582	-76431055	25465317
Chr01	81519410	81519992	peaks123	0	1	9	13.4777	10.9849	0.85658	0.211682	0.00687285	Chr01	32277984	141368761	peaks177	39	231	6222.37	2.82794	515.701	0.995286	0.999882	0.948827	582	-49241426	59848769
Chr01	82638031	82638376	peaks124	0	1	9	6.64348	4.19977	0.0711837	0.269275	0.0434783	Chr01	5088355	106985309	peaks176	0	116	10714.3	1.10149	133.769	0.979839	0.992064	0.945136	345	-77549676	24346933
Chr01	82638031	82638376	peaks124	0	1	9	6.64348	4.19977	0.0711837	0.269275	0.0434783	Chr01	32277984	141368761	peaks177	39	231	6222.37	2.82794	515.701	0.995286	0.999882	0.948827	345	-50360047	58730385
Chr01	84571102	84571229	peaks125	2	1	143.42	7.62992	3.04249	0.616855	0.626563	0.015748	Chr01	5088355	106985309	peaks176	0	116	10714.3	1.10149	133.769	0.979839	0.992064	0.945136	127	-79482747	22414080
Chr01	84571102	84571229	peaks125	2	1	143.42	7.62992	3.04249	0.616855	0.626563	0.015748	Chr01	32277984	141368761	peaks177	39	231	6222.37	2.82794	515.701	0.995286	0.999882	0.948827	127	-52293118	56797532
Chr01	84571128	84571287	peaks126	2	1	46	6.59748	3.39463	0.573162	0.703261	0.0628931	Chr01	5088355	106985309	peaks176	0	116	10714.3	1.10149	133.769	0.979839	0.992064	0.945136	159	-79482773	22414022
Chr01	84571128	84571287	peaks126	2	1	46	6.59748	3.39463	0.573162	0.703261	0.0628931	Chr01	32277984	141368761	peaks177	39	231	6222.37	2.82794	515.701	0.995286	0.999882	0.948827	159	-52293144	56797474
Chr01	84571129	84571229	peaks127	0	1	237	8.02	3.29842	0.568794	0.626563	0.02	Chr01	5088355	106985309	peaks176	0	116	10714.3	1.10149	133.769	0.979839	0.992064	0.945136	100	-79482774	22414080
Chr01	84571129	84571229	peaks127	0	1	237	8.02	3.29842	0.568794	0.626563	0.02	Chr01	32277984	141368761	peaks177	39	231	6222.37	2.82794	515.701	0.995286	0.999882	0.948827	100	-52293145	56797532
Chr01	84571129	84571273	peaks128	0	1	59	6.85417	3.41559	0.568794	0.686898	0.0625	Chr01	5088355	106985309	peaks176	0	116	10714.3	1.10149	133.769	0.979839	0.992064	0.945136	144	-79482774	22414036
Chr01	84571129	84571273	peaks128	0	1	59	6.85417	3.41559	0.568794	0.686898	0.0625	Chr01	32277984	141368761	peaks177	39	231	6222.37	2.82794	515.701	0.995286	0.999882	0.948827	144	-52293145	56797488
Chr01	89651296	89651479	peaks129	0	1	32	3.29508	1.4487	0.259532	0.83125	0	Chr01	5088355	106985309	peaks176	0	116	10714.3	1.10149	133.769	0.979839	0.992064	0.945136	183	-84562941	17333830
Chr01	89651296	89651479	peaks129	0	1	32	3.29508	1.4487	0.259532	0.83125	0	Chr01	32277984	141368761	peaks177	39	231	6222.37	2.82794	515.701	0.995286	0.999882	0.948827	183	-57373312	51717282
Chr01	94292322	94292370	peaks130	0	8	71.96	27.1875	4.25566	0.115538	0.227749	0	Chr01	5088355	106985309	peaks176	0	116	10714.3	1.10149	133.769	0.979839	0.992064	0.945136	48	-89203967	12692939
Chr01	94292322	94292370	peaks130	0	8	71.96	27.1875	4.25566	0.115538	0.227749	0	Chr01	32277984	141368761	peaks177	39	231	6222.37	2.82794	515.701	0.995286	0.999882	0.948827	48	-62014338	47076391
Chr01	100980353	100980729	peaks131	0	1	67.93	6.35372	13.1861	0.999538	0.38587	0.454787	Chr01	5088355	106985309	peaks176	0	116	10714.3	1.10149	133.769	0.979839	0.992064	0.945136	376	-95891998	6004580
Chr01	100980353	100980729	peaks131	0	1	67.93	6.35372	13.1861	0.999538	0.38587	0.454787	Chr01	32277984	141368761	peaks177	39	231	6222.37	2.82794	515.701	0.995286	0.999882	0.948827	376	-68702369	40388032
Chr01	101087202	101087541	peaks132	3	3	72	29.0177	22.5932	0.278674	0.583934	0.19174	Chr01	5088355	106985309	peaks176	0	116	10714.3	1.10149	133.769	0.979839	0.992064	0.945136	339	-95998847	5897768
Chr01	101087202	101087541	peaks132	3	3	72	29.0177	22.5932	0.278674	0.583934	0.19174	Chr01	32277984	141368761	peaks177	39	231	6222.37	2.82794	515.701	0.995286	0.999882	0.948827	339	-68809218	40281220
Chr01	101810271	101810462	peaks133	0	2	84	16.1571	42.2406	0.313783	0.92643	0.204188	Chr01	5088355	106985309	peaks176	0	116	10714.3	1.10149	133.769	0.979839	0.992064	0.945136	191	-96721916	5174847
Chr01	101810271	101810462	peaks133	0	2	84	16.1571	42.2406	0.313783	0.92643	0.204188	Chr01	32277984	141368761	peaks177	39	231	6222.37	2.82794	515.701	0.995286	0.999882	0.948827	191	-69532287	39558299
Chr01	102475670	102475722	peaks134	0	1	55	3.53846	0.969963	0.255201	0.580442	0.0384615	Chr01	5088355	106985309	peaks176	0	116	10714.3	1.10149	133.769	0.979839	0.992064	0.945136	52	-97387315	4509587
Chr01	102475670	102475722	peaks134	0	1	55	3.53846	0.969963	0.255201	0.580442	0.0384615	Chr01	32277984	141368761	peaks177	39	231	6222.37	2.82794	515.701	0.995286	0.999882	0.948827	52	-70197686	38893039
Chr01	105846763	105846906	peaks135	0	1	22	2.6014	2.45844	0.21466	0.351607	0.342657	Chr01	5088355	106985309	peaks176	0	116	10714.3	1.10149	133.769	0.979839	0.992064	0.945136	143	-100758408	1138403
Chr01	105846763	105846906	peaks135	0	1	22	2.6014	2.45844	0.21466	0.351607	0.342657	Chr01	32277984	141368761	peaks177	39	231	6222.37	2.82794	515.701	0.995286	0.999882	0.948827	143	-73568779	35521855
Chr01	106501556	106501739	peaks136	0	1	62	10.3552	6.03538	0.336107	0.721946	0.010929	Chr01	5088355	106985309	peaks176	0	116	10714.3	1.10149	133.769	0.979839	0.992064	0.945136	183	-101413201	483570
Chr01	106501556	106501739	peaks136	0	1	62	10.3552	6.03538	0.336107	0.721946	0.010929	Chr01	32277984	141368761	peaks177	39	231	6222.37	2.82794	515.701	0.995286	0.999882	0.948827	183	-74223572	34867022
Chr01	106501586	106501753	peaks137	0	2	165.94	9.82635	6.07141	0.259025	0.910657	0.011976	Chr01	5088355	106985309	peaks176	0	116	10714.3	1.10149	133.769	0.979839	0.992064	0.945136	167	-101413231	483556
Chr01	106501586	106501753	peaks137	0	2	165.94	9.82635	6.07141	0.259025	0.910657	0.011976	Chr01	32277984	141368761	peaks177	39	231	6222.37	2.82794	515.701	0.995286	0.999882	0.948827	167	-74223602	34867008
Chr01	109298440	109298646	peaks138	0	1	8	25.0485	15.9799	0.871841	0.490077	0	Chr01	32277984	141368761	peaks177	39	231	6222.37	2.82794	515.701	0.995286	0.999882	0.948827	206	-77020456	32070115
Chr01	111854557	111855058	peaks139	0	1	8.93	6.06587	5.16684	0.832447	1	0.113772	Chr01	32277984	141368761	peaks177	39	231	6222.37	2.82794	515.701	0.995286	0.999882	0.948827	501	-79576573	29513703
Chr01	114361860	114362374	peaks140	0	1	7.93	9.50778	14.3714	0.43082	0.344828	0.501946	Chr01	32277984	141368761	peaks177	39	231	6222.37	2.82794	515.701	0.995286	0.999882	0.948827	514	-82083876	27006387
Chr01	114538457	114538546	peaks141	0	3	195	6.59551	0.490794	0.467729	0.437407	0	Chr01	32277984	141368761	peaks177	39	231	6222.37	2.82794	515.701	0.995286	0.999882	0.948827	89	-82260473	26830215
Chr01	120586739	120586900	peaks142	0	1	178.86	2.90683	2.39772	0.302326	0.975	0.21118	Chr01	32277984	141368761	peaks177	39	231	6222.37	2.82794	515.701	0.995286	0.999882	0.948827	161	-88308755	20781861
Chr01	120590013	120590113	peaks143	0	1	12	9.51	4.88568	0.290648	0.508828	0	Chr01	32277984	141368761	peaks177	39	231	6222.37	2.82794	515.701	0.995286	0.999882	0.948827	100	-88312029	20778648
Chr01	123279017	123279169	peaks144	0	2	16	5.375	1.83465	0.355677	0.957096	0.0131579	Chr01	32277984	141368761	peaks177	39	231	6222.37	2.82794	515.701	0.995286	0.999882	0.948827	152	-91001033	18089592
Chr01	124338880	124339282	peaks145	0	1	7.99	9.03234	2.30324	0.439619	0.231253	0.00746269	Chr01	32277984	141368761	peaks177	39	231	6222.37	2.82794	515.701	0.995286	0.999882	0.948827	402	-92060896	17029479
Chr01	124415383	124415645	peaks146	0	2	106	8.47328	7.5905	0.49982	0.766434	0.217557	Chr01	32277984	141368761	peaks177	39	231	6222.37	2.82794	515.701	0.995286	0.999882	0.948827	262	-92137399	16953116
Chr01	124537463	124537839	peaks147	0	1	53	7.30319	5.17344	0.995062	0.496255	0.00265957	Chr01	32277984	141368761	peaks177	39	231	6222.37	2.82794	515.701	0.995286	0.999882	0.948827	376	-92259479	16830922
Chr01	124647988	124648120	peaks148	1	1	108	6.80303	4.52341	0.865889	0.462103	0	Chr01	32277984	141368761	peaks177	39	231	6222.37	2.82794	515.701	0.995286	0.999882	0.948827	132	-92370004	16720641
Chr01	124647988	124648131	peaks149	1	1	194	6.94406	4.37535	0.865889	0.499147	0	Chr01	32277984	141368761	peaks177	39	231	6222.37	2.82794	515.701	0.995286	0.999882	0.948827	143	-92370004	16720630
Chr01	124647994	124648144	peaks150	0	1	84	7.10667	4.26481	0.893108	0.570464	0	Chr01	32277984	141368761	peaks177	39	231	6222.37	2.82794	515.701	0.995286	0.999882	0.948827	150	-92370010	16720617
Chr01	125601265	125601443	peaks151	0	1	156	8.88202	7.07048	0.217207	0.465053	0.359551	Chr01	32277984	141368761	peaks177	39	231	6222.37	2.82794	515.701	0.995286	0.999882	0.948827	178	-93323281	15767318
Chr01	125748436	125749001	peaks152	0	1	7.95	5.34867	1.93903	0.398998	0.187919	0	Chr01	32277984	141368761	peaks177	39	231	6222.37	2.82794	515.701	0.995286	0.999882	0.948827	565	-93470452	15619760
Chr01	126178108	126178364	peaks153	2	2	240	3.33594	3.2132	0.871508	0.764706	0.335938	Chr01	32277984	141368761	peaks177	39	231	6222.37	2.82794	515.701	0.995286	0.999882	0.948827	256	-93900124	15190397
Chr01	126178111	126178367	peaks154	0	2	114	3.32812	3.21401	0.851648	0.766764	0.335938	Chr01	32277984	141368761	peaks177	39	231	6222.37	2.82794	515.701	0.995286	0.999882	0.948827	256	-93900127	15190394
Chr01	126532406	126532564	peaks155	0	6	496.44	9.81646	4.86896	0.666976	0.612308	0.132911	Chr01	32277984	141368761	peaks177	39	231	6222.37	2.82794	515.701	0.995286	0.999882	0.948827	158	-94254422	14836197
Chr01	126612519	126613272	peaks156	0	2	16	2.8911	4.17211	0.100162	0.524845	0.334661	Chr01	32277984	141368761	peaks177	39	231	6222.37	2.82794	515.701	0.995286	0.999882	0.948827	753	-94334535	14755489
Chr01	126648877	126649048	peaks157	0	1	23	10.6491	7.01667	0.492715	0.76102	0	Chr01	32277984	141368761	peaks177	39	231	6222.37	2.82794	515.701	0.995286	0.999882	0.948827	171	-94370893	14719713
Chr01	126856443	126856650	peaks158	0	3	69	5.24638	4.95216	0.806244	0.347032	0.318841	Chr01	32277984	141368761	peaks177	39	231	6222.37	2.82794	515.701	0.995286	0.999882	0.948827	207	-94578459	14512111
Chr01	127077104	127077246	peaks159	0	1	15	0.957746	0.261987	0.317241	0.0396579	0.056338	Chr01	32277984	141368761	peaks177	39	231	6222.37	2.82794	515.701	0.995286	0.999882	0.948827	142	-94799120	14291515
Chr01	127390230	127390413	peaks160	0	1	99.84	5.96721	12.2586	0.713068	0.0685892	0.295082	Chr01	32277984	141368761	peaks177	39	231	6222.37	2.82794	515.701	0.995286	0.999882	0.948827	183	-95112246	13978348
Chr01	127857571	127857906	peaks161	0	2	27.82	6.72239	11.1886	0.0369089	0.284476	0.564179	Chr01	32277984	141368761	peaks177	39	231	6222.37	2.82794	515.701	0.995286	0.999882	0.948827	335	-95579587	13510855
Chr01	130649361	130649460	peaks162	0	1	52	3.57576	0.81762	0.997183	0.821346	0	Chr01	32277984	141368761	peaks177	39	231	6222.37	2.82794	515.701	0.995286	0.999882	0.948827	99	-98371377	10719301
Chr01	131892728	131893395	peaks163	2	2	16	8.1934	8.28901	0.535226	0.331451	0.283358	Chr01	32277984	141368761	peaks177	39	231	6222.37	2.82794	515.701	0.995286	0.999882	0.948827	667	-99614744	9475366
Chr01	131984413	131984492	peaks164	0	4	450	5.34177	1.60605	0.616959	0.663522	0	Chr01	32277984	141368761	peaks177	39	231	6222.37	2.82794	515.701	0.995286	0.999882	0.948827	79	-99706429	9384269
Chr01	132098924	132099053	peaks165	0	1	68	9.11628	6.44792	0.852723	0.266406	0.294574	Chr01	32277984	141368761	peaks177	39	231	6222.37	2.82794	515.701	0.995286	0.999882	0.948827	129	-99820940	9269708
Chr01	132242400	132242619	peaks166	0	2	143.96	8.94977	7.77728	0.307513	0.352088	0.0456621	Chr01	32277984	141368761	peaks177	39	231	6222.37	2.82794	515.701	0.995286	0.999882	0.948827	219	-99964416	9126142
Chr01	132245499	132245678	peaks167	0	2	40	6.29609	3.03546	0.201967	0.435329	0	Chr01	32277984	141368761	peaks177	39	231	6222.37	2.82794	515.701	0.995286	0.999882	0.948827	179	-99967515	9123083
Chr01	132423202	132423306	peaks168	0	2	108	5.89423	1.59879	0.684758	0.546364	0	Chr01	32277984	141368761	peaks177	39	231	6222.37	2.82794	515.701	0.995286	0.999882	0.948827	104	-100145218	8945455
Chr01	132531981	132532245	peaks169	0	2	18	11.072	11.7198	0.491872	0.154494	0.223485	Chr01	32277984	141368761	peaks177	39	231	6222.37	2.82794	515.701	0.995286	0.999882	0.948827	264	-100253997	8836516
Chr01	132597106	132597281	peaks170	0	1	18.88	4.86857	5.12026	0.177839	0.407723	0.245714	Chr01	32277984	141368761	peaks177	39	231	6222.37	2.82794	515.701	0.995286	0.999882	0.948827	175	-100319122	8771480
Chr01	132980179	132980634	peaks171	0	1	8	15.7912	45.552	0.180095	0.950503	0.578022	Chr01	32277984	141368761	peaks177	39	231	6222.37	2.82794	515.701	0.995286	0.999882	0.948827	455	-100702195	8388127
Chr01	133040852	133041184	peaks172	0	2	18	23.503	26.4809	0.995434	0.530623	0.0060241	Chr01	32277984	141368761	peaks177	39	231	6222.37	2.82794	515.701	0.995286	0.999882	0.948827	332	-100762868	8327577
Chr01	133289837	133290044	peaks173	0	1	297	3.44444	3.43547	0.333775	0.267717	0.246377	Chr01	32277984	141368761	peaks177	39	231	6222.37	2.82794	515.701	0.995286	0.999882	0.948827	207	-101011853	8078717
Chr01	133591723	133591906	peaks174	0	1	75	7.69945	6.59958	0.306276	0.221749	0.355191	Chr01	32277984	141368761	peaks177	39	231	6222.37	2.82794	515.701	0.995286	0.999882	0.948827	183	-101313739	7776855
Chr01	133865989	133866495	peaks175	0	2	18	6.83992	10.122	0.0306778	0.694556	0.272727	Chr01	32277984	141368761	peaks177	39	231	6222.37	2.82794	515.701	0.995286	0.999882	0.948827	506	-101588005	7502266
Chr01	134076643	134076742	peaks176	0	6	624	23.596	7.23616	0.547201	0.484145	0	Chr01	32277984	141368761	peaks177	39	231	6222.37	2.82794	515.701	0.995286	0.999882	0.948827	99	-101798659	7292019
Chr01	134076847	134077065	peaks177	0	1	86.98	8.36239	4.76242	0.19179	0.177803	0.188073	Chr01	32277984	141368761	peaks177	39	231	6222.37	2.82794	515.701	0.995286	0.999882	0.948827	218	-101798863	7291696
Chr01	134297287	134297450	peaks178	0	2	160	6.31288	5.68986	0.309184	0.832569	0.386503	Chr01	32277984	141368761	peaks177	39	231	6222.37	2.82794	515.701	0.995286	0.999882	0.948827	163	-102019303	7071311
Chr01	135727980	135728153	peaks179	4	4	575.6	9.45087	2.21246	0.653427	0.28882	0.017341	Chr01	32277984	141368761	peaks177	39	231	6222.37	2.82794	515.701	0.995286	0.999882	0.948827	173	-103449996	5640608
Chr01	135728012	135728185	peaks180	2	4	157.2	9.19075	2.17009	0.551763	0.301987	0.0115607	Chr01	32277984	141368761	peaks177	39	231	6222.37	2.82794	515.701	0.995286	0.999882	0.948827	173	-103450028	5640576
Chr01	135734156	135734424	peaks181	0	1	8.96	11.5261	5.19429	0.386472	0.432282	0.0149254	Chr01	32277984	141368761	peaks177	39	231	6222.37	2.82794	515.701	0.995286	0.999882	0.948827	268	-103456172	5634337
Chr01	136235453	136235643	peaks182	0	1	108	3.95789	4.86646	0.947826	0.386117	0.368421	Chr01	32277984	141368761	peaks177	39	231	6222.37	2.82794	515.701	0.995286	0.999882	0.948827	190	-103957469	5133118
Chr01	136338664	136338789	peaks183	0	1	38	5.064	3.71966	0.389105	0.793233	0	Chr01	32277984	141368761	peaks177	39	231	6222.37	2.82794	515.701	0.995286	0.999882	0.948827	125	-104060680	5029972
Chr01	136539563	136539742	peaks184	1	2	68	4.71508	2.30674	0.81085	0.839034	0.167598	Chr01	32277984	141368761	peaks177	39	231	6222.37	2.82794	515.701	0.995286	0.999882	0.948827	179	-104261579	4829019
Chr01	136821219	136821675	peaks185	0	1	26	2.88158	5.71233	0.335933	0.184049	0.614035	Chr01	32277984	141368761	peaks177	39	231	6222.37	2.82794	515.701	0.995286	0.999882	0.948827	456	-104543235	4547086
Chr01	137131705	137132144	peaks186	0	1	78	25.4875	29.7637	0.96196	0.906634	0.0683371	Chr01	32277984	141368761	peaks177	39	231	6222.37	2.82794	515.701	0.995286	0.999882	0.948827	439	-104853721	4236617
Chr01	137131714	137132152	peaks187	0	1	30	25.5411	29.7764	0.967334	0.916435	0.0684932	Chr01	32277984	141368761	peaks177	39	231	6222.37	2.82794	515.701	0.995286	0.999882	0.948827	438	-104853730	4236609
Chr01	137139720	137139856	peaks188	0	1	23	2.38235	1.25475	0.426016	0.264256	0	Chr01	32277984	141368761	peaks177	39	231	6222.37	2.82794	515.701	0.995286	0.999882	0.948827	136	-104861736	4228905
Chr01	137597021	137597092	peaks189	0	2	96	3.39437	1.45814	0.678873	0.552752	0	Chr01	32277984	141368761	peaks177	39	231	6222.37	2.82794	515.701	0.995286	0.999882	0.948827	71	-105319037	3771669
Chr01	137673784	137673938	peaks190	0	3	264.87	11.0974	8.30723	0.831875	0.672662	0.175325	Chr01	32277984	141368761	peaks177	39	231	6222.37	2.82794	515.701	0.995286	0.999882	0.948827	154	-105395800	3694823
Chr01	138192486	138193060	peaks191	0	1	60	9.02439	9.79971	0.569203	0.352507	0.00696864	Chr01	32277984	141368761	peaks177	39	231	6222.37	2.82794	515.701	0.995286	0.999882	0.948827	574	-105914502	3175701
Chr01	138596961	138597412	peaks192	0	2	134	2.64745	3.65683	0.413534	0.69398	0.574279	Chr01	32277984	141368761	peaks177	39	231	6222.37	2.82794	515.701	0.995286	0.999882	0.948827	451	-106318977	2771349
Chr01	138686865	138687684	peaks193	0	2	15.94	24.3126	6.99293	0.409073	0.466574	0	Chr01	32277984	141368761	peaks177	39	231	6222.37	2.82794	515.701	0.995286	0.999882	0.948827	819	-106408881	2681077
Chr01	138702433	138702524	peaks194	0	2	206	9.57143	1.65179	0.368599	0.310075	0.021978	Chr01	32277984	141368761	peaks177	39	231	6222.37	2.82794	515.701	0.995286	0.999882	0.948827	91	-106424449	2666237
Chr01	138702435	138702526	peaks195	0	1	101	9.58242	1.65128	0.367777	0.31021	0.021978	Chr01	32277984	141368761	peaks177	39	231	6222.37	2.82794	515.701	0.995286	0.999882	0.948827	91	-106424451	2666235
Chr01	138728503	138728671	peaks196	0	1	87	6.89881	3.89389	0.313593	0.264003	0.130952	Chr01	32277984	141368761	peaks177	39	231	6222.37	2.82794	515.701	0.995286	0.999882	0.948827	168	-106450519	2640090
Chr01	138843875	138844012	peaks197	0	1	80	5.40876	2.90118	0.549352	0.434146	0	Chr01	32277984	141368761	peaks177	39	231	6222.37	2.82794	515.701	0.995286	0.999882	0.948827	137	-106565891	2524749
Chr01	139188744	139188855	peaks198	0	1	62	8.11712	4.45748	0.693291	0.299005	0	Chr01	32277984	141368761	peaks177	39	231	6222.37	2.82794	515.701	0.995286	0.999882	0.948827	111	-106910760	2179906
Chr01	139240542	139240749	peaks199	2	1	65.98	12.3043	8.18028	0.516358	0.403612	0.26087	Chr01	32277984	141368761	peaks177	39	231	6222.37	2.82794	515.701	0.995286	0.999882	0.948827	207	-106962558	2128012
Chr01	139240561	139240746	peaks200	1	1	94	11.5784	8.26033	0.381935	0.398507	0.291892	Chr01	32277984	141368761	peaks177	39	231	6222.37	2.82794	515.701	0.995286	0.999882	0.948827	185	-106962577	2128015
Chr01	139240561	139240750	peaks201	1	1	47	11.5185	8.18283	0.381935	0.404919	0.285714	Chr01	32277984	141368761	peaks177	39	231	6222.37	2.82794	515.701	0.995286	0.999882	0.948827	189	-106962577	2128011
Chr01	139240570	139240742	peaks202	0	2	114	11.1628	8.32042	0.336338	0.389985	0.313953	Chr01	32277984	141368761	peaks177	39	231	6222.37	2.82794	515.701	0.995286	0.999882	0.948827	172	-106962586	2128019
Chr01	139255151	139255250	peaks203	0	5	622.39	5.21212	2.02645	0.472527	0.862876	0.131313	Chr01	32277984	141368761	peaks177	39	231	6222.37	2.82794	515.701	0.995286	0.999882	0.948827	99	-106977167	2113511
Chr01	139366061	139366213	peaks204	0	1	57	6.96711	2.95897	0.246539	0.235471	0.0592105	Chr01	32277984	141368761	peaks177	39	231	6222.37	2.82794	515.701	0.995286	0.999882	0.948827	152	-107088077	2002548
Chr01	139709062	139709179	peaks205	0	1	100	7.13675	3.22889	0.266279	0.375	0.145299	Chr01	32277984	141368761	peaks177	39	231	6222.37	2.82794	515.701	0.995286	0.999882	0.948827	117	-107431078	1659582
Chr01	139896677	139896817	peaks206	0	2	182	11.6214	7.42531	0.391978	0.367608	0.214286	Chr01	32277984	141368761	peaks177	39	231	6222.37	2.82794	515.701	0.995286	0.999882	0.948827	140	-107618693	1471944
Chr01	139976293	139976481	peaks207	0	2	92	22.234	16.1099	0.840453	0.949431	0.0531915	Chr01	32277984	141368761	peaks177	39	231	6222.37	2.82794	515.701	0.995286	0.999882	0.948827	188	-107698309	1392280
Chr01	140591944	140592062	peaks208	0	2	180	4.29661	1.23033	0.321297	0.738908	0.00847458	Chr01	32277984	141368761	peaks177	39	231	6222.37	2.82794	515.701	0.995286	0.999882	0.948827	118	-108313960	776699
Chr01	140597552	140597769	peaks209	0	4	384	1.35023	0.9342	0.505882	0.51735	0.322581	Chr01	32277984	141368761	peaks177	39	231	6222.37	2.82794	515.701	0.995286	0.999882	0.948827	217	-108319568	770992
Chr01	140644442	140644846	peaks210	0	1	7.96	6.16584	4.72037	0.602403	0.0690846	0.25495	Chr01	32277984	141368761	peaks177	39	231	6222.37	2.82794	515.701	0.995286	0.999882	0.948827	404	-108366458	723915
Chr01	140659048	140659449	peaks211	0	1	33	7.18953	5.60317	0.217438	0.276204	0	Chr01	32277984	141368761	peaks177	39	231	6222.37	2.82794	515.701	0.995286	0.999882	0.948827	401	-108381064	709312
Chr01	140812637	140812956	peaks212	0	2	42	3.03762	2.84916	0.544621	1	0.351097	Chr01	32277984	141368761	peaks177	39	231	6222.37	2.82794	515.701	0.995286	0.999882	0.948827	319	-108534653	555805
Chr01	140917456	140918029	peaks213	0	2	15.94	1.71902	2.82094	0.473221	0	0.572426	Chr01	32277984	141368761	peaks177	39	231	6222.37	2.82794	515.701	0.995286	0.999882	0.948827	573	-108639472	450732
Chr01	141638074	141638387	peaks214	6	13	800	11.5463	2.29987	0.883842	0.0934696	0.00638978	.	-1	-1	.	.	.	.	.	.	.	.	.	0	-141638075	-141638388
Chr01	141823999	141824167	peaks215	0	2	84	5.03571	3.37514	0.480278	0.936455	0.00595238	.	-1	-1	.	.	.	.	.	.	.	.	.	0	-141824000	-141824168
Chr01	142040746	142041014	peaks216	0	2	80	6.38433	6.49897	0.26522	0.603491	0.503731	.	-1	-1	.	.	.	.	.	.	.	.	.	0	-142040747	-142041015
Chr01	142040746	142041020	peaks217	0	1	51	6.41971	6.43177	0.26522	0.621849	0.492701	.	-1	-1	.	.	.	.	.	.	.	.	.	0	-142040747	-142041021
Chr01	142078986	142079143	peaks218	0	2	113	11.1274	6.15275	0.493268	0.507536	0.0700637	.	-1	-1	.	.	.	.	.	.	.	.	.	0	-142078987	-142079144
Chr01	142078987	142079157	peaks219	0	1	46	10.7294	6.10956	0.489375	0.537412	0.0647059	.	-1	-1	.	.	.	.	.	.	.	.	.	0	-142078988	-142079158
Chr01	142119929	142120008	peaks220	0	2	126	5.41772	3.15269	0.479283	0.724196	0	.	-1	-1	.	.	.	.	.	.	.	.	.	0	-142119930	-142120009
Chr01	142157884	142158066	peaks221	1	1	61	4.19231	3.29858	0.55611	0.926905	0.307692	.	-1	-1	.	.	.	.	.	.	.	.	.	0	-142157885	-142158067
Chr01	142180035	142180232	peaks222	0	1	48.99	71.9391	213.695	0.930865	0.317526	0.208122	.	-1	-1	.	.	.	.	.	.	.	.	.	0	-142180036	-142180233
Chr01	142186677	142186810	peaks223	1	1	74	8.51128	7.09508	0.63299	0.223558	0.0526316	.	-1	-1	.	.	.	.	.	.	.	.	.	0	-142186678	-142186811
Chr01	142186686	142186810	peaks224	0	3	425	8.94355	7.0417	0.656827	0.223558	0.0483871	.	-1	-1	.	.	.	.	.	.	.	.	.	0	-142186687	-142186811
Chr01	142186686	142186815	peaks225	0	1	111	9.10078	6.94814	0.656827	0.222014	0.0465116	.	-1	-1	.	.	.	.	.	.	.	.	.	0	-142186687	-142186816
Chr01	142326808	142326990	peaks226	0	2	192	4	2.71139	0.67957	0.707904	0.263736	.	-1	-1	.	.	.	.	.	.	.	.	.	0	-142326809	-142326991
Chr01	142598576	142598652	peaks227	1	1	74	2.77632	1.37265	0.805344	0.267766	0	.	-1	-1	.	.	.	.	.	.	.	.	.	0	-142598577	-142598653
Chr01	142598577	142598651	peaks228	0	1	37	2.7973	1.37526	0.802326	0.263359	0	.	-1	-1	.	.	.	.	.	.	.	.	.	0	-142598578	-142598652
Chr01	142668709	142668978	peaks229	0	2	115	7.16729	7.48666	0.666667	0.922144	0.178439	.	-1	-1	.	.	.	.	.	.	.	.	.	0	-142668710	-142668979
Chr01	142890071	142890175	peaks230	0	2	296	6.17308	2.04018	0.740291	0.867036	0.00961538	.	-1	-1	.	.	.	.	.	.	.	.	.	0	-142890072	-142890176
Chr01	142915410	142915605	peaks231	0	4	31.98	21.6821	7.03482	0.346	0.37706	0.0102564	.	-1	-1	.	.	.	.	.	.	.	.	.	0	-142915411	-142915606
Chr01	143300025	143300309	peaks232	0	1	21	4.83451	4.16018	0.0994152	0.489555	0.260563	.	-1	-1	.	.	.	.	.	.	.	.	.	0	-143300026	-143300310
Chr01	143319809	143320073	peaks233	0	2	58	3.38258	1.91323	0.704846	0.22101	0.0909091	.	-1	-1	.	.	.	.	.	.	.	.	.	0	-143319810	-143320074
Chr01	143427602	143427767	peaks234	0	4	330	5	4.70718	0.423469	0.584488	0.29697	.	-1	-1	.	.	.	.	.	.	.	.	.	0	-143427603	-143427768
Chr01	143681947	143682077	peaks235	0	1	94	11.0846	6.12691	0.248345	0.317117	0	.	-1	-1	.	.	.	.	.	.	.	.	.	0	-143681948	-143682078
Chr01	143836217	143836687	peaks236	0	1	7.94	19.1085	3.08237	0.495161	0.375844	0	.	-1	-1	.	.	.	.	.	.	.	.	.	0	-143836218	-143836688
Chr01	143838462	143838644	peaks237	0	1	87	9.82418	3.73017	0.412661	0.204728	0.0934066	.	-1	-1	.	.	.	.	.	.	.	.	.	0	-143838463	-143838645
Chr01	143838478	143838635	peaks238	0	2	70	9.52866	3.8599	0.352799	0.20572	0.10828	.	-1	-1	.	.	.	.	.	.	.	.	.	0	-143838479	-143838636
Chr01	143879819	143879972	peaks239	0	3	264	14.0784	11.178	0.259764	0.257578	0.372549	.	-1	-1	.	.	.	.	.	.	.	.	.	0	-143879820	-143879973
Chr01	143895656	143895772	peaks240	0	1	35	14.3448	5.84144	0.693606	0.405282	0	Chr01	143895645	143895761	peaks81	0	1	48	11.181	10.2365	0.91387	0.546093	0.0344828	105	-11	-11
Chr01	143895656	143895772	peaks240	0	1	35	14.3448	5.84144	0.693606	0.405282	0	Chr01	143895651	143895767	peaks82	0	1	30	12.4828	10.8035	0.90689	0.616197	0.0344828	111	-5	-5
Chr01	143895656	143895772	peaks240	0	1	35	14.3448	5.84144	0.693606	0.405282	0	Chr01	143895690	143895794	peaks83	1	1	78.87	15.9231	9.69505	0.860977	0.74393	0.0384615	82	34	22
Chr01	143895656	143895772	peaks240	0	1	35	14.3448	5.84144	0.693606	0.405282	0	Chr01	143895733	143895794	peaks84	0	1	92	21.918	8.28052	0.603884	0.61246	0	39	77	22
Chr01	143895656	143895772	peaks240	0	1	35	14.3448	5.84144	0.693606	0.405282	0	Chr01	143895733	143895819	peaks85	0	1	67	17.8953	9.3883	0.695122	0.754782	0	39	77	47
Chr01	143895656	143895772	peaks240	0	1	35	14.3448	5.84144	0.693606	0.405282	0	Chr01	143895733	143895822	peaks86	0	1	120	17.573	9.39027	0.706414	0.772727	0	39	77	50
Chr01	143895656	143895772	peaks240	0	1	35	14.3448	5.84144	0.693606	0.405282	0	Chr01	143895733	143895828	peaks87	0	1	37	16.9053	9.44577	0.725384	0.805416	0	39	77	56
Chr01	143895656	143895772	peaks240	0	1	35	14.3448	5.84144	0.693606	0.405282	0	Chr01	143895733	143895834	peaks88	0	1	41	16.2574	9.51669	0.738934	0.820888	0	39	77	62
Chr01	143895733	143895824	peaks241	0	1	124	14.5824	7.01657	0.466596	0.351616	0	Chr01	143895645	143895761	peaks81	0	1	48	11.181	10.2365	0.91387	0.546093	0.0344828	28	-88	-63
Chr01	143895733	143895824	peaks241	0	1	124	14.5824	7.01657	0.466596	0.351616	0	Chr01	143895651	143895767	peaks82	0	1	30	12.4828	10.8035	0.90689	0.616197	0.0344828	34	-82	-57
Chr01	143895733	143895824	peaks241	0	1	124	14.5824	7.01657	0.466596	0.351616	0	Chr01	143895690	143895794	peaks83	1	1	78.87	15.9231	9.69505	0.860977	0.74393	0.0384615	61	-43	-30
Chr01	143895733	143895824	peaks241	0	1	124	14.5824	7.01657	0.466596	0.351616	0	Chr01	143895733	143895794	peaks84	0	1	92	21.918	8.28052	0.603884	0.61246	0	61	0	-30
Chr01	143895733	143895824	peaks241	0	1	124	14.5824	7.01657	0.466596	0.351616	0	Chr01	143895733	143895819	peaks85	0	1	67	17.8953	9.3883	0.695122	0.754782	0	86	0	-5
Chr01	143895733	143895824	peaks241	0	1	124	14.5824	7.01657	0.466596	0.351616	0	Chr01	143895733	143895822	peaks86	0	1	120	17.573	9.39027	0.706414	0.772727	0	89	0	-2
Chr01	143895733	143895824	peaks241	0	1	124	14.5824	7.01657	0.466596	0.351616	0	Chr01	143895733	143895828	peaks87	0	1	37	16.9053	9.44577	0.725384	0.805416	0	91	0	4
Chr01	143895733	143895824	peaks241	0	1	124	14.5824	7.01657	0.466596	0.351616	0	Chr01	143895733	143895834	peaks88	0	1	41	16.2574	9.51669	0.738934	0.820888	0	91	0	10
Chr01	143895733	143895834	peaks242	0	3	128	14.7822	6.69062	0.519339	0.387402	0	Chr01	143895645	143895761	peaks81	0	1	48	11.181	10.2365	0.91387	0.546093	0.0344828	28	-88	-73
Chr01	143895733	143895834	peaks242	0	3	128	14.7822	6.69062	0.519339	0.387402	0	Chr01	143895651	143895767	peaks82	0	1	30	12.4828	10.8035	0.90689	0.616197	0.0344828	34	-82	-67
Chr01	143895733	143895834	peaks242	0	3	128	14.7822	6.69062	0.519339	0.387402	0	Chr01	143895690	143895794	peaks83	1	1	78.87	15.9231	9.69505	0.860977	0.74393	0.0384615	61	-43	-40
Chr01	143895733	143895834	peaks242	0	3	128	14.7822	6.69062	0.519339	0.387402	0	Chr01	143895733	143895794	peaks84	0	1	92	21.918	8.28052	0.603884	0.61246	0	61	0	-40
Chr01	143895733	143895834	peaks242	0	3	128	14.7822	6.69062	0.519339	0.387402	0	Chr01	143895733	143895819	peaks85	0	1	67	17.8953	9.3883	0.695122	0.754782	0	86	0	-15
Chr01	143895733	143895834	peaks242	0	3	128	14.7822	6.69062	0.519339	0.387402	0	Chr01	143895733	143895822	peaks86	0	1	120	17.573	9.39027	0.706414	0.772727	0	89	0	-12
Chr01	143895733	143895834	peaks242	0	3	128	14.7822	6.69062	0.519339	0.387402	0	Chr01	143895733	143895828	peaks87	0	1	37	16.9053	9.44577	0.725384	0.805416	0	95	0	-6
Chr01	143940596	143940772	peaks243	0	1	8	12.4261	7.07309	0.69119	0.846954	0.136364	.	-1	-1	.	.	.	.	.	.	.	.	.	0	-143940597	-143940773
Chr01	144128373	144128568	peaks244	0	1	13.95	11.7795	7.80845	0.366298	0.596443	0.251282	Chr01	144128367	144128568	peaks89	0	1	20	9.60697	6.00661	0.47562	0.628743	0.243781	195	-6	0
Chr01	144351251	144351442	peaks245	0	2	90	5.97382	4.23082	0.189565	0.619769	0.235602	.	-1	-1	.	.	.	.	.	.	.	.	.	0	-144351252	-144351443
Chr01	144351272	144351464	peaks246	0	1	23	5.74479	4.2662	0.190582	0.649361	0.234375	.	-1	-1	.	.	.	.	.	.	.	.	.	0	-144351273	-144351465
Chr01	145042037	145042273	peaks247	0	1	128	3.97458	3.3178	0.32089	0.447985	0.279661	.	-1	-1	.	.	.	.	.	.	.	.	.	0	-145042038	-145042274
Chr01	145042037	145042278	peaks248	0	1	128	4.0083	3.29213	0.32089	0.450331	0.273859	.	-1	-1	.	.	.	.	.	.	.	.	.	0	-145042038	-145042279
Chr01	145186719	145186922	peaks249	0	8	2011.22	36.4532	40.6327	0.148407	0.399704	0.0246305	.	-1	-1	.	.	.	.	.	.	.	.	.	0	-145186720	-145186923
Chr01	145216729	145216804	peaks250	0	1	62	6.09333	2.10506	0.786575	0.668129	0	.	-1	-1	.	.	.	.	.	.	.	.	.	0	-145216730	-145216805
Chr01	145765854	145766439	peaks251	0	1	8	10.9333	8.03756	0.539924	0.183128	0.00854701	.	-1	-1	.	.	.	.	.	.	.	.	.	0	-145765855	-145766440
Chr01	145786589	145786930	peaks252	0	1	63.98	4.57185	5.62345	0.226762	0.696237	0.407625	.	-1	-1	.	.	.	.	.	.	.	.	.	0	-145786590	-145786931
Chr01	145799973	145800142	peaks253	0	1	91	7.49704	5.2071	0.661952	0.344995	0	.	-1	-1	.	.	.	.	.	.	.	.	.	0	-145799974	-145800143
Chr01	146002079	146002262	peaks254	0	1	72	7.06011	4.62019	0.617306	0.652552	0.147541	.	-1	-1	.	.	.	.	.	.	.	.	.	0	-146002080	-146002263
Chr01	146002114	146002273	peaks255	0	1	74.99	6.80503	4.83629	0.474395	0.752954	0.169811	.	-1	-1	.	.	.	.	.	.	.	.	.	0	-146002115	-146002274
Chr01	146097219	146097493	peaks256	0	4	36	10.9416	10.5904	0.41127	0.0297561	0.339416	.	-1	-1	.	.	.	.	.	.	.	.	.	0	-146097220	-146097494
Chr01	146131069	146131252	peaks257	0	2	187.82	9.57923	8.01794	0.25512	0.288719	0.382514	.	-1	-1	.	.	.	.	.	.	.	.	.	0	-146131070	-146131253
Chr01	146396691	146396798	peaks258	0	1	31	2.88785	0.714694	0.485666	0.466049	0	.	-1	-1	.	.	.	.	.	.	.	.	.	0	-146396692	-146396799
Chr01	146874857	146875052	peaks259	0	1	49.94	3.99487	3.29957	0.752122	0.760163	0.112821	.	-1	-1	.	.	.	.	.	.	.	.	.	0	-146874858	-146875053
Chr01	147000817	147001196	peaks260	36	14	444	302.586	101.946	0.919373	0.951714	0	.	-1	-1	.	.	.	.	.	.	.	.	.	0	-147000818	-147001197
Chr01	147480988	147481083	peaks261	0	3	24	36.8737	23.0237	0.453345	0.13357	0	.	-1	-1	.	.	.	.	.	.	.	.	.	0	-147480989	-147481084
Chr01	148465950	148466284	peaks262	0	1	51	6.1976	7.01772	0.287803	0.180834	0.302395	.	-1	-1	.	.	.	.	.	.	.	.	.	0	-148465951	-148466285
Chr01	148776446	148776552	peaks263	0	1	78.37	0.962264	0.190557	0.0875114	0.120452	0.0377358	.	-1	-1	.	.	.	.	.	.	.	.	.	0	-148776447	-148776553
Chr01	149321264	149321443	peaks264	0	2	97.6	11.4022	3.98674	0.351547	0.45321	0	.	-1	-1	.	.	.	.	.	.	.	.	.	0	-149321265	-149321444
Chr01	149321272	149321444	peaks265	0	2	87.86	11.4302	4.07071	0.352755	0.454313	0	.	-1	-1	.	.	.	.	.	.	.	.	.	0	-149321273	-149321445
Chr01	149384464	149385158	peaks266	0	1	40	8.10663	6.21587	0.337418	0.538935	0.0432277	.	-1	-1	.	.	.	.	.	.	.	.	.	0	-149384465	-149385159
Chr01	149556726	149556835	peaks267	0	2	68	8.20183	1.58421	0.467952	0.559299	0	.	-1	-1	.	.	.	.	.	.	.	.	.	0	-149556727	-149556836
Chr01	149788784	149788951	peaks268	0	3	273	13.3772	10.8377	0.395251	0.967521	0.323353	.	-1	-1	.	.	.	.	.	.	.	.	.	0	-149788785	-149788952
Chr01	149967037	149967237	peaks269	0	1	28	20.37	12.788	0.510718	0.698367	0	.	-1	-1	.	.	.	.	.	.	.	.	.	0	-149967038	-149967238
Chr01	150044190	150044328	peaks270	0	2	368	8.85507	5.79174	0.489918	0.571168	0.173913	.	-1	-1	.	.	.	.	.	.	.	.	.	0	-150044191	-150044329
Chr01	150123385	150123632	peaks271	0	6	546	13.4737	8.31699	0.349819	0.465165	0	.	-1	-1	.	.	.	.	.	.	.	.	.	0	-150123386	-150123633
Chr01	150409987	150410183	peaks272	0	1	9	17.3418	11.6185	0.913938	0.850101	0.0204082	.	-1	-1	.	.	.	.	.	.	.	.	.	0	-150409988	-150410184
Chr01	150469602	150469730	peaks273	0	1	99.97	4.54688	5.94882	0.163787	0.280765	0.117188	.	-1	-1	.	.	.	.	.	.	.	.	.	0	-150469603	-150469731
Chr01	150639471	150639651	peaks274	0	1	85	5.94444	4.82208	0.159755	0.588933	0.194444	.	-1	-1	.	.	.	.	.	.	.	.	.	0	-150639472	-150639652
Chr01	150664566	150664718	peaks275	0	2	173.44	18.2105	11.3663	0.362901	0.219602	0.0197368	.	-1	-1	.	.	.	.	.	.	.	.	.	0	-150664567	-150664719
Chr01	150664722	150665350	peaks276	0	1	7.99	18.1051	15.4195	0.528814	0.0510581	0.125796	.	-1	-1	.	.	.	.	.	.	.	.	.	0	-150664723	-150665351
Chr01	150666615	150666794	peaks277	0	2	187.98	10.5531	10.5678	0.14269	0.221167	0.391061	.	-1	-1	.	.	.	.	.	.	.	.	.	0	-150666616	-150666795
Chr01	150803339	150803512	peaks278	0	2	125.76	4.36994	7.54804	0.198538	0.809524	0.277457	.	-1	-1	.	.	.	.	.	.	.	.	.	0	-150803340	-150803513
Chr01	150849661	150849804	peaks279	0	1	105	7.86713	6.57207	0.242555	0.063945	0.335664	.	-1	-1	.	.	.	.	.	.	.	.	.	0	-150849662	-150849805
Chr01	150934418	150934613	peaks280	0	1	9.93	1.45128	0.883719	0.432558	0.772201	0.266667	.	-1	-1	.	.	.	.	.	.	.	.	.	0	-150934419	-150934614
Chr01	151026029	151026194	peaks281	0	1	82	12.6727	7.73592	0.227598	0.794183	0.163636	.	-1	-1	.	.	.	.	.	.	.	.	.	0	-151026030	-151026195
Chr01	151026044	151026202	peaks282	0	1	62	12.9494	7.9578	0.261343	0.869074	0.170886	.	-1	-1	.	.	.	.	.	.	.	.	.	0	-151026045	-151026203
Chr01	151310102	151310290	peaks283	0	1	105.92	9.81915	8.141	0.388709	0.221681	0.180851	.	-1	-1	.	.	.	.	.	.	.	.	.	0	-151310103	-151310291
Chr01	151310105	151310293	peaks284	0	1	205.48	9.53723	7.99493	0.374782	0.208744	0.180851	.	-1	-1	.	.	.	.	.	.	.	.	.	0	-151310106	-151310294
Chr01	151867484	151867871	peaks285	0	1	7.99	6.71059	4.8809	0.396837	0.306864	0.0129199	.	-1	-1	.	.	.	.	.	.	.	.	.	0	-151867485	-151867872
Chr01	152716248	152716377	peaks286	0	1	9	1.30233	0.763556	1	0.628319	0.0232558	.	-1	-1	.	.	.	.	.	.	.	.	.	0	-152716249	-152716378
Chr01	152763659	152763730	peaks287	0	1	70	15.507	3.83414	0.486953	0.331926	0	.	-1	-1	.	.	.	.	.	.	.	.	.	0	-152763660	-152763731
Chr01	152957222	152957787	peaks288	0	1	8.99	2.50796	2.08798	0.442815	0.975845	0.233628	.	-1	-1	.	.	.	.	.	.	.	.	.	0	-152957223	-152957788
Chr01	152971820	152976006	peaks289	0	2	143.1	1.11419	3.07205	0.633303	0.597307	0.791448	.	-1	-1	.	.	.	.	.	.	.	.	.	0	-152971821	-152976007
Chr01	153258257	153258742	peaks290	0	1	7.99	5.68247	4.12563	0.410853	0.476909	0.202062	.	-1	-1	.	.	.	.	.	.	.	.	.	0	-153258258	-153258743
Chr01	153282731	153283037	peaks291	0	1	8.99	20.8824	15.3793	0.144262	0.231907	0	.	-1	-1	.	.	.	.	.	.	.	.	.	0	-153282732	-153283038
Chr01	153752780	153752879	peaks292	0	1	59	3.06061	1.21288	0.498355	0.993443	0.020202	.	-1	-1	.	.	.	.	.	.	.	.	.	0	-153752781	-153752880
Chr01	153842860	153843011	peaks293	0	1	83	10.8808	6.06906	0.282029	0.411889	0.013245	.	-1	-1	.	.	.	.	.	.	.	.	.	0	-153842861	-153843012
Chr01	153844782	153844824	peaks294	0	1	31	8.45238	4.7869	0.631673	0.667293	0	.	-1	-1	.	.	.	.	.	.	.	.	.	0	-153844783	-153844825
Chr01	154071844	154073150	peaks297	0	6	308	2.69985	6.13056	0.957949	0.277763	0.757274	.	-1	-1	.	.	.	.	.	.	.	.	.	0	-154071845	-154073151
Chr01	154071872	154073154	peaks298	0	2	109.96	2.57254	6.14374	0.779183	0.299554	0.771451	.	-1	-1	.	.	.	.	.	.	.	.	.	0	-154071873	-154073155
Chr01	154248397	154248496	peaks299	0	1	71	7.15152	5.01183	0.699605	0.826138	0	.	-1	-1	.	.	.	.	.	.	.	.	.	0	-154248398	-154248497
Chr01	154644431	154645242	peaks300	0	1	9	4.63009	5.6454	0.393242	0.252226	0.453761	.	-1	-1	.	.	.	.	.	.	.	.	.	0	-154644432	-154645243
Chr01	154867070	154867259	peaks301	0	1	58	9.53439	4.70226	0.274432	0.194984	0.037037	.	-1	-1	.	.	.	.	.	.	.	.	.	0	-154867071	-154867260
Chr01	154951023	154951261	peaks302	0	2	114	10.958	5.77359	0.282982	0.196793	0	.	-1	-1	.	.	.	.	.	.	.	.	.	0	-154951024	-154951262
Chr01	155112256	155112329	peaks303	0	8	383.92	27.5068	7.63037	0.633838	0.909832	0	.	-1	-1	.	.	.	.	.	.	.	.	.	0	-155112257	-155112330
Chr01	155112267	155112634	peaks304	2	4	238	4.9346	10.4501	0.538984	0.162921	0.629428	.	-1	-1	.	.	.	.	.	.	.	.	.	0	-155112268	-155112635
Chr01	155179531	155179749	peaks305	0	1	21	1.68807	1.53669	0.433333	0.157047	0.311927	.	-1	-1	.	.	.	.	.	.	.	.	.	0	-155179532	-155179750
Chr01	155193584	155193686	peaks306	0	1	112.82	7.05882	3.28342	0.394577	0.448718	0	.	-1	-1	.	.	.	.	.	.	.	.	.	0	-155193585	-155193687
Chr01	155194018	155194387	peaks307	0	1	8	9.74255	3.28524	0.514913	0.509774	0	.	-1	-1	.	.	.	.	.	.	.	.	.	0	-155194019	-155194388
Chr01	155369901	155370079	peaks308	0	2	87.98	3.92697	2.56604	0.878788	1	0.146067	.	-1	-1	.	.	.	.	.	.	.	.	.	0	-155369902	-155370080
Chr01	155382656	155382809	peaks309	0	1	67	6.24183	4.06327	0.175493	0.681633	0.248366	.	-1	-1	.	.	.	.	.	.	.	.	.	0	-155382657	-155382810
Chr01	155440413	155440603	peaks310	0	1	101.49	8.06316	4.8009	0.714167	0.892765	0.0526316	.	-1	-1	.	.	.	.	.	.	.	.	.	0	-155440414	-155440604
Chr01	155492451	155492949	peaks311	0	1	54	1.11647	1.72464	0.101991	0.104833	0.60241	.	-1	-1	.	.	.	.	.	.	.	.	.	0	-155492452	-155492950
Chr01	155759155	155759353	peaks312	0	1	70	2.31818	1.64678	0.126316	0.447861	0.222222	.	-1	-1	.	.	.	.	.	.	.	.	.	0	-155759156	-155759354
Chr01	155810181	155810309	peaks313	0	4	260	11.3359	9.45324	0.317423	0.422774	0.25	.	-1	-1	.	.	.	.	.	.	.	.	.	0	-155810182	-155810310
Chr01	155810186	155810381	peaks314	0	3	108	11.4564	8.26558	0.315394	0.688276	0.179487	.	-1	-1	.	.	.	.	.	.	.	.	.	0	-155810187	-155810382
Chr01	155811152	155811286	peaks315	0	4	440	8.00746	7.29802	0.224886	0.217727	0.30597	.	-1	-1	.	.	.	.	.	.	.	.	.	0	-155811153	-155811287
Chr01	155811152	155811291	peaks316	0	2	210	8.40288	7.45222	0.224886	0.232308	0.294964	.	-1	-1	.	.	.	.	.	.	.	.	.	0	-155811153	-155811292
Chr01	155856012	155856121	peaks317	0	1	223	6.42202	5.24674	0.630542	0.959649	0	.	-1	-1	.	.	.	.	.	.	.	.	.	0	-155856013	-155856122
Chr01	155899917	155900068	peaks318	0	2	144	9.75497	5.30271	0.43877	0.25851	0	.	-1	-1	.	.	.	.	.	.	.	.	.	0	-155899918	-155900069
Chr01	155981522	155981700	peaks319	0	4	36	38.5787	18.6152	0.922499	0.825128	0.117978	.	-1	-1	.	.	.	.	.	.	.	.	.	0	-155981523	-155981701
Chr01	156353612	156353722	peaks320	0	4	32	16.9455	6.4749	0.394333	0.306564	0	.	-1	-1	.	.	.	.	.	.	.	.	.	0	-156353613	-156353723
Chr01	156372338	156372505	peaks321	0	2	152.78	11.3892	8.83166	0.451945	0.804797	0.365269	.	-1	-1	.	.	.	.	.	.	.	.	.	0	-156372339	-156372506
Chr01	156574055	156574249	peaks322	0	1	7.99	1.69588	1.82629	0.380228	0.328671	0.237113	.	-1	-1	.	.	.	.	.	.	.	.	.	0	-156574056	-156574250
Chr01	156574156	156574340	peaks323	0	4	260	3.34239	2.03693	0.638191	0.820866	0.26087	.	-1	-1	.	.	.	.	.	.	.	.	.	0	-156574157	-156574341
Chr01	157270217	157270365	peaks324	0	6	618	14.6351	10.3957	0.390609	0.418459	0.182432	.	-1	-1	.	.	.	.	.	.	.	.	.	0	-157270218	-157270366
Chr01	157270218	157270363	peaks325	0	12	1890	14.5034	10.4572	0.382863	0.408844	0.186207	.	-1	-1	.	.	.	.	.	.	.	.	.	0	-157270219	-157270364
Chr01	157407683	157407901	peaks327	0	1	122	2.12844	2.95874	0.736196	0.190687	0.417431	.	-1	-1	.	.	.	.	.	.	.	.	.	0	-157407684	-157407902
Chr01	157558650	157558774	peaks328	0	2	549.88	8.58065	4.98238	0.799286	0.605657	0.16129	.	-1	-1	.	.	.	.	.	.	.	.	.	0	-157558651	-157558775
Chr01	157578199	157578374	peaks329	0	1	39	6.21143	10.9014	0.452471	0.422741	0.302857	.	-1	-1	.	.	.	.	.	.	.	.	.	0	-157578200	-157578375
Chr01	158010422	158010730	peaks330	0	2	122	6.1461	8.81012	0.206714	0.850187	0.464286	Chr01	158010420	158010730	peaks129	0	4	261	4.97097	7.36135	0.707996	0.971613	0.635484	308	-2	0
Chr01	158252302	158252384	peaks331	0	6	438	16.8049	8.22465	0.779853	0.462727	0	Chr01	158252302	158252393	peaks131	1	1	94	7.76923	4.91706	0.833726	0.484578	0	82	0	9
Chr01	158252302	158252384	peaks331	0	6	438	16.8049	8.22465	0.779853	0.462727	0	Chr01	158252324	158252393	peaks132	0	1	164	9.88406	3.64169	0.692386	0.467443	0	60	22	9
Chr01	158252302	158252384	peaks331	0	6	438	16.8049	8.22465	0.779853	0.462727	0	Chr01	158252324	158252396	peaks133	0	1	91	9.76389	3.6113	0.713706	0.480848	0	60	22	12
Chr01	158252302	158252395	peaks332	0	6	552	16.5914	7.74491	0.873231	0.508737	0	Chr01	158252302	158252393	peaks131	1	1	94	7.76923	4.91706	0.833726	0.484578	0	91	0	-2
Chr01	158252302	158252395	peaks332	0	6	552	16.5914	7.74491	0.873231	0.508737	0	Chr01	158252324	158252393	peaks132	0	1	164	9.88406	3.64169	0.692386	0.467443	0	69	22	-2
Chr01	158252302	158252395	peaks332	0	6	552	16.5914	7.74491	0.873231	0.508737	0	Chr01	158252324	158252396	peaks133	0	1	91	9.76389	3.6113	0.713706	0.480848	0	71	22	1
Chr01	158252302	158252404	peaks333	0	3	249	16.2745	7.46516	0.924731	0.537733	0	Chr01	158252302	158252393	peaks131	1	1	94	7.76923	4.91706	0.833726	0.484578	0	91	0	-11
Chr01	158252302	158252404	peaks333	0	3	249	16.2745	7.46516	0.924731	0.537733	0	Chr01	158252324	158252393	peaks132	0	1	164	9.88406	3.64169	0.692386	0.467443	0	69	22	-11
Chr01	158252302	158252404	peaks333	0	3	249	16.2745	7.46516	0.924731	0.537733	0	Chr01	158252324	158252396	peaks133	0	1	91	9.76389	3.6113	0.713706	0.480848	0	72	22	-8
Chr01	158252305	158252417	peaks334	0	3	210	16.0179	7.11761	0.914127	0.562066	0	Chr01	158252302	158252393	peaks131	1	1	94	7.76923	4.91706	0.833726	0.484578	0	88	-3	-24
Chr01	158252305	158252417	peaks334	0	3	210	16.0179	7.11761	0.914127	0.562066	0	Chr01	158252324	158252393	peaks132	0	1	164	9.88406	3.64169	0.692386	0.467443	0	69	19	-24
Chr01	158252305	158252417	peaks334	0	3	210	16.0179	7.11761	0.914127	0.562066	0	Chr01	158252324	158252396	peaks133	0	1	91	9.76389	3.6113	0.713706	0.480848	0	72	19	-21
Chr01	158252331	158252419	peaks335	0	3	264	18.2614	6.41818	0.777455	0.533887	0	Chr01	158252302	158252393	peaks131	1	1	94	7.76923	4.91706	0.833726	0.484578	0	62	-29	-26
Chr01	158252331	158252419	peaks335	0	3	264	18.2614	6.41818	0.777455	0.533887	0	Chr01	158252324	158252393	peaks132	0	1	164	9.88406	3.64169	0.692386	0.467443	0	62	-7	-26
Chr01	158252331	158252419	peaks335	0	3	264	18.2614	6.41818	0.777455	0.533887	0	Chr01	158252324	158252396	peaks133	0	1	91	9.76389	3.6113	0.713706	0.480848	0	65	-7	-23
Chr01	158295726	158295833	peaks336	0	2	170	7.13084	2.27166	0.294018	0.286438	0.0186916	.	-1	-1	.	.	.	.	.	.	.	.	.	0	-158295727	-158295834
Chr01	158345819	158346103	peaks337	1	2	179.96	12.9472	5.01133	0.576938	0.431858	0	.	-1	-1	.	.	.	.	.	.	.	.	.	0	-158345820	-158346104
Chr01	158379163	158379550	peaks338	0	6	715.77	5.29457	6.56284	0.299359	0.829921	0.250646	Chr01	158379495	158379549	peaks134	0	1	49.84	22.8889	2.64342	0.721963	0.663802	0	54	332	-1
Chr01	158422502	158422721	peaks339	0	1	110	6.54795	6.27609	0.659	0.403799	0.205479	.	-1	-1	.	.	.	.	.	.	.	.	.	0	-158422503	-158422722
Chr01	158506452	158506530	peaks340	0	1	8	8.9359	0.739711	0.462508	0.496793	0	.	-1	-1	.	.	.	.	.	.	.	.	.	0	-158506453	-158506531
Chr01	158762898	158763085	peaks341	0	2	203.48	9.60428	6.30453	0.352792	0.634146	0	.	-1	-1	.	.	.	.	.	.	.	.	.	0	-158762899	-158763086
Chr01	158762910	158763086	peaks342	0	2	134	9.32955	6.37328	0.294444	0.643316	0	.	-1	-1	.	.	.	.	.	.	.	.	.	0	-158762911	-158763087
Chr01	158903853	158904268	peaks344	0	1	80	3.13976	6.99396	0.269373	1	0.493976	.	-1	-1	.	.	.	.	.	.	.	.	.	0	-158903854	-158904269
Chr01	158989172	158989764	peaks345	0	2	37.87	1.68412	1.91717	0.523629	0.753927	0.498311	.	-1	-1	.	.	.	.	.	.	.	.	.	0	-158989173	-158989765
Chr01	159027789	159028896	peaks346	0	3	170.82	15.2177	7.07493	0.527731	0.380161	0	.	-1	-1	.	.	.	.	.	.	.	.	.	0	-159027790	-159028897
Chr01	159039228	159039421	peaks347	2	3	247.74	4.81865	3.56629	0.170237	0.509072	0.326425	.	-1	-1	.	.	.	.	.	.	.	.	.	0	-159039229	-159039422
Chr01	159039234	159039433	peaks348	2	4	318	4.77889	3.45704	0.150659	0.588047	0.316583	.	-1	-1	.	.	.	.	.	.	.	.	.	0	-159039235	-159039434
Chr01	159142164	159142497	peaks349	0	1	19	12.3694	8.96734	0.355587	0.376171	0.105105	.	-1	-1	.	.	.	.	.	.	.	.	.	0	-159142165	-159142498
Chr01	159143569	159144015	peaks350	0	1	9	11.8072	9.07213	0.234648	0.809302	0.00896861	.	-1	-1	.	.	.	.	.	.	.	.	.	0	-159143570	-159144016
Chr01	159328920	159329116	peaks351	6	2	118	8.0051	5.09952	0.998047	0.219593	0.255102	.	-1	-1	.	.	.	.	.	.	.	.	.	0	-159328921	-159329117
Chr01	159328922	159329096	peaks352	2	2	150	7.45977	5.07712	0.978516	0.177387	0.287356	.	-1	-1	.	.	.	.	.	.	.	.	.	0	-159328923	-159329097
Chr01	159328934	159329128	peaks353	0	2	94	8.26289	5.22661	0.791304	0.239485	0.257732	.	-1	-1	.	.	.	.	.	.	.	.	.	0	-159328935	-159329129
Chr01	159328935	159329121	peaks354	0	2	176	8.06452	5.24211	0.774914	0.228414	0.268817	.	-1	-1	.	.	.	.	.	.	.	.	.	0	-159328936	-159329122
Chr01	159337544	159337680	peaks355	0	1	102.59	4.84559	3.66598	0.368631	0.260397	0.0882353	.	-1	-1	.	.	.	.	.	.	.	.	.	0	-159337545	-159337681
Chr01	159411255	159411419	peaks356	0	1	8.97	14.6646	7.74146	0.547458	0.477278	0.0609756	.	-1	-1	.	.	.	.	.	.	.	.	.	0	-159411256	-159411420
Chr01	159605607	159605772	peaks357	0	2	180	12.5636	12.1682	0.265421	0.374765	0.181818	.	-1	-1	.	.	.	.	.	.	.	.	.	0	-159605608	-159605773
Chr01	159636839	159636919	peaks358	0	2	204	9.625	9.74214	0.541872	0.302435	0	.	-1	-1	.	.	.	.	.	.	.	.	.	0	-159636840	-159636920
Chr01	159636840	159636915	peaks359	0	2	356	10.1067	9.8733	0.527121	0.301632	0	.	-1	-1	.	.	.	.	.	.	.	.	.	0	-159636841	-159636916
Chr01	159662804	159665890	peaks360	0	1	56	2.6361	6.18416	0.340694	0.711079	0.630914	.	-1	-1	.	.	.	.	.	.	.	.	.	0	-159662805	-159665891
Chr01	159698986	159699149	peaks361	0	1	64	5.73006	5.18026	0.554145	0.529801	0.269939	.	-1	-1	.	.	.	.	.	.	.	.	.	0	-159698987	-159699150
Chr01	159814336	159815038	peaks362	0	1	8	9.36895	6.12494	0.141156	0.599498	0.152422	.	-1	-1	.	.	.	.	.	.	.	.	.	0	-159814337	-159815039
Chr01	159917426	159917564	peaks363	4	1	99.5	11.9058	6.82375	0.696251	0.913472	0.0724638	.	-1	-1	.	.	.	.	.	.	.	.	.	0	-159917427	-159917565
Chr01	159917431	159917563	peaks364	0	2	209.94	11.7197	6.88467	0.656805	0.905274	0.0757576	.	-1	-1	.	.	.	.	.	.	.	.	.	0	-159917432	-159917564
Chr01	159953543	159953799	peaks365	0	1	82	2.35938	2.71637	0.142292	0.132212	0.355469	.	-1	-1	.	.	.	.	.	.	.	.	.	0	-159953544	-159953800
Chr01	160293710	160294168	peaks366	0	6	54	44.1048	37.5693	0.453642	0.305325	0.141921	.	-1	-1	.	.	.	.	.	.	.	.	.	0	-160293711	-160294169
Chr01	160358358	160358501	peaks367	0	1	92	15.951	3.56425	0.363212	0.431989	0	.	-1	-1	.	.	.	.	.	.	.	.	.	0	-160358359	-160358502
Chr01	160374049	160374116	peaks368	0	2	138	2.65672	0.939232	0.339695	0.226463	0	.	-1	-1	.	.	.	.	.	.	.	.	.	0	-160374050	-160374117
Chr01	160374129	160374238	peaks369	0	2	167	4.92661	4.60496	0.675781	0.75	0.00917431	.	-1	-1	.	.	.	.	.	.	.	.	.	0	-160374130	-160374239
Chr01	160382390	160382615	peaks370	0	1	39	3.96444	4.66939	0.379217	0.407911	0.52	.	-1	-1	.	.	.	.	.	.	.	.	.	0	-160382391	-160382616
Chr01	160620765	160620925	peaks371	0	2	18	15.3812	6.15312	0.305653	0.310791	0	.	-1	-1	.	.	.	.	.	.	.	.	.	0	-160620766	-160620926
Chr01	160626084	160626211	peaks372	0	1	26	2.33071	2.00022	0.379381	0.168539	0.283465	.	-1	-1	.	.	.	.	.	.	.	.	.	0	-160626085	-160626212
Chr01	160781834	160782029	peaks373	0	1	58	10.9846	5.93251	0.289748	0.512344	0	.	-1	-1	.	.	.	.	.	.	.	.	.	0	-160781835	-160782030
Chr01	160804972	160805501	peaks374	0	1	42	10.7278	6.0303	0.824074	0.448771	0.00378072	.	-1	-1	.	.	.	.	.	.	.	.	.	0	-160804973	-160805502
Chr01	160925223	160925413	peaks375	0	6	479.91	5.28421	2.65633	0.47191	0.498494	0.194737	.	-1	-1	.	.	.	.	.	.	.	.	.	0	-160925224	-160925414
Chr01	160942391	160942574	peaks376	0	1	49	5.80328	6.04488	0.377816	0.644699	0.00546448	.	-1	-1	.	.	.	.	.	.	.	.	.	0	-160942392	-160942575
Chr01	160987102	160987834	peaks377	3	1	8.99	11.6052	6.72436	0.607339	0.390769	0.0314208	.	-1	-1	.	.	.	.	.	.	.	.	.	0	-160987103	-160987835
Chr01	161327536	161327697	peaks378	0	2	144	4.45963	3.50509	0.174905	0.239364	0.329193	Chr01	161327529	161327690	peaks148	0	1	79	2.21739	1.95825	0.16011	0.123762	0.329193	154	-7	-7
Chr01	161327536	161327697	peaks378	0	2	144	4.45963	3.50509	0.174905	0.239364	0.329193	Chr01	161327531	161327692	peaks149	0	1	77	2.17391	1.89987	0.151322	0.126071	0.329193	156	-5	-5
Chr01	161648880	161649063	peaks379	2	3	141	17.6175	9.17862	0.551492	0.999334	0.196721	.	-1	-1	.	.	.	.	.	.	.	.	.	0	-161648881	-161649064
Chr01	161648931	161649063	peaks380	1	2	105.98	17.1894	10.7218	0.410836	0.999334	0.272727	.	-1	-1	.	.	.	.	.	.	.	.	.	0	-161648932	-161649064
Chr01	161648949	161649063	peaks381	0	5	626	16.2281	11.2007	0.399895	0.999334	0.315789	.	-1	-1	.	.	.	.	.	.	.	.	.	0	-161648950	-161649064
Chr01	161675311	161675476	peaks382	0	2	202	6.87273	5.81447	0.174279	0.201813	0.357576	.	-1	-1	.	.	.	.	.	.	.	.	.	0	-161675312	-161675477
Chr01	161675316	161675483	peaks383	0	3	276	6.92814	5.79652	0.157624	0.237441	0.353293	.	-1	-1	.	.	.	.	.	.	.	.	.	0	-161675317	-161675484
Chr01	161778878	161779004	peaks384	0	1	79.6	10.5079	4.18566	0.178076	0.250134	0	.	-1	-1	.	.	.	.	.	.	.	.	.	0	-161778879	-161779005
Chr01	161795488	161795610	peaks385	0	3	275.82	11.9262	6.05056	0.481146	0.274779	0.0491803	.	-1	-1	.	.	.	.	.	.	.	.	.	0	-161795489	-161795611
Chr01	162101503	162101717	peaks386	0	2	295	3.80841	3.81656	0.404908	0.303184	0.420561	.	-1	-1	.	.	.	.	.	.	.	.	.	0	-162101504	-162101718
Chr01	162178834	162179052	peaks387	0	1	26	4.50459	4.46315	0.187783	0.424259	0.247706	.	-1	-1	.	.	.	.	.	.	.	.	.	0	-162178835	-162179053
Chr01	162219716	162220025	peaks388	0	2	126	2.5534	3.25724	0.127027	0.409091	0.436893	.	-1	-1	.	.	.	.	.	.	.	.	.	0	-162219717	-162220026
Chr01	162341048	162341200	peaks390	0	1	56	12.1513	7.4954	0.335327	0.292523	0	Chr01	162341044	162341206	peaks154	0	1	120	7.35802	3.95127	0.348023	0.327876	0.209877	152	-4	6
Chr01	162342639	162343027	peaks391	0	1	8	9.29639	8.60007	0.673168	0.648442	0.056701	.	-1	-1	.	.	.	.	.	.	.	.	.	0	-162342640	-162343028
Chr01	162356392	162356532	peaks392	0	1	104	8.01429	6.63646	0.237528	0.172855	0.357143	.	-1	-1	.	.	.	.	.	.	.	.	.	0	-162356393	-162356533
Chr01	162509107	162509231	peaks393	0	2	236	5.1371	4.52294	0.223214	0.296075	0.354839	.	-1	-1	.	.	.	.	.	.	.	.	.	0	-162509108	-162509232
Chr01	162509107	162509237	peaks394	0	1	111	5.31538	4.49108	0.223214	0.309966	0.338462	.	-1	-1	.	.	.	.	.	.	.	.	.	0	-162509108	-162509238
Chr01	162509107	162509256	peaks395	0	1	92	6.62416	6.27606	0.223214	0.496085	0.295302	.	-1	-1	.	.	.	.	.	.	.	.	.	0	-162509108	-162509257
Chr01	162518983	162519161	peaks396	0	1	28	6.3764	3.4623	0.183134	0.26462	0.011236	.	-1	-1	.	.	.	.	.	.	.	.	.	0	-162518984	-162519162
Chr01	162555157	162555870	peaks397	0	2	16	6.86396	9.67623	0.311134	0.28169	0.298738	.	-1	-1	.	.	.	.	.	.	.	.	.	0	-162555158	-162555871
Chr01	162563567	162563725	peaks398	0	1	8.95	17.8038	7.65511	0.381394	0.281575	0	.	-1	-1	.	.	.	.	.	.	.	.	.	0	-162563568	-162563726
Chr01	162831407	162832226	peaks399	0	1	9	6.03663	6.18941	0.253268	0.48366	0.315018	.	-1	-1	.	.	.	.	.	.	.	.	.	0	-162831408	-162832227
Chr01	162838047	162838648	peaks400	0	2	159	1.96839	2.13067	0.449744	0.456439	0.322795	.	-1	-1	.	.	.	.	.	.	.	.	.	0	-162838048	-162838649
Chr01	162869431	162869575	peaks401	0	1	78.6	10.8472	5.24711	0.293875	0.317665	0.0416667	.	-1	-1	.	.	.	.	.	.	.	.	.	0	-162869432	-162869576
Chr01	163106720	163107025	peaks402	0	3	287.76	5.50164	5.32801	0.382702	0.228013	0.35082	.	-1	-1	.	.	.	.	.	.	.	.	.	0	-163106721	-163107026
Chr01	163200669	163200901	peaks403	0	2	434	8.15517	3.41675	0.300346	0.929091	0	.	-1	-1	.	.	.	.	.	.	.	.	.	0	-163200670	-163200902
Chr01	163268177	163268472	peaks404	0	1	51	1.58983	3.35745	0.650602	0.183468	0.549153	.	-1	-1	.	.	.	.	.	.	.	.	.	0	-163268178	-163268473
Chr01	163468275	163468509	peaks405	0	2	120	11.4487	19.2569	0.555066	0.893761	0.128205	.	-1	-1	.	.	.	.	.	.	.	.	.	0	-163468276	-163468510
Chr01	163514392	163514519	peaks406	0	6	538.92	36.7323	14.1546	0.59023	0.663696	0	.	-1	-1	.	.	.	.	.	.	.	.	.	0	-163514393	-163514520
Chr01	163818908	163819040	peaks407	0	2	220	8.75	5.84312	0.307049	0.101239	0.257576	.	-1	-1	.	.	.	.	.	.	.	.	.	0	-163818909	-163819041
Chr01	163910726	163910916	peaks408	0	1	92	7.47895	8.21661	0.173954	0.302755	0.484211	.	-1	-1	.	.	.	.	.	.	.	.	.	0	-163910727	-163910917
Chr01	164054292	164054454	peaks409	0	1	87.78	12.9383	7.62362	0.291307	0.775268	0.203704	.	-1	-1	.	.	.	.	.	.	.	.	.	0	-164054293	-164054455
Chr01	164054312	164054454	peaks410	0	1	104.74	13.1268	7.999	0.318253	0.775268	0.225352	.	-1	-1	.	.	.	.	.	.	.	.	.	0	-164054313	-164054455
Chr01	164186231	164186531	peaks411	0	1	84	1.84	1.32202	0.321561	0.448578	0.136667	.	-1	-1	.	.	.	.	.	.	.	.	.	0	-164186232	-164186532
Chr01	164277067	164277286	peaks412	0	2	160	2.08219	2.23149	0.285714	0.44586	0.324201	.	-1	-1	.	.	.	.	.	.	.	.	.	0	-164277068	-164277287
Chr01	164381052	164387515	peaks413	0	1	49.95	3.06437	6.41913	0.918349	0.637443	0.511218	.	-1	-1	.	.	.	.	.	.	.	.	.	0	-164381053	-164387516
Chr01	164551598	164551876	peaks414	2	4	536	6.1259	5.86864	0.230231	0.52965	0.359712	.	-1	-1	.	.	.	.	.	.	.	.	.	0	-164551599	-164551877
Chr01	164551625	164551889	peaks415	0	6	240	6.04545	6.03947	0.212873	0.516876	0.378788	.	-1	-1	.	.	.	.	.	.	.	.	.	0	-164551626	-164551890
Chr01	164568106	164568431	peaks416	0	3	24	33.7292	21.9082	0.571443	0.32967	0	.	-1	-1	.	.	.	.	.	.	.	.	.	0	-164568107	-164568432
Chr01	164579691	164579906	peaks417	0	2	382	1.73953	1.28572	0.251023	0.107345	0.274419	.	-1	-1	.	.	.	.	.	.	.	.	.	0	-164579692	-164579907
Chr01	164731000	164731146	peaks418	0	2	178	4.5274	3.07263	0.041791	0.18531	0.253425	.	-1	-1	.	.	.	.	.	.	.	.	.	0	-164731001	-164731147
Chr01	164731003	164731130	peaks419	0	2	420	3.97638	2.62773	0.0431851	0.156713	0.291339	.	-1	-1	.	.	.	.	.	.	.	.	.	0	-164731004	-164731131
Chr01	164731003	164731141	peaks420	0	2	188	4.34058	2.8729	0.0431851	0.172428	0.268116	.	-1	-1	.	.	.	.	.	.	.	.	.	0	-164731004	-164731142
Chr01	164735050	164735291	peaks421	0	2	195.68	5.91286	5.68801	0.226842	0.44563	0.240664	.	-1	-1	.	.	.	.	.	.	.	.	.	0	-164735051	-164735292
Chr01	164749445	164749705	peaks422	0	4	375.04	7.28846	8.31111	0.283673	0.873751	0.546154	.	-1	-1	.	.	.	.	.	.	.	.	.	0	-164749446	-164749706
Chr01	164749454	164749705	peaks423	0	6	646.38	6.96414	8.27531	0.245012	0.873751	0.565737	.	-1	-1	.	.	.	.	.	.	.	.	.	0	-164749455	-164749706
Chr01	164949938	164950126	peaks425	0	1	60.96	6.90957	5.92752	0.437126	0.167042	0.0531915	Chr01	164949934	164950126	peaks163	0	1	64.92	7.21875	7.22438	0.512263	0.432915	0.385417	188	-4	0
Chr01	164956227	164956429	peaks426	1	1	130	4.5099	8.33176	0.696881	0.666667	0.0693069	.	-1	-1	.	.	.	.	.	.	.	.	.	0	-164956228	-164956430
Chr01	164956244	164956447	peaks427	0	1	48	2.19704	1.13632	0.253906	0.540059	0.0689655	.	-1	-1	.	.	.	.	.	.	.	.	.	0	-164956245	-164956448
Chr01	165118226	165118321	peaks428	0	1	7.96	15.1895	1.33215	0.332029	0.275224	0	.	-1	-1	.	.	.	.	.	.	.	.	.	0	-165118227	-165118322
Chr01	165155409	165155996	peaks429	0	1	9	11.0954	7.6201	0.245393	0.256365	0.11414	.	-1	-1	.	.	.	.	.	.	.	.	.	0	-165155410	-165155997
Chr01	165710827	165710890	peaks430	0	1	8	9.30159	9.89089	0.176719	0.213869	0.15873	.	-1	-1	.	.	.	.	.	.	.	.	.	0	-165710828	-165710891
Chr01	165735074	165735225	peaks431	0	1	98	6.66225	6.54873	0.125947	0.380867	0.0463576	.	-1	-1	.	.	.	.	.	.	.	.	.	0	-165735075	-165735226
Chr01	165860033	165860200	peaks432	1	2	189	2.08383	1.33319	0.371308	0.483126	0.197605	.	-1	-1	.	.	.	.	.	.	.	.	.	0	-165860034	-165860201
Chr01	165939526	165939837	peaks433	0	3	209.91	7.80386	9.133	0.342042	0.126115	0.334405	.	-1	-1	.	.	.	.	.	.	.	.	.	0	-165939527	-165939838
Chr01	165996198	165996373	peaks434	0	2	183.64	8.81143	8.81388	0.229528	0.462892	0.468571	.	-1	-1	.	.	.	.	.	.	.	.	.	0	-165996199	-165996374
Chr01	166031681	166031869	peaks435	0	1	93	8.23404	6.79945	0.592852	0.357957	0.351064	.	-1	-1	.	.	.	.	.	.	.	.	.	0	-166031682	-166031870
Chr01	166031681	166031876	peaks436	0	2	172	8.6359	6.99419	0.592852	0.414678	0.338462	.	-1	-1	.	.	.	.	.	.	.	.	.	0	-166031682	-166031877
Chr01	166045089	166045237	peaks437	0	3	291	7.02703	5.94678	0.208389	0.17601	0.398649	.	-1	-1	.	.	.	.	.	.	.	.	.	0	-166045090	-166045238
Chr01	166330941	166331355	peaks438	0	1	66	1.03623	1.37477	0.567059	0.398305	0.630435	.	-1	-1	.	.	.	.	.	.	.	.	.	0	-166330942	-166331356
Chr01	166330950	166331365	peaks439	0	1	70	1.01446	1.36383	0.522353	0.406122	0.628916	.	-1	-1	.	.	.	.	.	.	.	.	.	0	-166330951	-166331366
Chr01	166639834	166639993	peaks440	0	1	84.46	14.3459	9.32366	0.700637	0.628949	0.213836	.	-1	-1	.	.	.	.	.	.	.	.	.	0	-166639835	-166639994
Chr01	166696773	166696940	peaks441	0	1	138	6.86228	4.22272	0.382942	0.437738	0.203593	.	-1	-1	.	.	.	.	.	.	.	.	.	0	-166696774	-166696941
Chr01	166730948	166731064	peaks442	0	3	318	7.4569	6.38883	0.492647	0.323161	0.189655	Chr01	166730948	166731051	peaks170	0	1	110	3.8932	3.16508	0.403344	0.367446	0.31068	103	0	-13
Chr01	166730948	166731064	peaks442	0	3	318	7.4569	6.38883	0.492647	0.323161	0.189655	Chr01	166730948	166731072	peaks171	0	1	86	3.74194	2.90403	0.403344	0.312644	0.258065	116	0	8
Chr01	166776484	166776599	peaks443	0	3	153	10.8174	4.08727	0.404906	0.857373	0	.	-1	-1	.	.	.	.	.	.	.	.	.	0	-166776485	-166776600
Chr01	166913571	166913742	peaks444	0	1	43	1.2807	1.37761	0.475936	0.0847458	0.175439	.	-1	-1	.	.	.	.	.	.	.	.	.	0	-166913572	-166913743
Chr01	166917443	166917690	peaks445	0	1	53	8.98785	4.84871	0.498639	0.362869	0.11336	.	-1	-1	.	.	.	.	.	.	.	.	.	0	-166917444	-166917691
Chr01	166917447	166917694	peaks446	0	1	49	9.04049	4.90212	0.4682	0.373116	0.11336	.	-1	-1	.	.	.	.	.	.	.	.	.	0	-166917448	-166917695
Chr01	166948238	166948703	peaks447	0	1	136	5.71613	4.91662	0.33428	0.558692	0.15914	.	-1	-1	.	.	.	.	.	.	.	.	.	0	-166948239	-166948704
Chr01	166948273	166948738	peaks448	0	1	32.98	4.83441	4.43938	0.2103	0.540197	0.15914	.	-1	-1	.	.	.	.	.	.	.	.	.	0	-166948274	-166948739
Chr01	167085587	167085727	peaks449	0	2	118	10.4643	7.56723	0.168749	0.384837	0.2	.	-1	-1	.	.	.	.	.	.	.	.	.	0	-167085588	-167085728
Chr01	167141348	167141526	peaks450	0	2	107.82	5.34831	3.1573	0.251019	0.37753	0.0842697	.	-1	-1	.	.	.	.	.	.	.	.	.	0	-167141349	-167141527
Chr01	167501581	167501758	peaks451	0	1	48.97	6.69492	3.86022	0.404206	0.18911	0.0112994	Chr01	167501581	167501777	peaks182	0	2	308	9.06122	6.85017	0.424642	0.565534	0.22449	177	0	19
Chr01	167566825	167567077	peaks452	0	1	74	3.0754	2.87681	0.273705	0.199458	0.349206	.	-1	-1	.	.	.	.	.	.	.	.	.	0	-167566826	-167567078
Chr01	167869930	167870117	peaks453	0	3	108	6.86096	3.78032	0.463852	0.756374	0.197861	.	-1	-1	.	.	.	.	.	.	.	.	.	0	-167869931	-167870118
Chr01	167899078	167899134	peaks454	0	2	120	6.07143	1.64596	0.176715	0.391705	0	.	-1	-1	.	.	.	.	.	.	.	.	.	0	-167899079	-167899135
Chr01	167933364	167933569	peaks455	0	2	128	9.32683	6.92718	0.303112	0.733202	0.0536585	Chr01	167933362	167933577	peaks188	0	1	112	6.15814	5.24765	0.141095	1	0.381395	205	-2	8
Chr01	167944780	167944933	peaks456	0	3	23.85	6.56209	4.61573	0.319512	0.613577	0	.	-1	-1	.	.	.	.	.	.	.	.	.	0	-167944781	-167944934
Chr01	167989886	167989925	peaks457	0	1	72	19.0769	5.0707	0.788136	0.609337	0	Chr01	167989891	167989925	peaks191	0	1	108	2.64706	1.05391	0.38961	0.267062	0	34	5	0
Chr01	167998741	167999314	peaks459	0	2	82	6.22688	7.51293	0.261406	0.518308	0.30541	.	-1	-1	.	.	.	.	.	.	.	.	.	0	-167998742	-167999315
Chr01	168081259	168081680	peaks460	0	2	155.57	3.19002	4.2451	0.231974	0.502396	0.586698	.	-1	-1	.	.	.	.	.	.	.	.	.	0	-168081260	-168081681
Chr01	168081832	168081972	peaks461	0	2	138	8.55714	4.44373	0.442661	0.449778	0	.	-1	-1	.	.	.	.	.	.	.	.	.	0	-168081833	-168081973
Chr01	168457345	168457456	peaks462	0	2	195.68	21.7838	6.6879	0.554463	0.763979	0.0540541	.	-1	-1	.	.	.	.	.	.	.	.	.	0	-168457346	-168457457
Chr01	168458645	168458800	peaks463	0	1	104	8.20645	8.71979	0.202419	0.337262	0.477419	.	-1	-1	.	.	.	.	.	.	.	.	.	0	-168458646	-168458801
Chr01	168608231	168608398	peaks464	0	1	102	4.65269	3.9909	0.612782	0.675897	0.11976	.	-1	-1	.	.	.	.	.	.	.	.	.	0	-168608232	-168608399
Chr01	168802458	168802807	peaks465	0	2	112	6.95989	8.73314	0.164051	0.459069	0.532951	.	-1	-1	.	.	.	.	.	.	.	.	.	0	-168802459	-168802808
Chr01	168843111	168843295	peaks466	4	6	330	17.4728	13.3416	0.303354	0.342815	0.184783	Chr01	168843128	168843316	peaks196	0	2	158	14.0851	11.5364	0.18427	0.47111	0.361702	167	17	21
Chr01	168843111	168843323	peaks467	4	2	288	17.6698	12.455	0.303354	0.445327	0.160377	Chr01	168843128	168843316	peaks196	0	2	158	14.0851	11.5364	0.18427	0.47111	0.361702	188	17	-7
Chr01	168843128	168843321	peaks468	0	2	148	17.2228	12.9454	0.251731	0.439473	0.176166	Chr01	168843128	168843316	peaks196	0	2	158	14.0851	11.5364	0.18427	0.47111	0.361702	188	0	-5
Chr01	168922642	168923041	peaks469	0	1	87.82	2.81955	4.8669	0.458197	0.249201	0.463659	.	-1	-1	.	.	.	.	.	.	.	.	.	0	-168922643	-168923042
Chr01	168956521	168956631	peaks470	0	1	168	8.86364	4.67192	0.708571	0.629206	0	.	-1	-1	.	.	.	.	.	.	.	.	.	0	-168956522	-168956632
Chr01	169099122	169099259	peaks471	0	2	148	5.61314	3.50026	0.43559	0.453064	0.182482	.	-1	-1	.	.	.	.	.	.	.	.	.	0	-169099123	-169099260
Chr01	169184033	169184183	peaks472	0	1	109	6.65333	6.30025	0.331458	0.094461	0.393333	.	-1	-1	.	.	.	.	.	.	.	.	.	0	-169184034	-169184184
Chr01	169731375	169731502	peaks473	0	1	70	10.1102	4.03377	0.409057	0.733998	0	.	-1	-1	.	.	.	.	.	.	.	.	.	0	-169731376	-169731503
Chr01	169877615	169877815	peaks474	0	2	222	7.07	10.1012	0.33466	0.193724	0.485	.	-1	-1	.	.	.	.	.	.	.	.	.	0	-169877616	-169877816
Chr01	170290720	170290879	peaks475	0	1	40	2.57233	1.7319	0.277937	0.26178	0.0880503	.	-1	-1	.	.	.	.	.	.	.	.	.	0	-170290721	-170290880
Chr01	170290720	170290884	peaks476	0	1	32	2.52439	1.72659	0.277937	0.255236	0.0853659	.	-1	-1	.	.	.	.	.	.	.	.	.	0	-170290721	-170290885
Chr01	170507401	170507593	peaks477	0	1	65.9	14.4688	6.17615	0.534225	0.640298	0	.	-1	-1	.	.	.	.	.	.	.	.	.	0	-170507402	-170507594
Chr01	170659164	170659281	peaks478	0	1	78	0.905983	0.291852	0.0678871	0.674242	0.0940171	.	-1	-1	.	.	.	.	.	.	.	.	.	0	-170659165	-170659282
Chr01	170777829	170778103	peaks479	0	1	61	1.95255	3.10308	0.468271	0.621359	0.357664	.	-1	-1	.	.	.	.	.	.	.	.	.	0	-170777830	-170778104
Chr01	170883462	170883571	peaks480	0	2	106	19.6422	3.46813	0.442927	0.567879	0	.	-1	-1	.	.	.	.	.	.	.	.	.	0	-170883463	-170883572
Chr01	171041194	171041283	peaks481	0	3	171	9.38202	5.51913	0.321649	0.192352	0	.	-1	-1	.	.	.	.	.	.	.	.	.	0	-171041195	-171041284
Chr01	171041227	171041284	peaks482	0	1	24	13.1579	3.412	0.288018	0.171743	0	.	-1	-1	.	.	.	.	.	.	.	.	.	0	-171041228	-171041285
Chr01	171261094	171261280	peaks483	0	2	135	1.61828	1.37156	0.986301	0.299618	0.349462	.	-1	-1	.	.	.	.	.	.	.	.	.	0	-171261095	-171261281
Chr01	171279034	171279275	peaks484	2	2	220	2.6556	2.37938	0.224664	0.705882	0.373444	.	-1	-1	.	.	.	.	.	.	.	.	.	0	-171279035	-171279276
Chr01	171279053	171279294	peaks485	0	2	72	2.6473	2.37817	0.186047	0.632653	0.373444	.	-1	-1	.	.	.	.	.	.	.	.	.	0	-171279054	-171279295
Chr01	171308730	171308930	peaks486	0	2	184	5.88	6.85752	0.643293	0.456671	0.415	.	-1	-1	.	.	.	.	.	.	.	.	.	0	-171308731	-171308931
Chr01	6307678	6308091	peaks487	0	1	62	1.00969	1.48272	0.608911	0.784404	0.605327	Chr01	5088355	106985309	peaks176	0	116	10714.3	1.10149	133.769	0.979839	0.992064	0.945136	413	-1219323	100677218
Chr01	30358703	30362028	peaks488	0	2	148	1.99158	4.35029	0.809028	0.848254	0.613233	Chr01	5088355	106985309	peaks176	0	116	10714.3	1.10149	133.769	0.979839	0.992064	0.945136	3325	-25270348	76623281
Chr01	100586737	100608420	peaks489	0	1	119.24	0.610155	1.82982	0.723214	0.920962	0.790665	Chr01	5088355	106985309	peaks176	0	116	10714.3	1.10149	133.769	0.979839	0.992064	0.945136	21683	-95498382	6376889
Chr01	100586737	100608420	peaks489	0	1	119.24	0.610155	1.82982	0.723214	0.920962	0.790665	Chr01	32277984	141368761	peaks177	39	231	6222.37	2.82794	515.701	0.995286	0.999882	0.948827	21683	-68308753	40760341
Chr01	110460851	110461362	peaks490	1	2	16	28.5969	21.2792	0.71727	0.8	0.201566	Chr01	32277984	141368761	peaks177	39	231	6222.37	2.82794	515.701	0.995286	0.999882	0.948827	511	-78182867	30907399
Chr01	151540107	151553137	peaks491	0	2	95.52	45.5354	230.493	0.566202	0.988724	0.469532	.	-1	-1	.	.	.	.	.	.	.	.	.	0	-151540108	-151553138
Chr01	156188591	156189121	peaks492	0	1	9	2.39245	2.10138	0.463893	0.146444	0.228302	.	-1	-1	.	.	.	.	.	.	.	.	.	0	-156188592	-156189122
Chr01	151727399	156928772	peaks493	0	4	32	2.63628	28.969	0.926671	0.0401804	0.61086	Chr01	152428601	152428745	peaks105	0	2	202	3.88889	3.65929	0.277228	0.124859	0.263889	144	701202	-4500027
Chr01	151727399	156928772	peaks493	0	4	32	2.63628	28.969	0.926671	0.0401804	0.61086	Chr01	152765447	152765625	peaks106	0	1	58.99	7.1236	3.48132	0.343666	0.359086	0.0955056	178	1038048	-4163147
Chr01	151727399	156928772	peaks493	0	4	32	2.63628	28.969	0.926671	0.0401804	0.61086	Chr01	153527298	153527723	peaks107	0	4	232	15.1835	4.2812	0.5	0.572174	0	425	1799899	-3401049
Chr01	151727399	156928772	peaks493	0	4	32	2.63628	28.969	0.926671	0.0401804	0.61086	Chr01	153541445	153541638	peaks108	0	4	292	7.00518	5.77335	0.430014	0.522235	0.398964	193	1814046	-3387134
Chr01	151727399	156928772	peaks493	0	4	32	2.63628	28.969	0.926671	0.0401804	0.61086	Chr01	153961342	153961494	peaks109	0	4	32	13.0395	4.41719	0.68416	0.345183	0.0526316	152	2233943	-2967278
Chr01	151727399	156928772	peaks493	0	4	32	2.63628	28.969	0.926671	0.0401804	0.61086	Chr01	153964137	153964272	peaks110	0	1	80	4.42222	2.96265	0.167154	0.427586	0.222222	135	2236738	-2964500
Chr01	151727399	156928772	peaks493	0	4	32	2.63628	28.969	0.926671	0.0401804	0.61086	Chr01	153964143	153964272	peaks111	0	1	168	4.24806	2.91489	0.15801	0.427586	0.232558	129	2236744	-2964500
Chr01	151727399	156928772	peaks493	0	4	32	2.63628	28.969	0.926671	0.0401804	0.61086	Chr01	154043310	154046400	peaks112	0	6	483.24	1.35372	3.76581	0.545614	0.741558	0.792233	3090	2315911	-2882372
Chr01	151727399	156928772	peaks493	0	4	32	2.63628	28.969	0.926671	0.0401804	0.61086	Chr01	154046614	154046785	peaks113	0	2	91.82	2.30994	1.92942	0.41958	0.0691871	0.146199	171	2319215	-2881987
Chr01	151727399	156928772	peaks493	0	4	32	2.63628	28.969	0.926671	0.0401804	0.61086	Chr01	154621690	154621821	peaks114	0	2	395	6.29008	6.22785	0.5792	0.570152	0.40458	131	2894291	-2306951
Chr01	151727399	156928772	peaks493	0	4	32	2.63628	28.969	0.926671	0.0401804	0.61086	Chr01	155379167	155379521	peaks115	0	1	40	9.23164	9.86705	0.190169	0.366714	0.324859	354	3651768	-1549251
Chr01	151727399	156928772	peaks493	0	4	32	2.63628	28.969	0.926671	0.0401804	0.61086	Chr01	155441962	155442074	peaks116	0	2	166	8.63393	2.31453	0.844206	0.262664	0.0267857	112	3714563	-1486698
Chr01	151727399	156928772	peaks493	0	4	32	2.63628	28.969	0.926671	0.0401804	0.61086	Chr01	155655673	155655817	peaks117	0	1	75.88	10.2083	4.22604	0.436655	0.66766	0.0625	144	3928274	-1272955
Chr01	151727399	156928772	peaks493	0	4	32	2.63628	28.969	0.926671	0.0401804	0.61086	Chr01	155676068	155676461	peaks118	0	2	118	7.57252	1.51681	0.476453	0.561331	0.00508906	393	3948669	-1252311
Chr01	151727399	156928772	peaks493	0	4	32	2.63628	28.969	0.926671	0.0401804	0.61086	Chr01	156143583	156143757	peaks119	0	3	311.97	6.31034	6.7267	0.198802	0.417544	0.103448	174	4416184	-785015
Chr01	151727399	156928772	peaks493	0	4	32	2.63628	28.969	0.926671	0.0401804	0.61086	Chr01	156642494	156642636	peaks120	0	2	162	6.09859	5.26523	0.223276	0.380976	0.302817	142	4915095	-286136
Chr01	151727399	156928772	peaks493	0	4	32	2.63628	28.969	0.926671	0.0401804	0.61086	Chr01	156807647	156807828	peaks121	0	1	83	5.44751	5.33867	0.309476	0.157037	0.392265	181	5080248	-120944
Chr01	5088355	106985309	peaks494	0	225	22076.2	2.37154	163.503	0.979627	0.998388	0.723052	Chr01	5100117	5100267	peaks28	0	4	316	9.6	6.73201	0.489873	0.195634	0.313333	150	11762	-101885042
Chr01	5088355	106985309	peaks494	0	225	22076.2	2.37154	163.503	0.979627	0.998388	0.723052	Chr01	6219223	6221036	peaks29	0	1	52	3.34473	4.29353	0.747368	0.751471	0.39989	1813	1130868	-100764273
Chr01	5088355	106985309	peaks494	0	225	22076.2	2.37154	163.503	0.979627	0.998388	0.723052	Chr01	6220788	6220932	peaks30	0	2	152	8.4375	4.93812	0.748889	0.419052	0.222222	144	1132433	-100764377
Chr01	5088355	106985309	peaks494	0	225	22076.2	2.37154	163.503	0.979627	0.998388	0.723052	Chr01	6232359	6232526	peaks31	0	1	39	5.2515	2.40936	0.682861	0.359151	0.131737	167	1144004	-100752783
Chr01	5088355	106985309	peaks494	0	225	22076.2	2.37154	163.503	0.979627	0.998388	0.723052	Chr01	6361682	6361768	peaks32	0	2	82	12.0116	4.25494	0.306984	0.387036	0	86	1273327	-100623541
Chr01	5088355	106985309	peaks494	0	225	22076.2	2.37154	163.503	0.979627	0.998388	0.723052	Chr01	6361739	6361790	peaks33	0	2	310.91	16.1765	1.73438	0.248794	0.325572	0	51	1273384	-100623519
Chr01	5088355	106985309	peaks494	0	225	22076.2	2.37154	163.503	0.979627	0.998388	0.723052	Chr01	8954827	8954979	peaks34	0	6	702	9.69737	12.7759	0.108979	0.317073	0.453947	152	3866472	-98030330
Chr01	5088355	106985309	peaks494	0	225	22076.2	2.37154	163.503	0.979627	0.998388	0.723052	Chr01	10000291	10000429	peaks35	0	2	217.98	8.19565	5.95741	0.174715	0.248315	0.311594	138	4911936	-96984880
Chr01	5088355	106985309	peaks494	0	225	22076.2	2.37154	163.503	0.979627	0.998388	0.723052	Chr01	10416798	10416947	peaks36	0	1	78	7.31544	4.62716	0.322496	0.684466	0.281879	149	5328443	-96568362
Chr01	5088355	106985309	peaks494	0	225	22076.2	2.37154	163.503	0.979627	0.998388	0.723052	Chr01	11341627	11341782	peaks37	0	2	148	5.63871	4.03354	0.398919	0.51306	0.264516	155	6253272	-95643527
Chr01	5088355	106985309	peaks494	0	225	22076.2	2.37154	163.503	0.979627	0.998388	0.723052	Chr01	11341634	11341800	peaks38	0	1	84	5.88554	3.97494	0.364136	0.633885	0.246988	166	6253279	-95643509
Chr01	5088355	106985309	peaks494	0	225	22076.2	2.37154	163.503	0.979627	0.998388	0.723052	Chr01	11452801	11452950	peaks39	0	1	100.84	7.22148	5.45862	0.629232	0.441676	0.00671141	149	6364446	-95532359
Chr01	5088355	106985309	peaks494	0	225	22076.2	2.37154	163.503	0.979627	0.998388	0.723052	Chr01	11452812	11452957	peaks40	0	1	85	6.61379	5.18378	0.530757	0.480594	0.00689655	145	6364457	-95532352
Chr01	5088355	106985309	peaks494	0	225	22076.2	2.37154	163.503	0.979627	0.998388	0.723052	Chr01	12164249	12164479	peaks41	0	2	136	6.48261	5.08084	0.455404	0.409868	0.369565	230	7075894	-94820830
Chr01	5088355	106985309	peaks494	0	225	22076.2	2.37154	163.503	0.979627	0.998388	0.723052	Chr01	12164267	12164473	peaks42	0	2	206.94	6.01456	5.1638	0.365208	0.382473	0.412621	206	7075912	-94820836
Chr01	5088355	106985309	peaks494	0	225	22076.2	2.37154	163.503	0.979627	0.998388	0.723052	Chr01	12164270	12164501	peaks43	0	1	65.98	6.33766	4.95943	0.349673	0.493397	0.367965	231	7075915	-94820808
Chr01	5088355	106985309	peaks494	0	225	22076.2	2.37154	163.503	0.979627	0.998388	0.723052	Chr01	12182933	12183511	peaks44	2	1	78	2.53633	3.56398	0.534653	0.151444	0.598616	578	7094578	-94801798
Chr01	5088355	106985309	peaks494	0	225	22076.2	2.37154	163.503	0.979627	0.998388	0.723052	Chr01	12667901	12668050	peaks45	0	1	99	6.57718	5.67129	0.174956	0.188821	0.375839	149	7579546	-94317259
Chr01	5088355	106985309	peaks494	0	225	22076.2	2.37154	163.503	0.979627	0.998388	0.723052	Chr01	14170147	14170301	peaks46	0	2	513.94	3.2987	2.29378	0.524476	0.84375	0.298701	154	9081792	-92815008
Chr01	5088355	106985309	peaks494	0	225	22076.2	2.37154	163.503	0.979627	0.998388	0.723052	Chr01	14375915	14376043	peaks47	0	2	176	7.64844	2.83833	0.440347	0.283588	0	128	9287560	-92609266
Chr01	5088355	106985309	peaks494	0	225	22076.2	2.37154	163.503	0.979627	0.998388	0.723052	Chr01	14407112	14407317	peaks48	0	1	86.86	3.26829	3.17785	0.296774	0.534289	0.268293	205	9318757	-92577992
Chr01	5088355	106985309	peaks494	0	225	22076.2	2.37154	163.503	0.979627	0.998388	0.723052	Chr01	16804417	16804577	peaks49	0	1	279.56	6.13125	6.60314	0.715068	0.835443	0.39375	160	11716062	-90180732
Chr01	5088355	106985309	peaks494	0	225	22076.2	2.37154	163.503	0.979627	0.998388	0.723052	Chr01	16804417	16804594	peaks50	0	1	86.86	5.76271	6.38591	0.715068	1	0.355932	177	11716062	-90180715
Chr01	5088355	106985309	peaks494	0	225	22076.2	2.37154	163.503	0.979627	0.998388	0.723052	Chr01	18099391	18099594	peaks51	0	1	87	6.00493	7.88682	0.582188	0.138418	0.359606	203	13011036	-88885715
Chr01	5088355	106985309	peaks494	0	225	22076.2	2.37154	163.503	0.979627	0.998388	0.723052	Chr01	18103836	18103978	peaks52	0	2	179.92	167.472	400.471	0.973073	0.994253	0.0211268	142	13015481	-88881331
Chr01	5088355	106985309	peaks494	0	225	22076.2	2.37154	163.503	0.979627	0.998388	0.723052	Chr01	30324088	30324515	peaks53	0	4	31.9	1.72365	2.44154	0.501214	0.607843	0.4637	427	25235733	-76660794
Chr01	5088355	106985309	peaks494	0	225	22076.2	2.37154	163.503	0.979627	0.998388	0.723052	Chr01	37160448	37160748	peaks54	0	1	145.96	15.3567	25.5642	0.732201	0.785368	0.52	300	32072093	-69824561
Chr01	5088355	106985309	peaks494	0	225	22076.2	2.37154	163.503	0.979627	0.998388	0.723052	Chr01	37160451	37160734	peaks55	0	7	1244	15.3498	26.294	0.726152	0.673088	0.551237	283	32072096	-69824575
Chr01	5088355	106985309	peaks494	0	225	22076.2	2.37154	163.503	0.979627	0.998388	0.723052	Chr01	37160451	37160748	peaks56	10	7	629.97	15.4242	25.6756	0.726152	0.785368	0.525253	297	32072096	-69824561
Chr01	5088355	106985309	peaks494	0	225	22076.2	2.37154	163.503	0.979627	0.998388	0.723052	Chr01	37160471	37160748	peaks57	0	2	100	15.1119	26.558	0.634248	0.785368	0.563177	277	32072116	-69824561
Chr01	5088355	106985309	peaks494	0	225	22076.2	2.37154	163.503	0.979627	0.998388	0.723052	Chr01	41885649	41885876	peaks58	0	1	41	4.57269	4.71176	0.754717	0.393008	0.0352423	227	36797294	-65099433
Chr01	5088355	106985309	peaks494	0	225	22076.2	2.37154	163.503	0.979627	0.998388	0.723052	Chr01	72715850	72716016	peaks59	0	1	67	7.43373	5.09002	0.289415	0.654876	0.174699	166	67627495	-34269293
Chr01	5088355	106985309	peaks494	0	225	22076.2	2.37154	163.503	0.979627	0.998388	0.723052	Chr01	79269081	79269193	peaks60	0	2	148	4.13393	3.78789	0.727455	0.507956	0.375	112	74180726	-27716116
Chr01	5088355	106985309	peaks494	0	225	22076.2	2.37154	163.503	0.979627	0.998388	0.723052	Chr01	88242388	88242434	peaks61	0	1	51	31.0217	4.24515	0.689372	0.654888	0	46	83154033	-18742875
Chr01	5088355	106985309	peaks494	0	225	22076.2	2.37154	163.503	0.979627	0.998388	0.723052	Chr01	99156853	99156926	peaks62	0	3	193.07	70.2329	31.1995	0.789376	0.800094	0	73	94068498	-7828383
Chr01	5088355	106985309	peaks494	0	225	22076.2	2.37154	163.503	0.979627	0.998388	0.723052	Chr01	102436864	102437455	peaks63	0	2	272	12.8782	22.3486	0.827927	1	0.367174	591	97348509	-4547854
Chr01	5088355	106985309	peaks494	0	225	22076.2	2.37154	163.503	0.979627	0.998388	0.723052	Chr01	32277984	141368761	peaks177	39	231	6222.37	2.82794	515.701	0.995286	0.999882	0.948827	74707325	27189629	34383452
Chr01	32277984	141368761	peaks495	76	356	10581.4	5.13992	776.003	0.995385	0.99717	0.723118	Chr01	37160448	37160748	peaks54	0	1	145.96	15.3567	25.5642	0.732201	0.785368	0.52	300	4882464	-104208013
Chr01	32277984	141368761	peaks495	76	356	10581.4	5.13992	776.003	0.995385	0.99717	0.723118	Chr01	37160451	37160734	peaks55	0	7	1244	15.3498	26.294	0.726152	0.673088	0.551237	283	4882467	-104208027
Chr01	32277984	141368761	peaks495	76	356	10581.4	5.13992	776.003	0.995385	0.99717	0.723118	Chr01	37160451	37160748	peaks56	10	7	629.97	15.4242	25.6756	0.726152	0.785368	0.525253	297	4882467	-104208013
Chr01	32277984	141368761	peaks495	76	356	10581.4	5.13992	776.003	0.995385	0.99717	0.723118	Chr01	37160471	37160748	peaks57	0	2	100	15.1119	26.558	0.634248	0.785368	0.563177	277	4882487	-104208013
Chr01	32277984	141368761	peaks495	76	356	10581.4	5.13992	776.003	0.995385	0.99717	0.723118	Chr01	41885649	41885876	peaks58	0	1	41	4.57269	4.71176	0.754717	0.393008	0.0352423	227	9607665	-99482885
Chr01	32277984	141368761	peaks495	76	356	10581.4	5.13992	776.003	0.995385	0.99717	0.723118	Chr01	72715850	72716016	peaks59	0	1	67	7.43373	5.09002	0.289415	0.654876	0.174699	166	40437866	-68652745
Chr01	32277984	141368761	peaks495	76	356	10581.4	5.13992	776.003	0.995385	0.99717	0.723118	Chr01	79269081	79269193	peaks60	0	2	148	4.13393	3.78789	0.727455	0.507956	0.375	112	46991097	-62099568
Chr01	32277984	141368761	peaks495	76	356	10581.4	5.13992	776.003	0.995385	0.99717	0.723118	Chr01	88242388	88242434	peaks61	0	1	51	31.0217	4.24515	0.689372	0.654888	0	46	55964404	-53126327
Chr01	32277984	141368761	peaks495	76	356	10581.4	5.13992	776.003	0.995385	0.99717	0.723118	Chr01	99156853	99156926	peaks62	0	3	193.07	70.2329	31.1995	0.789376	0.800094	0	73	66878869	-42211835
Chr01	32277984	141368761	peaks495	76	356	10581.4	5.13992	776.003	0.995385	0.99717	0.723118	Chr01	102436864	102437455	peaks63	0	2	272	12.8782	22.3486	0.827927	1	0.367174	591	70158880	-38931306
Chr01	32277984	141368761	peaks495	76	356	10581.4	5.13992	776.003	0.995385	0.99717	0.723118	Chr01	125607008	125607196	peaks64	0	4	657.58	5.44149	5.24625	0.507014	0.122449	0.468085	188	93329024	-15761565
Chr01	32277984	141368761	peaks495	76	356	10581.4	5.13992	776.003	0.995385	0.99717	0.723118	Chr01	126170388	126170732	peaks65	0	2	46	7.17151	7.95242	0.265451	0.685441	0.462209	344	93892404	-15198029
Chr01	32277984	141368761	peaks495	76	356	10581.4	5.13992	776.003	0.995385	0.99717	0.723118	Chr01	127219508	127219598	peaks66	0	3	24	12.5889	1.50477	0.637233	0.493897	0	90	94941524	-14149163
Chr01	32277984	141368761	peaks495	76	356	10581.4	5.13992	776.003	0.995385	0.99717	0.723118	Chr01	128426381	128426557	peaks67	0	2	163.58	10.3523	8.96653	0.669339	0.413028	0.420455	176	96148397	-12942204
Chr01	32277984	141368761	peaks495	76	356	10581.4	5.13992	776.003	0.995385	0.99717	0.723118	Chr01	132102544	132102727	peaks68	0	1	68.96	6.71585	4.20852	0.307948	0.264176	0.114754	183	99824560	-9266034
Chr01	32277984	141368761	peaks495	76	356	10581.4	5.13992	776.003	0.995385	0.99717	0.723118	Chr01	132243082	132243383	peaks69	0	2	152.78	3.14286	3.90028	0.137019	0.231325	0.518272	301	99965098	-9125378
Chr01	32277984	141368761	peaks495	76	356	10581.4	5.13992	776.003	0.995385	0.99717	0.723118	Chr01	132830169	132830331	peaks70	0	5	514	4.79012	4.606	0.247104	0.256042	0.45679	162	100552185	-8538430
Chr01	32277984	141368761	peaks495	76	356	10581.4	5.13992	776.003	0.995385	0.99717	0.723118	Chr01	134073080	134073550	peaks71	0	2	16	4.08085	5.6919	0.613979	0	0.546809	470	101795096	-7295211
Chr01	32277984	141368761	peaks495	76	356	10581.4	5.13992	776.003	0.995385	0.99717	0.723118	Chr01	135129701	135129857	peaks72	0	1	87	5.57692	5.62736	0.325647	0.262925	0.403846	156	102851717	-6238904
Chr01	32277984	141368761	peaks495	76	356	10581.4	5.13992	776.003	0.995385	0.99717	0.723118	Chr01	137736982	137737150	peaks73	0	4	472.79	12.875	11.7327	0.764706	0.409916	0.279762	168	105458998	-3631611
Chr01	32277984	141368761	peaks495	76	356	10581.4	5.13992	776.003	0.995385	0.99717	0.723118	Chr01	138684437	138684755	peaks74	0	1	115	4.11635	6.38461	0.174842	0.245391	0.657233	318	106406453	-2684006
Chr01	32277984	141368761	peaks495	76	356	10581.4	5.13992	776.003	0.995385	0.99717	0.723118	Chr01	138752564	138752674	peaks75	0	1	132	1.69091	1.29155	0.33913	0.741071	0.345455	110	106474580	-2616087
Chr01	32277984	141368761	peaks495	76	356	10581.4	5.13992	776.003	0.995385	0.99717	0.723118	Chr01	140344119	140344274	peaks76	0	4	315.68	15.8	11.1993	0.56861	0.276796	0.0451613	155	108066135	-1024487
Chr01	32277984	141368761	peaks495	76	356	10581.4	5.13992	776.003	0.995385	0.99717	0.723118	Chr01	5088355	106985309	peaks176	0	116	10714.3	1.10149	133.769	0.979839	0.992064	0.945136	74707325	-27189629	-34383452
Chr01	56136963	142820464	peaks496	6	4	31.98	6.03997	870.22	0.987296	0.558952	0.719864	Chr01	72715850	72716016	peaks59	0	1	67	7.43373	5.09002	0.289415	0.654876	0.174699	166	16578887	-70104448
Chr01	56136963	142820464	peaks496	6	4	31.98	6.03997	870.22	0.987296	0.558952	0.719864	Chr01	79269081	79269193	peaks60	0	2	148	4.13393	3.78789	0.727455	0.507956	0.375	112	23132118	-63551271
Chr01	56136963	142820464	peaks496	6	4	31.98	6.03997	870.22	0.987296	0.558952	0.719864	Chr01	88242388	88242434	peaks61	0	1	51	31.0217	4.24515	0.689372	0.654888	0	46	32105425	-54578030
Chr01	56136963	142820464	peaks496	6	4	31.98	6.03997	870.22	0.987296	0.558952	0.719864	Chr01	99156853	99156926	peaks62	0	3	193.07	70.2329	31.1995	0.789376	0.800094	0	73	43019890	-43663538
Chr01	56136963	142820464	peaks496	6	4	31.98	6.03997	870.22	0.987296	0.558952	0.719864	Chr01	102436864	102437455	peaks63	0	2	272	12.8782	22.3486	0.827927	1	0.367174	591	46299901	-40383009
Chr01	56136963	142820464	peaks496	6	4	31.98	6.03997	870.22	0.987296	0.558952	0.719864	Chr01	125607008	125607196	peaks64	0	4	657.58	5.44149	5.24625	0.507014	0.122449	0.468085	188	69470045	-17213268
Chr01	56136963	142820464	peaks496	6	4	31.98	6.03997	870.22	0.987296	0.558952	0.719864	Chr01	126170388	126170732	peaks65	0	2	46	7.17151	7.95242	0.265451	0.685441	0.462209	344	70033425	-16649732
Chr01	56136963	142820464	peaks496	6	4	31.98	6.03997	870.22	0.987296	0.558952	0.719864	Chr01	127219508	127219598	peaks66	0	3	24	12.5889	1.50477	0.637233	0.493897	0	90	71082545	-15600866
Chr01	56136963	142820464	peaks496	6	4	31.98	6.03997	870.22	0.987296	0.558952	0.719864	Chr01	128426381	128426557	peaks67	0	2	163.58	10.3523	8.96653	0.669339	0.413028	0.420455	176	72289418	-14393907
Chr01	56136963	142820464	peaks496	6	4	31.98	6.03997	870.22	0.987296	0.558952	0.719864	Chr01	132102544	132102727	peaks68	0	1	68.96	6.71585	4.20852	0.307948	0.264176	0.114754	183	75965581	-10717737
Chr01	56136963	142820464	peaks496	6	4	31.98	6.03997	870.22	0.987296	0.558952	0.719864	Chr01	132243082	132243383	peaks69	0	2	152.78	3.14286	3.90028	0.137019	0.231325	0.518272	301	76106119	-10577081
Chr01	56136963	142820464	peaks496	6	4	31.98	6.03997	870.22	0.987296	0.558952	0.719864	Chr01	132830169	132830331	peaks70	0	5	514	4.79012	4.606	0.247104	0.256042	0.45679	162	76693206	-9990133
Chr01	56136963	142820464	peaks496	6	4	31.98	6.03997	870.22	0.987296	0.558952	0.719864	Chr01	134073080	134073550	peaks71	0	2	16	4.08085	5.6919	0.613979	0	0.546809	470	77936117	-8746914
Chr01	56136963	142820464	peaks496	6	4	31.98	6.03997	870.22	0.987296	0.558952	0.719864	Chr01	135129701	135129857	peaks72	0	1	87	5.57692	5.62736	0.325647	0.262925	0.403846	156	78992738	-7690607
Chr01	56136963	142820464	peaks496	6	4	31.98	6.03997	870.22	0.987296	0.558952	0.719864	Chr01	137736982	137737150	peaks73	0	4	472.79	12.875	11.7327	0.764706	0.409916	0.279762	168	81600019	-5083314
Chr01	56136963	142820464	peaks496	6	4	31.98	6.03997	870.22	0.987296	0.558952	0.719864	Chr01	138684437	138684755	peaks74	0	1	115	4.11635	6.38461	0.174842	0.245391	0.657233	318	82547474	-4135709
Chr01	56136963	142820464	peaks496	6	4	31.98	6.03997	870.22	0.987296	0.558952	0.719864	Chr01	138752564	138752674	peaks75	0	1	132	1.69091	1.29155	0.33913	0.741071	0.345455	110	82615601	-4067790
Chr01	56136963	142820464	peaks496	6	4	31.98	6.03997	870.22	0.987296	0.558952	0.719864	Chr01	140344119	140344274	peaks76	0	4	315.68	15.8	11.1993	0.56861	0.276796	0.0451613	155	84207156	-2476190
Chr01	56136963	142820464	peaks496	6	4	31.98	6.03997	870.22	0.987296	0.558952	0.719864	Chr01	141486827	141486948	peaks77	0	2	112	6.04132	2.30843	0.51098	0.597665	0	121	85349864	-1333516
Chr01	56136963	142820464	peaks496	6	4	31.98	6.03997	870.22	0.987296	0.558952	0.719864	Chr01	5088355	106985309	peaks176	0	116	10714.3	1.10149	133.769	0.979839	0.992064	0.945136	50848346	-51048608	-35835155
Chr01	56136963	142820464	peaks496	6	4	31.98	6.03997	870.22	0.987296	0.558952	0.719864	Chr01	32277984	141368761	peaks177	39	231	6222.37	2.82794	515.701	0.995286	0.999882	0.948827	85231798	-23858979	-1451703
Chr01	57059595	97077075	peaks497	0	1	29	3.04583	239.622	0.633651	0.283027	0.738459	Chr01	72715850	72716016	peaks59	0	1	67	7.43373	5.09002	0.289415	0.654876	0.174699	166	15656255	-24361059
Chr01	57059595	97077075	peaks497	0	1	29	3.04583	239.622	0.633651	0.283027	0.738459	Chr01	79269081	79269193	peaks60	0	2	148	4.13393	3.78789	0.727455	0.507956	0.375	112	22209486	-17807882
Chr01	57059595	97077075	peaks497	0	1	29	3.04583	239.622	0.633651	0.283027	0.738459	Chr01	88242388	88242434	peaks61	0	1	51	31.0217	4.24515	0.689372	0.654888	0	46	31182793	-8834641
Chr01	57059595	97077075	peaks497	0	1	29	3.04583	239.622	0.633651	0.283027	0.738459	Chr01	5088355	106985309	peaks176	0	116	10714.3	1.10149	133.769	0.979839	0.992064	0.945136	40017480	-51971240	9908234
Chr01	57059595	97077075	peaks497	0	1	29	3.04583	239.622	0.633651	0.283027	0.738459	Chr01	32277984	141368761	peaks177	39	231	6222.37	2.82794	515.701	0.995286	0.999882	0.948827	40017480	-24781611	44291686
Chr01	77424379	166859450	peaks498	0	7	197.99	6.79435	910.517	0.995168	0.669606	0.68488	Chr01	79269081	79269193	peaks60	0	2	148	4.13393	3.78789	0.727455	0.507956	0.375	112	1844702	-87590257
Chr01	77424379	166859450	peaks498	0	7	197.99	6.79435	910.517	0.995168	0.669606	0.68488	Chr01	88242388	88242434	peaks61	0	1	51	31.0217	4.24515	0.689372	0.654888	0	46	10818009	-78617016
Chr01	77424379	166859450	peaks498	0	7	197.99	6.79435	910.517	0.995168	0.669606	0.68488	Chr01	99156853	99156926	peaks62	0	3	193.07	70.2329	31.1995	0.789376	0.800094	0	73	21732474	-67702524
Chr01	77424379	166859450	peaks498	0	7	197.99	6.79435	910.517	0.995168	0.669606	0.68488	Chr01	102436864	102437455	peaks63	0	2	272	12.8782	22.3486	0.827927	1	0.367174	591	25012485	-64421995
Chr01	77424379	166859450	peaks498	0	7	197.99	6.79435	910.517	0.995168	0.669606	0.68488	Chr01	125607008	125607196	peaks64	0	4	657.58	5.44149	5.24625	0.507014	0.122449	0.468085	188	48182629	-41252254
Chr01	77424379	166859450	peaks498	0	7	197.99	6.79435	910.517	0.995168	0.669606	0.68488	Chr01	126170388	126170732	peaks65	0	2	46	7.17151	7.95242	0.265451	0.685441	0.462209	344	48746009	-40688718
Chr01	77424379	166859450	peaks498	0	7	197.99	6.79435	910.517	0.995168	0.669606	0.68488	Chr01	127219508	127219598	peaks66	0	3	24	12.5889	1.50477	0.637233	0.493897	0	90	49795129	-39639852
Chr01	77424379	166859450	peaks498	0	7	197.99	6.79435	910.517	0.995168	0.669606	0.68488	Chr01	128426381	128426557	peaks67	0	2	163.58	10.3523	8.96653	0.669339	0.413028	0.420455	176	51002002	-38432893
Chr01	77424379	166859450	peaks498	0	7	197.99	6.79435	910.517	0.995168	0.669606	0.68488	Chr01	132102544	132102727	peaks68	0	1	68.96	6.71585	4.20852	0.307948	0.264176	0.114754	183	54678165	-34756723
Chr01	77424379	166859450	peaks498	0	7	197.99	6.79435	910.517	0.995168	0.669606	0.68488	Chr01	132243082	132243383	peaks69	0	2	152.78	3.14286	3.90028	0.137019	0.231325	0.518272	301	54818703	-34616067
Chr01	77424379	166859450	peaks498	0	7	197.99	6.79435	910.517	0.995168	0.669606	0.68488	Chr01	132830169	132830331	peaks70	0	5	514	4.79012	4.606	0.247104	0.256042	0.45679	162	55405790	-34029119
Chr01	77424379	166859450	peaks498	0	7	197.99	6.79435	910.517	0.995168	0.669606	0.68488	Chr01	134073080	134073550	peaks71	0	2	16	4.08085	5.6919	0.613979	0	0.546809	470	56648701	-32785900
Chr01	77424379	166859450	peaks498	0	7	197.99	6.79435	910.517	0.995168	0.669606	0.68488	Chr01	135129701	135129857	peaks72	0	1	87	5.57692	5.62736	0.325647	0.262925	0.403846	156	57705322	-31729593
Chr01	77424379	166859450	peaks498	0	7	197.99	6.79435	910.517	0.995168	0.669606	0.68488	Chr01	137736982	137737150	peaks73	0	4	472.79	12.875	11.7327	0.764706	0.409916	0.279762	168	60312603	-29122300
Chr01	77424379	166859450	peaks498	0	7	197.99	6.79435	910.517	0.995168	0.669606	0.68488	Chr01	138684437	138684755	peaks74	0	1	115	4.11635	6.38461	0.174842	0.245391	0.657233	318	61260058	-28174695
Chr01	77424379	166859450	peaks498	0	7	197.99	6.79435	910.517	0.995168	0.669606	0.68488	Chr01	138752564	138752674	peaks75	0	1	132	1.69091	1.29155	0.33913	0.741071	0.345455	110	61328185	-28106776
Chr01	77424379	166859450	peaks498	0	7	197.99	6.79435	910.517	0.995168	0.669606	0.68488	Chr01	140344119	140344274	peaks76	0	4	315.68	15.8	11.1993	0.56861	0.276796	0.0451613	155	62919740	-26515176
Chr01	77424379	166859450	peaks498	0	7	197.99	6.79435	910.517	0.995168	0.669606	0.68488	Chr01	141486827	141486948	peaks77	0	2	112	6.04132	2.30843	0.51098	0.597665	0	121	64062448	-25372502
Chr01	77424379	166859450	peaks498	0	7	197.99	6.79435	910.517	0.995168	0.669606	0.68488	Chr01	143484469	143484702	peaks78	0	2	54	28.2661	17.3356	0.627791	0.218793	0.197425	233	66060090	-23374748
Chr01	77424379	166859450	peaks498	0	7	197.99	6.79435	910.517	0.995168	0.669606	0.68488	Chr01	143547737	143547864	peaks79	0	3	413	6.85827	3.68381	0.396088	0.445706	0.220472	127	66123358	-23311586
Chr01	77424379	166859450	peaks498	0	7	197.99	6.79435	910.517	0.995168	0.669606	0.68488	Chr01	143547737	143547867	peaks80	0	1	168	6.76923	3.68685	0.396088	0.432931	0.215385	130	66123358	-23311583
Chr01	77424379	166859450	peaks498	0	7	197.99	6.79435	910.517	0.995168	0.669606	0.68488	Chr01	143895645	143895761	peaks81	0	1	48	11.181	10.2365	0.91387	0.546093	0.0344828	116	66471266	-22963689
Chr01	77424379	166859450	peaks498	0	7	197.99	6.79435	910.517	0.995168	0.669606	0.68488	Chr01	143895651	143895767	peaks82	0	1	30	12.4828	10.8035	0.90689	0.616197	0.0344828	116	66471272	-22963683
Chr01	77424379	166859450	peaks498	0	7	197.99	6.79435	910.517	0.995168	0.669606	0.68488	Chr01	143895690	143895794	peaks83	1	1	78.87	15.9231	9.69505	0.860977	0.74393	0.0384615	104	66471311	-22963656
Chr01	77424379	166859450	peaks498	0	7	197.99	6.79435	910.517	0.995168	0.669606	0.68488	Chr01	143895733	143895794	peaks84	0	1	92	21.918	8.28052	0.603884	0.61246	0	61	66471354	-22963656
Chr01	77424379	166859450	peaks498	0	7	197.99	6.79435	910.517	0.995168	0.669606	0.68488	Chr01	143895733	143895819	peaks85	0	1	67	17.8953	9.3883	0.695122	0.754782	0	86	66471354	-22963631
Chr01	77424379	166859450	peaks498	0	7	197.99	6.79435	910.517	0.995168	0.669606	0.68488	Chr01	143895733	143895822	peaks86	0	1	120	17.573	9.39027	0.706414	0.772727	0	89	66471354	-22963628
Chr01	77424379	166859450	peaks498	0	7	197.99	6.79435	910.517	0.995168	0.669606	0.68488	Chr01	143895733	143895828	peaks87	0	1	37	16.9053	9.44577	0.725384	0.805416	0	95	66471354	-22963622
Chr01	77424379	166859450	peaks498	0	7	197.99	6.79435	910.517	0.995168	0.669606	0.68488	Chr01	143895733	143895834	peaks88	0	1	41	16.2574	9.51669	0.738934	0.820888	0	101	66471354	-22963616
Chr01	77424379	166859450	peaks498	0	7	197.99	6.79435	910.517	0.995168	0.669606	0.68488	Chr01	144128367	144128568	peaks89	0	1	20	9.60697	6.00661	0.47562	0.628743	0.243781	201	66703988	-22730882
Chr01	77424379	166859450	peaks498	0	7	197.99	6.79435	910.517	0.995168	0.669606	0.68488	Chr01	144507643	144507807	peaks90	1	1	120	3.46341	2.69912	0.20698	0.399254	0.29878	164	67083264	-22351643
Chr01	77424379	166859450	peaks498	0	7	197.99	6.79435	910.517	0.995168	0.669606	0.68488	Chr01	144507652	144507807	peaks91	0	1	51	3.48387	2.77397	0.218978	0.399254	0.316129	155	67083273	-22351643
Chr01	77424379	166859450	peaks498	0	7	197.99	6.79435	910.517	0.995168	0.669606	0.68488	Chr01	149374377	149374500	peaks92	0	2	186.41	10.065	2.70122	0.506427	0.427176	0.0325203	123	71949998	-17484950
Chr01	77424379	166859450	peaks498	0	7	197.99	6.79435	910.517	0.995168	0.669606	0.68488	Chr01	149393723	149393819	peaks93	0	2	97	11	3.01386	0.759712	0.618267	0	96	71969344	-17465631
Chr01	77424379	166859450	peaks498	0	7	197.99	6.79435	910.517	0.995168	0.669606	0.68488	Chr01	149444502	149444592	peaks94	0	3	291	10.9444	5.26912	0.320951	0.593731	0.155556	90	72020123	-17414858
Chr01	77424379	166859450	peaks498	0	7	197.99	6.79435	910.517	0.995168	0.669606	0.68488	Chr01	149446694	149447779	peaks95	1	2	132	3.01382	5.46618	0.419918	0.398545	0.680184	1085	72022315	-17411671
Chr01	77424379	166859450	peaks498	0	7	197.99	6.79435	910.517	0.995168	0.669606	0.68488	Chr01	149767904	149768093	peaks96	1	1	117.98	12.2116	6.95242	0.333132	0.358867	0.21164	189	72343525	-17091357
Chr01	77424379	166859450	peaks498	0	7	197.99	6.79435	910.517	0.995168	0.669606	0.68488	Chr01	149767910	149768093	peaks97	0	1	63	12.0492	7.00607	0.313122	0.358867	0.218579	183	72343531	-17091357
Chr01	77424379	166859450	peaks498	0	7	197.99	6.79435	910.517	0.995168	0.669606	0.68488	Chr01	149767911	149768105	peaks98	0	3	207.96	12.1907	6.81869	0.310355	0.400579	0.206186	194	72343532	-17091345
Chr01	77424379	166859450	peaks498	0	7	197.99	6.79435	910.517	0.995168	0.669606	0.68488	Chr01	150634716	150634842	peaks99	0	2	188	10.2619	7.06341	0.781043	0.238201	0.214286	126	73210337	-16224608
Chr01	77424379	166859450	peaks498	0	7	197.99	6.79435	910.517	0.995168	0.669606	0.68488	Chr01	150634716	150634850	peaks100	0	1	221	10.7985	7.17872	0.781043	0.254118	0.201493	134	73210337	-16224600
Chr01	77424379	166859450	peaks498	0	7	197.99	6.79435	910.517	0.995168	0.669606	0.68488	Chr01	150634716	150634861	peaks101	0	1	75	11.5517	7.40077	0.781043	0.291424	0.186207	145	73210337	-16224589
Chr01	77424379	166859450	peaks498	0	7	197.99	6.79435	910.517	0.995168	0.669606	0.68488	Chr01	150844081	150844776	peaks102	0	2	16	8.22158	7.27763	0.324816	0.430913	0.316547	695	73419702	-16014674
Chr01	77424379	166859450	peaks498	0	7	197.99	6.79435	910.517	0.995168	0.669606	0.68488	Chr01	151149031	151150232	peaks103	0	2	104	10.5154	4.86983	0.358703	0.517103	0	1201	73724652	-15709218
Chr01	77424379	166859450	peaks498	0	7	197.99	6.79435	910.517	0.995168	0.669606	0.68488	Chr01	151539426	151539596	peaks104	0	1	87.72	7.41176	6.79843	0.173598	0.632364	0.282353	170	74115047	-15319854
Chr01	77424379	166859450	peaks498	0	7	197.99	6.79435	910.517	0.995168	0.669606	0.68488	Chr01	152428601	152428745	peaks105	0	2	202	3.88889	3.65929	0.277228	0.124859	0.263889	144	75004222	-14430705
Chr01	77424379	166859450	peaks498	0	7	197.99	6.79435	910.517	0.995168	0.669606	0.68488	Chr01	152765447	152765625	peaks106	0	1	58.99	7.1236	3.48132	0.343666	0.359086	0.0955056	178	75341068	-14093825
Chr01	77424379	166859450	peaks498	0	7	197.99	6.79435	910.517	0.995168	0.669606	0.68488	Chr01	153527298	153527723	peaks107	0	4	232	15.1835	4.2812	0.5	0.572174	0	425	76102919	-13331727
Chr01	77424379	166859450	peaks498	0	7	197.99	6.79435	910.517	0.995168	0.669606	0.68488	Chr01	153541445	153541638	peaks108	0	4	292	7.00518	5.77335	0.430014	0.522235	0.398964	193	76117066	-13317812
Chr01	77424379	166859450	peaks498	0	7	197.99	6.79435	910.517	0.995168	0.669606	0.68488	Chr01	153961342	153961494	peaks109	0	4	32	13.0395	4.41719	0.68416	0.345183	0.0526316	152	76536963	-12897956
Chr01	77424379	166859450	peaks498	0	7	197.99	6.79435	910.517	0.995168	0.669606	0.68488	Chr01	153964137	153964272	peaks110	0	1	80	4.42222	2.96265	0.167154	0.427586	0.222222	135	76539758	-12895178
Chr01	77424379	166859450	peaks498	0	7	197.99	6.79435	910.517	0.995168	0.669606	0.68488	Chr01	153964143	153964272	peaks111	0	1	168	4.24806	2.91489	0.15801	0.427586	0.232558	129	76539764	-12895178
Chr01	77424379	166859450	peaks498	0	7	197.99	6.79435	910.517	0.995168	0.669606	0.68488	Chr01	154043310	154046400	peaks112	0	6	483.24	1.35372	3.76581	0.545614	0.741558	0.792233	3090	76618931	-12813050
Chr01	77424379	166859450	peaks498	0	7	197.99	6.79435	910.517	0.995168	0.669606	0.68488	Chr01	154046614	154046785	peaks113	0	2	91.82	2.30994	1.92942	0.41958	0.0691871	0.146199	171	76622235	-12812665
Chr01	77424379	166859450	peaks498	0	7	197.99	6.79435	910.517	0.995168	0.669606	0.68488	Chr01	154621690	154621821	peaks114	0	2	395	6.29008	6.22785	0.5792	0.570152	0.40458	131	77197311	-12237629
Chr01	77424379	166859450	peaks498	0	7	197.99	6.79435	910.517	0.995168	0.669606	0.68488	Chr01	155379167	155379521	peaks115	0	1	40	9.23164	9.86705	0.190169	0.366714	0.324859	354	77954788	-11479929
Chr01	77424379	166859450	peaks498	0	7	197.99	6.79435	910.517	0.995168	0.669606	0.68488	Chr01	155441962	155442074	peaks116	0	2	166	8.63393	2.31453	0.844206	0.262664	0.0267857	112	78017583	-11417376
Chr01	77424379	166859450	peaks498	0	7	197.99	6.79435	910.517	0.995168	0.669606	0.68488	Chr01	155655673	155655817	peaks117	0	1	75.88	10.2083	4.22604	0.436655	0.66766	0.0625	144	78231294	-11203633
Chr01	77424379	166859450	peaks498	0	7	197.99	6.79435	910.517	0.995168	0.669606	0.68488	Chr01	155676068	155676461	peaks118	0	2	118	7.57252	1.51681	0.476453	0.561331	0.00508906	393	78251689	-11182989
Chr01	77424379	166859450	peaks498	0	7	197.99	6.79435	910.517	0.995168	0.669606	0.68488	Chr01	156143583	156143757	peaks119	0	3	311.97	6.31034	6.7267	0.198802	0.417544	0.103448	174	78719204	-10715693
Chr01	77424379	166859450	peaks498	0	7	197.99	6.79435	910.517	0.995168	0.669606	0.68488	Chr01	156642494	156642636	peaks120	0	2	162	6.09859	5.26523	0.223276	0.380976	0.302817	142	79218115	-10216814
Chr01	77424379	166859450	peaks498	0	7	197.99	6.79435	910.517	0.995168	0.669606	0.68488	Chr01	156807647	156807828	peaks121	0	1	83	5.44751	5.33867	0.309476	0.157037	0.392265	181	79383268	-10051622
Chr01	77424379	166859450	peaks498	0	7	197.99	6.79435	910.517	0.995168	0.669606	0.68488	Chr01	156949962	156950103	peaks122	0	1	86	5.16312	3.0472	0.371127	0.658503	0.0070922	141	79525583	-9909347
Chr01	77424379	166859450	peaks498	0	7	197.99	6.79435	910.517	0.995168	0.669606	0.68488	Chr01	156953301	156953419	peaks123	0	1	100	5.66949	3.03386	0.464637	0.274798	0.127119	118	79528922	-9906031
Chr01	77424379	166859450	peaks498	0	7	197.99	6.79435	910.517	0.995168	0.669606	0.68488	Chr01	156973161	156973356	peaks124	0	1	89	4.71282	3.84969	0.730645	0.731554	0.230769	195	79548782	-9886094
Chr01	77424379	166859450	peaks498	0	7	197.99	6.79435	910.517	0.995168	0.669606	0.68488	Chr01	156973191	156973368	peaks125	0	1	59	4.74576	4.31104	0.487097	0.758815	0.254237	177	79548812	-9886082
Chr01	77424379	166859450	peaks498	0	7	197.99	6.79435	910.517	0.995168	0.669606	0.68488	Chr01	157276746	157276815	peaks126	0	1	8	16.8841	5.36369	0.282561	0.339848	0	69	79852367	-9582635
Chr01	77424379	166859450	peaks498	0	7	197.99	6.79435	910.517	0.995168	0.669606	0.68488	Chr01	157459311	157459695	peaks127	0	1	8	10.5156	5.24352	0.375849	0.474156	0.0078125	384	80034932	-9399755
Chr01	77424379	166859450	peaks498	0	7	197.99	6.79435	910.517	0.995168	0.669606	0.68488	Chr01	157935848	157936006	peaks128	0	1	104	3.51266	4.00275	0.282795	0.834437	0.449367	158	80511469	-8923444
Chr01	77424379	166859450	peaks498	0	7	197.99	6.79435	910.517	0.995168	0.669606	0.68488	Chr01	158010420	158010730	peaks129	0	4	261	4.97097	7.36135	0.707996	0.971613	0.635484	310	80586041	-8848720
Chr01	77424379	166859450	peaks498	0	7	197.99	6.79435	910.517	0.995168	0.669606	0.68488	Chr01	158147821	158147934	peaks130	0	1	120	12.8496	0.822485	0.689434	0.819216	0	113	80723442	-8711516
Chr01	77424379	166859450	peaks498	0	7	197.99	6.79435	910.517	0.995168	0.669606	0.68488	Chr01	158252302	158252393	peaks131	1	1	94	7.76923	4.91706	0.833726	0.484578	0	91	80827923	-8607057
Chr01	77424379	166859450	peaks498	0	7	197.99	6.79435	910.517	0.995168	0.669606	0.68488	Chr01	158252324	158252393	peaks132	0	1	164	9.88406	3.64169	0.692386	0.467443	0	69	80827945	-8607057
Chr01	77424379	166859450	peaks498	0	7	197.99	6.79435	910.517	0.995168	0.669606	0.68488	Chr01	158252324	158252396	peaks133	0	1	91	9.76389	3.6113	0.713706	0.480848	0	72	80827945	-8607054
Chr01	77424379	166859450	peaks498	0	7	197.99	6.79435	910.517	0.995168	0.669606	0.68488	Chr01	158379495	158379549	peaks134	0	1	49.84	22.8889	2.64342	0.721963	0.663802	0	54	80955116	-8479901
Chr01	77424379	166859450	peaks498	0	7	197.99	6.79435	910.517	0.995168	0.669606	0.68488	Chr01	158394418	158394558	peaks135	0	1	100	8.05	7.07241	0.719704	0.243199	0.364286	140	80970039	-8464892
Chr01	77424379	166859450	peaks498	0	7	197.99	6.79435	910.517	0.995168	0.669606	0.68488	Chr01	158459752	158459943	peaks136	2	2	126	8.60733	5.26151	0.412071	0.713568	0.251309	191	81035373	-8399507
Chr01	77424379	166859450	peaks498	0	7	197.99	6.79435	910.517	0.995168	0.669606	0.68488	Chr01	158459755	158459946	peaks137	2	4	240	8.59162	5.25584	0.395421	0.737856	0.251309	191	81035376	-8399504
Chr01	77424379	166859450	peaks498	0	7	197.99	6.79435	910.517	0.995168	0.669606	0.68488	Chr01	158459770	158459961	peaks138	2	2	90	8.01047	5.28654	0.338424	0.791774	0.251309	191	81035391	-8399489
Chr01	77424379	166859450	peaks498	0	7	197.99	6.79435	910.517	0.995168	0.669606	0.68488	Chr01	158459773	158459955	peaks139	0	2	256	8.11538	5.2522	0.327175	0.786432	0.263736	182	81035394	-8399495
Chr01	77424379	166859450	peaks498	0	7	197.99	6.79435	910.517	0.995168	0.669606	0.68488	Chr01	158881164	158881278	peaks140	0	2	185	5.73684	3.08378	0.343373	0.364738	0.210526	114	81456785	-7978172
Chr01	77424379	166859450	peaks498	0	7	197.99	6.79435	910.517	0.995168	0.669606	0.68488	Chr01	159198002	159198724	peaks141	0	2	20	9.86427	6.25925	0.562281	0.163774	0.0747922	722	81773623	-7660726
Chr01	77424379	166859450	peaks498	0	7	197.99	6.79435	910.517	0.995168	0.669606	0.68488	Chr01	159328115	159328213	peaks142	0	2	16	5.46939	3.5289	0.938704	0.461274	0	98	81903736	-7531237
Chr01	77424379	166859450	peaks498	0	7	197.99	6.79435	910.517	0.995168	0.669606	0.68488	Chr01	159706093	159706220	peaks143	0	2	118	4.99213	4.79254	0.218893	0.696822	0.322835	127	82281714	-7153230
Chr01	77424379	166859450	peaks498	0	7	197.99	6.79435	910.517	0.995168	0.669606	0.68488	Chr01	159708349	159708539	peaks144	0	2	162	2.12632	2.25828	0.315107	0.444444	0.473684	190	82283970	-7150911
Chr01	77424379	166859450	peaks498	0	7	197.99	6.79435	910.517	0.995168	0.669606	0.68488	Chr01	160345481	160345612	peaks145	0	1	220	11.8855	7.8055	0.704996	0.492571	0.0839695	131	82921102	-6513838
Chr01	77424379	166859450	peaks498	0	7	197.99	6.79435	910.517	0.995168	0.669606	0.68488	Chr01	160345481	160345630	peaks146	0	1	92	12.745	7.67735	0.704996	0.617073	0.0738255	149	82921102	-6513820
Chr01	77424379	166859450	peaks498	0	7	197.99	6.79435	910.517	0.995168	0.669606	0.68488	Chr01	160521076	160521677	peaks147	0	1	49	11.3128	7.07403	0.38091	0.553719	0	601	83096697	-6337773
Chr01	77424379	166859450	peaks498	0	7	197.99	6.79435	910.517	0.995168	0.669606	0.68488	Chr01	161327529	161327690	peaks148	0	1	79	2.21739	1.95825	0.16011	0.123762	0.329193	161	83903150	-5531760
Chr01	77424379	166859450	peaks498	0	7	197.99	6.79435	910.517	0.995168	0.669606	0.68488	Chr01	161327531	161327692	peaks149	0	1	77	2.17391	1.89987	0.151322	0.126071	0.329193	161	83903152	-5531758
Chr01	77424379	166859450	peaks498	0	7	197.99	6.79435	910.517	0.995168	0.669606	0.68488	Chr01	161528345	161528680	peaks150	0	3	298	3.73731	4.86685	0.982196	0.392654	0.507463	335	84103966	-5330770
Chr01	77424379	166859450	peaks498	0	7	197.99	6.79435	910.517	0.995168	0.669606	0.68488	Chr01	161650202	161650362	peaks151	0	4	302	5.36875	3.7974	0.433911	0.549634	0.3	160	84225823	-5209088
Chr01	77424379	166859450	peaks498	0	7	197.99	6.79435	910.517	0.995168	0.669606	0.68488	Chr01	161990935	161991075	peaks152	0	2	171.92	6.50714	3.10874	0.737235	0.690421	0.185714	140	84566556	-4868375
Chr01	77424379	166859450	peaks498	0	7	197.99	6.79435	910.517	0.995168	0.669606	0.68488	Chr01	161990936	161991073	peaks153	0	2	167.94	6.48175	3.13702	0.729963	0.685185	0.189781	137	84566557	-4868377
Chr01	77424379	166859450	peaks498	0	7	197.99	6.79435	910.517	0.995168	0.669606	0.68488	Chr01	162341044	162341206	peaks154	0	1	120	7.35802	3.95127	0.348023	0.327876	0.209877	162	84916665	-4518244
Chr01	77424379	166859450	peaks498	0	7	197.99	6.79435	910.517	0.995168	0.669606	0.68488	Chr01	162359615	162359740	peaks155	0	1	94	10.224	6.53344	0.474783	0.820163	0.288	125	84935236	-4499710
Chr01	77424379	166859450	peaks498	0	7	197.99	6.79435	910.517	0.995168	0.669606	0.68488	Chr01	162419997	162420302	peaks156	0	1	92	2.96066	3.62122	0.176257	0.288815	0.583607	305	84995618	-4439148
Chr01	77424379	166859450	peaks498	0	7	197.99	6.79435	910.517	0.995168	0.669606	0.68488	Chr01	162510076	162510222	peaks157	0	4	31.96	8.0274	2.00323	0.433389	0.538513	0.0342466	146	85085697	-4349228
Chr01	77424379	166859450	peaks498	0	7	197.99	6.79435	910.517	0.995168	0.669606	0.68488	Chr01	162587427	162587597	peaks158	0	1	59.81	3.16471	2.3507	0.430173	0.22408	0.123529	170	85163048	-4271853
Chr01	77424379	166859450	peaks498	0	7	197.99	6.79435	910.517	0.995168	0.669606	0.68488	Chr01	162850355	162850524	peaks159	0	2	182	7.42012	5.89613	0.978824	0.656968	0.319527	169	85425976	-4008926
Chr01	77424379	166859450	peaks498	0	7	197.99	6.79435	910.517	0.995168	0.669606	0.68488	Chr01	163027641	163027932	peaks160	0	2	16	6.33333	2.49582	0.345438	0.253946	0.0103093	291	85603262	-3831518
Chr01	77424379	166859450	peaks498	0	7	197.99	6.79435	910.517	0.995168	0.669606	0.68488	Chr01	163818231	163818398	peaks161	0	2	167.66	7.4012	5.31415	0.336628	0.183095	0.293413	167	86393852	-3041052
Chr01	77424379	166859450	peaks498	0	7	197.99	6.79435	910.517	0.995168	0.669606	0.68488	Chr01	164556725	164556914	peaks162	0	1	133.16	3.11111	2.51416	0.198008	0.504708	0.232804	189	87132346	-2302536
Chr01	77424379	166859450	peaks498	0	7	197.99	6.79435	910.517	0.995168	0.669606	0.68488	Chr01	164949934	164950126	peaks163	0	1	64.92	7.21875	7.22438	0.512263	0.432915	0.385417	192	87525555	-1909324
Chr01	77424379	166859450	peaks498	0	7	197.99	6.79435	910.517	0.995168	0.669606	0.68488	Chr01	165226963	165227101	peaks164	0	1	8	15.942	2.91117	0.391112	0.750116	0	138	87802584	-1632349
Chr01	77424379	166859450	peaks498	0	7	197.99	6.79435	910.517	0.995168	0.669606	0.68488	Chr01	165383129	165383294	peaks165	0	2	154	9.90909	5.46484	0.424171	0.391509	0.187879	165	87958750	-1476156
Chr01	77424379	166859450	peaks498	0	7	197.99	6.79435	910.517	0.995168	0.669606	0.68488	Chr01	165745599	165745797	peaks166	0	2	133.98	8.86364	2.68678	0.289582	0.447139	0	198	88321220	-1113653
Chr01	77424379	166859450	peaks498	0	7	197.99	6.79435	910.517	0.995168	0.669606	0.68488	Chr01	166002744	166002953	peaks167	0	2	17.97	10.067	9.12462	0.41954	0.484943	0.325359	209	88578365	-856497
Chr01	77424379	166859450	peaks498	0	7	197.99	6.79435	910.517	0.995168	0.669606	0.68488	Chr01	166230618	166230742	peaks168	0	9	1189.19	18.6935	5.01639	0.385547	0.81993	0.0403226	124	88806239	-628708
Chr01	77424379	166859450	peaks498	0	7	197.99	6.79435	910.517	0.995168	0.669606	0.68488	Chr01	166468801	166468963	peaks169	0	2	160	4.44444	3.28295	0.423367	0.261875	0.320988	162	89044422	-390487
Chr01	77424379	166859450	peaks498	0	7	197.99	6.79435	910.517	0.995168	0.669606	0.68488	Chr01	166730948	166731051	peaks170	0	1	110	3.8932	3.16508	0.403344	0.367446	0.31068	103	89306569	-128399
Chr01	77424379	166859450	peaks498	0	7	197.99	6.79435	910.517	0.995168	0.669606	0.68488	Chr01	166730948	166731072	peaks171	0	1	86	3.74194	2.90403	0.403344	0.312644	0.258065	124	89306569	-128378
Chr01	77424379	166859450	peaks498	0	7	197.99	6.79435	910.517	0.995168	0.669606	0.68488	Chr01	166774643	166774758	peaks172	0	2	221.88	6.36522	3.63875	0.524871	0.356618	0.226087	115	89350264	-84692
Chr01	77424379	166859450	peaks498	0	7	197.99	6.79435	910.517	0.995168	0.669606	0.68488	Chr01	159959865	159976498	peaks173	2	2	168	0.882342	3.61434	0.92278	0.429054	0.831419	16633	82535486	-6882952
Chr01	77424379	166859450	peaks498	0	7	197.99	6.79435	910.517	0.995168	0.669606	0.68488	Chr01	165595148	165612578	peaks174	0	1	58.81	1.96403	5.19355	0.885714	0.340804	0.746529	17430	88170769	-1246872
Chr01	77424379	166859450	peaks498	0	7	197.99	6.79435	910.517	0.995168	0.669606	0.68488	Chr01	166002433	166003041	peaks175	0	1	9	6.44737	8.24405	0.475524	0.595948	0.509868	608	88578054	-856409
Chr01	77424379	166859450	peaks498	0	7	197.99	6.79435	910.517	0.995168	0.669606	0.68488	Chr01	5088355	106985309	peaks176	0	116	10714.3	1.10149	133.769	0.979839	0.992064	0.945136	29560930	-72336024	-59874141
Chr01	77424379	166859450	peaks498	0	7	197.99	6.79435	910.517	0.995168	0.669606	0.68488	Chr01	32277984	141368761	peaks177	39	231	6222.37	2.82794	515.701	0.995286	0.999882	0.948827	63944382	-45146395	-25490689
Chr01	171409036	171409484	peaks499	2	4	32	16.9085	7.18401	0.360923	0.905763	0	.	-1	-1	.	.	.	.	.	.	.	.	.	0	-171409037	-171409485
Chr01	171521860	171522100	peaks500	0	1	86.97	4.725	3.98113	0.607547	0.869231	0.220833	.	-1	-1	.	.	.	.	.	.	.	.	.	0	-171521861	-171522101
Chr01	171637356	171637567	peaks501	0	1	8	2.44076	4.12598	0.17062	0.523026	0.303318	.	-1	-1	.	.	.	.	.	.	.	.	.	0	-171637357	-171637568
Chr01	171790395	171790921	peaks502	0	2	116	6.96578	4.14274	0.770601	1	0.00190114	.	-1	-1	.	.	.	.	.	.	.	.	.	0	-171790396	-171790922
Chr02	77374	77559	peaks503	0	1	108	6.71892	4.06793	0.339223	0.746165	0	.	-1	-1	.	.	.	.	.	.	.	.	.	0	-77375	-77560
Chr02	126316	126539	peaks504	0	2	16	19.1121	7.20432	0.398734	0.544513	0	.	-1	-1	.	.	.	.	.	.	.	.	.	0	-126317	-126540
Chr02	726822	726926	peaks505	0	1	65	3.03846	1.40687	0.578125	0.288973	0	.	-1	-1	.	.	.	.	.	.	.	.	.	0	-726823	-726927
Chr02	817286	817462	peaks506	0	2	135.86	8.11364	4.6256	0.309308	0.134449	0.159091	.	-1	-1	.	.	.	.	.	.	.	.	.	0	-817287	-817463
Chr02	943251	943922	peaks507	0	2	16	6.03726	7.32105	0.492812	0.215447	0.277198	.	-1	-1	.	.	.	.	.	.	.	.	.	0	-943252	-943923
Chr02	1271413	1271650	peaks508	0	2	225.96	3.67089	3.5521	0.561753	0.533199	0.168776	.	-1	-1	.	.	.	.	.	.	.	.	.	0	-1271414	-1271651
Chr02	1712429	1715756	peaks509	0	1	38	11.5621	6.64717	0.191831	0.521498	0.00961827	.	-1	-1	.	.	.	.	.	.	.	.	.	0	-1712430	-1715757
Chr02	1733791	1734175	peaks510	0	1	49	1.77344	3.17103	0.122222	0.256198	0.505208	.	-1	-1	.	.	.	.	.	.	.	.	.	0	-1733792	-1734176
Chr02	1733813	1734203	peaks511	0	1	14.99	3.32308	6.3398	0.135802	0.521623	0.497436	.	-1	-1	.	.	.	.	.	.	.	.	.	0	-1733814	-1734204
Chr02	2034912	2035033	peaks512	0	1	59	3.34711	1.91	0.319542	0.197417	0	.	-1	-1	.	.	.	.	.	.	.	.	.	0	-2034913	-2035034
Chr02	2199089	2199214	peaks513	0	2	169.78	20.288	8.01879	0.570828	0.392975	0.056	.	-1	-1	.	.	.	.	.	.	.	.	.	0	-2199090	-2199215
Chr02	2340726	2341039	peaks514	0	2	15.98	7.66454	9.89203	0.235585	0.862348	0.549521	.	-1	-1	.	.	.	.	.	.	.	.	.	0	-2340727	-2341040
Chr02	2412731	2412887	peaks515	0	1	34	5.83974	4.28997	0.265619	0.535904	0.301282	Chr02	2412777	2412895	peaks206	0	3	273	5.48305	4.59501	0.414589	0.689424	0.398305	110	46	8
Chr02	2412756	2412894	peaks516	0	1	46	5.3913	4.38614	0.221857	0.537791	0.34058	Chr02	2412777	2412895	peaks206	0	3	273	5.48305	4.59501	0.414589	0.689424	0.398305	117	21	1
Chr02	2643023	2644476	peaks517	0	2	58	7.21129	5.50706	0.226102	0.587334	0.0984171	.	-1	-1	.	.	.	.	.	.	.	.	.	0	-2643024	-2644477
Chr02	2689264	2689787	peaks518	0	1	8	3.48757	5.52738	0	0.769231	0.667304	.	-1	-1	.	.	.	.	.	.	.	.	.	0	-2689265	-2689788
Chr02	2907078	2907259	peaks519	0	1	8	4.70166	6.80993	0.937008	0.951792	0.21547	.	-1	-1	.	.	.	.	.	.	.	.	.	0	-2907079	-2907260
Chr02	3278535	3278626	peaks520	4	4	480	7.69231	3.99366	0.337838	0.899743	0	.	-1	-1	.	.	.	.	.	.	.	.	.	0	-3278536	-3278627
Chr02	3278537	3278609	peaks521	0	2	134	9.02778	3.30392	0.313707	0.698174	0	.	-1	-1	.	.	.	.	.	.	.	.	.	0	-3278538	-3278610
Chr02	3451392	3451637	peaks522	0	1	7.97	10.7878	2.45196	0.241531	0.271837	0	.	-1	-1	.	.	.	.	.	.	.	.	.	0	-3451393	-3451638
Chr02	3491814	3491887	peaks523	0	2	100	21.7534	9.88534	0.679795	0.582325	0.0136986	.	-1	-1	.	.	.	.	.	.	.	.	.	0	-3491815	-3491888
Chr02	3491830	3491929	peaks524	0	1	96	19.4646	9.20289	0.832038	0.664254	0	.	-1	-1	.	.	.	.	.	.	.	.	.	0	-3491831	-3491930
Chr02	3491842	3491930	peaks525	0	2	112	20	9.62596	0.778761	0.607315	0	.	-1	-1	.	.	.	.	.	.	.	.	.	0	-3491843	-3491931
Chr02	3564900	3564999	peaks526	0	1	44	4.83838	4.86319	0.805042	0.350659	0	.	-1	-1	.	.	.	.	.	.	.	.	.	0	-3564901	-3565000
Chr02	3658594	3658828	peaks527	0	1	76.99	5.78205	5.68169	0.256848	0.320461	0.474359	.	-1	-1	.	.	.	.	.	.	.	.	.	0	-3658595	-3658829
Chr02	3658605	3658843	peaks528	0	3	253.68	6.02101	5.82262	0.235254	0.40313	0.466387	.	-1	-1	.	.	.	.	.	.	.	.	.	0	-3658606	-3658844
Chr02	3671285	3671627	peaks529	0	4	196	3.83333	2.03873	0.756831	0.834416	0.143275	.	-1	-1	.	.	.	.	.	.	.	.	.	0	-3671286	-3671628
Chr02	3890904	3891027	peaks530	0	2	246	2.4065	1.32418	0.238928	0.413479	0.138211	.	-1	-1	.	.	.	.	.	.	.	.	.	0	-3890905	-3891028
Chr02	4286926	4287070	peaks531	0	1	9	3.13889	3.00141	0.261002	0.669333	0	.	-1	-1	.	.	.	.	.	.	.	.	.	0	-4286927	-4287071
Chr02	4370778	4370973	peaks532	0	1	111	3.58462	4.83118	0.381818	0.206181	0.615385	.	-1	-1	.	.	.	.	.	.	.	.	.	0	-4370779	-4370974
Chr02	4629764	4629896	peaks533	0	2	100	9.42424	7.16803	0.565906	0.249208	0.325758	.	-1	-1	.	.	.	.	.	.	.	.	.	0	-4629765	-4629897
Chr02	4629764	4629941	peaks534	0	3	206.91	10.8475	6.65318	0.565906	0.370383	0.242938	.	-1	-1	.	.	.	.	.	.	.	.	.	0	-4629765	-4629942
Chr02	4636013	4636133	peaks535	0	1	45	1.18333	0.38694	0.118217	0.213115	0	.	-1	-1	.	.	.	.	.	.	.	.	.	0	-4636014	-4636134
Chr02	4687704	4687880	peaks536	0	4	458.56	9.84659	9.31362	0.348361	0.229114	0.215909	.	-1	-1	.	.	.	.	.	.	.	.	.	0	-4687705	-4687881
Chr02	4860140	4860578	peaks537	0	2	100.98	4.20776	4.2362	0.168594	0.158546	0.242009	.	-1	-1	.	.	.	.	.	.	.	.	.	0	-4860141	-4860579
Chr02	4865688	4865807	peaks538	0	2	146	15.3613	2.21428	0.595986	0.377517	0	.	-1	-1	.	.	.	.	.	.	.	.	.	0	-4865689	-4865808
Chr02	4908559	4908651	peaks539	0	2	144	3.71739	2.59735	0.426966	0.341658	0	.	-1	-1	.	.	.	.	.	.	.	.	.	0	-4908560	-4908652
Chr02	4934291	4934745	peaks540	0	1	69	10.2555	2.59547	0.396435	0.384287	0	.	-1	-1	.	.	.	.	.	.	.	.	.	0	-4934292	-4934746
Chr02	5014789	5015141	peaks541	0	1	73	2.37216	2.25016	0.136916	0.557441	0.238636	.	-1	-1	.	.	.	.	.	.	.	.	.	0	-5014790	-5015142
Chr02	5322713	5322977	peaks542	0	2	17.99	6.57576	4.49852	0.329149	0.686314	0.0151515	.	-1	-1	.	.	.	.	.	.	.	.	.	0	-5322714	-5322978
Chr02	5327313	5327461	peaks543	0	4	192	1.74324	1.16898	0.0710875	0.157851	0.222973	.	-1	-1	.	.	.	.	.	.	.	.	.	0	-5327314	-5327462
Chr02	5328412	5328776	peaks544	0	1	63.87	11.5495	8.69541	0.868832	0.62656	0.326923	.	-1	-1	.	.	.	.	.	.	.	.	.	0	-5328413	-5328777
Chr02	5826094	5826667	peaks545	0	2	96	7.17976	8.32357	0.449024	0.427998	0.490401	.	-1	-1	.	.	.	.	.	.	.	.	.	0	-5826095	-5826668
Chr02	5830472	5830629	peaks546	0	4	416	13.5732	6.71172	0.482662	0.404263	0	.	-1	-1	.	.	.	.	.	.	.	.	.	0	-5830473	-5830630
Chr02	5869059	5869176	peaks547	0	2	120	8.91453	7.25079	0.388889	0.528045	0	.	-1	-1	.	.	.	.	.	.	.	.	.	0	-5869060	-5869177
Chr02	6147399	6147566	peaks548	0	1	9	15.7186	4.39227	0.255673	0.27088	0	.	-1	-1	.	.	.	.	.	.	.	.	.	0	-6147400	-6147567
Chr02	6518382	6518563	peaks549	0	2	52	20.0497	5.81983	0.262189	0.595684	0	.	-1	-1	.	.	.	.	.	.	.	.	.	0	-6518383	-6518564
Chr02	6531567	6531727	peaks550	0	1	69	11.55	7.76112	0.320817	0.417678	0.275	.	-1	-1	.	.	.	.	.	.	.	.	.	0	-6531568	-6531728
Chr02	6531598	6531747	peaks551	0	2	164	9.80537	7.09067	0.219814	0.421505	0.295302	.	-1	-1	.	.	.	.	.	.	.	.	.	0	-6531599	-6531748
Chr02	6531605	6531766	peaks552	0	2	300	9.32919	6.56811	0.210564	0.543369	0.273292	.	-1	-1	.	.	.	.	.	.	.	.	.	0	-6531606	-6531767
Chr02	6531616	6531777	peaks553	0	2	128	8.62733	5.98945	0.194201	0.615054	0.273292	.	-1	-1	.	.	.	.	.	.	.	.	.	0	-6531617	-6531778
Chr02	6687547	6687689	peaks554	0	1	68	7.16901	5.19069	0.647558	0.2937	0.232394	.	-1	-1	.	.	.	.	.	.	.	.	.	0	-6687548	-6687690
Chr02	6714546	6714706	peaks555	0	2	180	11.7625	7.60385	0.164453	0.195837	0.00625	.	-1	-1	.	.	.	.	.	.	.	.	.	0	-6714547	-6714707
Chr02	6719084	6719251	peaks556	0	1	21	6.84431	2.66711	0.223905	0.541284	0.0299401	Chr02	6719167	6719287	peaks214	0	3	131	11.6667	4.96376	0.494873	0.625946	0.0333333	84	83	36
Chr02	6719084	6719251	peaks556	0	1	21	6.84431	2.66711	0.223905	0.541284	0.0299401	Chr02	6719167	6719310	peaks215	0	1	55	9.95105	6.00271	0.494873	0.56798	0.027972	84	83	59
Chr02	6719167	6719287	peaks557	0	1	41	7.28333	2.93877	0.346411	0.511498	0.0416667	Chr02	6719167	6719310	peaks215	0	1	55	9.95105	6.00271	0.494873	0.56798	0.027972	120	0	23
Chr02	6719167	6719312	peaks558	0	1	106	6.2	3.57501	0.346411	0.41567	0.0344828	Chr02	6719167	6719287	peaks214	0	3	131	11.6667	4.96376	0.494873	0.625946	0.0333333	120	0	-25
Chr02	6719167	6719312	peaks558	0	1	106	6.2	3.57501	0.346411	0.41567	0.0344828	Chr02	6719167	6719310	peaks215	0	1	55	9.95105	6.00271	0.494873	0.56798	0.027972	143	0	-2
Chr02	7099107	7099504	peaks559	0	1	46	0.544081	0.724662	0.154762	0.0867303	0.551637	.	-1	-1	.	.	.	.	.	.	.	.	.	0	-7099108	-7099505
Chr02	7162219	7162375	peaks560	0	3	279	16.8269	12.9284	0.286894	0.668333	0.224359	.	-1	-1	.	.	.	.	.	.	.	.	.	0	-7162220	-7162376
Chr02	7168323	7168879	peaks561	0	114	8648.12	68.9604	75.5149	0.90718	0.949236	0.00179856	.	-1	-1	.	.	.	.	.	.	.	.	.	0	-7168324	-7168880
Chr02	7873386	7873549	peaks562	0	1	9	3.90798	3.06336	0.247555	0.363463	0.0245399	.	-1	-1	.	.	.	.	.	.	.	.	.	0	-7873387	-7873550
Chr02	8398884	8399073	peaks563	0	2	68	4.95238	3.60083	0.393086	0.0743623	0.126984	.	-1	-1	.	.	.	.	.	.	.	.	.	0	-8398885	-8399074
Chr02	8469456	8469618	peaks564	0	2	371.76	8.94444	5.37168	0.548497	0.582964	0.259259	Chr02	8469439	8469608	peaks222	0	4	413.36	11.3669	6.65696	0.921322	0.470247	0.248521	152	-17	-10
Chr02	8469457	8469626	peaks565	0	2	169.84	8.97633	5.25892	0.540301	0.645907	0.248521	Chr02	8469439	8469608	peaks222	0	4	413.36	11.3669	6.65696	0.921322	0.470247	0.248521	151	-18	-18
Chr02	8469457	8469626	peaks565	0	2	169.84	8.97633	5.25892	0.540301	0.645907	0.248521	Chr02	8469456	8469617	peaks223	0	2	187.88	11.1242	6.73801	0.719906	0.506173	0.26087	160	-1	-9
Chr02	8523410	8523532	peaks566	0	1	9	17.0984	3.41023	0.506176	0.862936	0	.	-1	-1	.	.	.	.	.	.	.	.	.	0	-8523411	-8523533
Chr02	8568117	8568264	peaks567	0	1	76	2.10884	1.43394	0.510511	0.719101	0.231293	.	-1	-1	.	.	.	.	.	.	.	.	.	0	-8568118	-8568265
Chr02	8568118	8568266	peaks568	0	1	150	2.12162	1.43275	0.507463	0.741573	0.22973	.	-1	-1	.	.	.	.	.	.	.	.	.	0	-8568119	-8568267
Chr02	8869002	8869389	peaks569	0	1	79	1.58915	2.25601	0.988235	0.345455	0.470284	.	-1	-1	.	.	.	.	.	.	.	.	.	0	-8869003	-8869390
Chr02	9380654	9380803	peaks570	0	4	436	9.55034	10.6553	0.283229	0.180828	0.42953	.	-1	-1	.	.	.	.	.	.	.	.	.	0	-9380655	-9380804
Chr02	9394735	9395093	peaks571	0	1	8	17.8743	11.7435	0.299519	0.868607	0.170391	.	-1	-1	.	.	.	.	.	.	.	.	.	0	-9394736	-9395094
Chr02	9523448	9523629	peaks572	1	2	173.96	4.74033	2.52369	0.837795	0.360215	0.187845	.	-1	-1	.	.	.	.	.	.	.	.	.	0	-9523449	-9523630
Chr02	9523467	9523631	peaks573	1	1	136	4.69512	2.64893	0.688576	0.360991	0.207317	.	-1	-1	.	.	.	.	.	.	.	.	.	0	-9523468	-9523632
Chr02	9523475	9523631	peaks574	0	1	69	4.62179	2.69459	0.630402	0.360991	0.217949	.	-1	-1	.	.	.	.	.	.	.	.	.	0	-9523476	-9523632
Chr02	10021870	10021985	peaks575	0	1	41	1.70435	0.659036	0.581994	0.540881	0	.	-1	-1	.	.	.	.	.	.	.	.	.	0	-10021871	-10021986
Chr02	10258292	10258640	peaks576	0	2	222	9.79598	15.461	0.20681	0.381487	0.471264	.	-1	-1	.	.	.	.	.	.	.	.	.	0	-10258293	-10258641
Chr02	10417066	10417295	peaks577	0	2	25.83	16.262	8.95897	0.697872	0.774209	0.0305677	.	-1	-1	.	.	.	.	.	.	.	.	.	0	-10417067	-10417296
Chr02	10420630	10420735	peaks578	1	2	232	3.70476	1.75078	0.578053	0.71243	0	.	-1	-1	.	.	.	.	.	.	.	.	.	0	-10420631	-10420736
Chr02	10420646	10420754	peaks579	0	2	84	3.7963	1.56205	0.598784	0.715667	0	.	-1	-1	.	.	.	.	.	.	.	.	.	0	-10420647	-10420755
Chr02	10427461	10427607	peaks580	0	1	28	24.9315	6.91698	0.856523	0.593826	0	.	-1	-1	.	.	.	.	.	.	.	.	.	0	-10427462	-10427608
Chr02	11096748	11096908	peaks581	0	2	16	14.1	1.23085	0.325705	0.564829	0	.	-1	-1	.	.	.	.	.	.	.	.	.	0	-11096749	-11096909
Chr02	11580019	11580456	peaks582	0	5	195.94	6.50801	4.60405	0.453078	0.666055	0.169336	.	-1	-1	.	.	.	.	.	.	.	.	.	0	-11580020	-11580457
Chr02	11922239	11922519	peaks583	0	1	43	1.725	2.20537	0.244957	0.991667	0.296429	.	-1	-1	.	.	.	.	.	.	.	.	.	0	-11922240	-11922520
Chr02	12281745	12282256	peaks584	2	1	8	11.9883	8.32838	0	0.586023	0.197652	.	-1	-1	.	.	.	.	.	.	.	.	.	0	-12281746	-12282257
Chr02	12403986	12404134	peaks585	0	3	125.01	4.52027	2.55075	0.67591	0.470529	0.236486	.	-1	-1	.	.	.	.	.	.	.	.	.	0	-12403987	-12404135
Chr02	12608746	12608950	peaks586	0	2	70	23.7745	58.2329	0.997852	0.897268	0.102941	.	-1	-1	.	.	.	.	.	.	.	.	.	0	-12608747	-12608951
Chr02	13501215	13501306	peaks587	0	1	92	2.9011	1.17721	0.28479	0.178258	0	.	-1	-1	.	.	.	.	.	.	.	.	.	0	-13501216	-13501307
Chr02	14109616	14110028	peaks588	2	1	40	2.15534	0.913834	0.733945	0.123816	0.00242718	.	-1	-1	.	.	.	.	.	.	.	.	.	0	-14109617	-14110029
Chr02	14383180	14383393	peaks589	0	2	16	25.0423	5.11952	0.646503	0.363885	0	.	-1	-1	.	.	.	.	.	.	.	.	.	0	-14383181	-14383394
Chr02	14529411	14529586	peaks590	0	1	25	8.85143	4.62177	0.360825	0.339914	0.0228571	.	-1	-1	.	.	.	.	.	.	.	.	.	0	-14529412	-14529587
Chr02	16546419	16546434	peaks591	0	8	77.94	48.2667	5.11816	0.0734652	0.0561806	0	.	-1	-1	.	.	.	.	.	.	.	.	.	0	-16546420	-16546435
Chr02	17558976	17559080	peaks592	0	1	50	1.77885	0.719999	0.0878173	0.543544	0	.	-1	-1	.	.	.	.	.	.	.	.	.	0	-17558977	-17559081
Chr02	17938403	17938530	peaks593	0	1	105	8.80315	5.23922	0.351236	0.472272	0	.	-1	-1	.	.	.	.	.	.	.	.	.	0	-17938404	-17938531
Chr02	17940699	17940828	peaks594	0	2	186	14.0465	5.55014	0.390634	0.269692	0	.	-1	-1	.	.	.	.	.	.	.	.	.	0	-17940700	-17940829
Chr02	17945260	17945476	peaks595	0	1	49	7.76389	4.55164	0.288164	0.262722	0.236111	.	-1	-1	.	.	.	.	.	.	.	.	.	0	-17945261	-17945477
Chr02	17945318	17945535	peaks596	0	1	52	8.06452	4.80931	0.139994	0.469281	0.235023	.	-1	-1	.	.	.	.	.	.	.	.	.	0	-17945319	-17945536
Chr02	17945325	17945542	peaks597	0	2	38	8.17972	4.85456	0.140006	0.482091	0.235023	.	-1	-1	.	.	.	.	.	.	.	.	.	0	-17945326	-17945543
Chr02	19772872	19772989	peaks598	0	1	39	20.3077	2.86285	0.400302	0.792197	0	.	-1	-1	.	.	.	.	.	.	.	.	.	0	-19772873	-19772990
Chr02	20987195	20987344	peaks599	0	4	438	14.6711	7.72987	0.282781	0.722754	0.154362	.	-1	-1	.	.	.	.	.	.	.	.	.	0	-20987196	-20987345
Chr02	21127964	21128182	peaks600	0	3	24	23.7706	6.57997	0.351112	0.743571	0	.	-1	-1	.	.	.	.	.	.	.	.	.	0	-21127965	-21128183
Chr02	21228992	21229295	peaks601	0	2	16	5.0066	6.0247	1	0.58003	0.29703	.	-1	-1	.	.	.	.	.	.	.	.	.	0	-21228993	-21229296
Chr02	21862068	21862078	peaks602	0	4	32	7	0	0.0204798	0.00520717	0	.	-1	-1	.	.	.	.	.	.	.	.	.	0	-21862069	-21862079
Chr02	22424780	22424857	peaks603	0	1	78.94	3.44156	0.918688	0.53	0.686528	0	.	-1	-1	.	.	.	.	.	.	.	.	.	0	-22424781	-22424858
Chr02	22424782	22424857	peaks604	0	1	153.88	3.49333	0.86984	0.524	0.678756	0	.	-1	-1	.	.	.	.	.	.	.	.	.	0	-22424783	-22424858
Chr02	22572960	22573175	peaks605	0	1	127.92	23.6233	4.44422	0.415576	0.36948	0	.	-1	-1	.	.	.	.	.	.	.	.	.	0	-22572961	-22573176
Chr02	23054904	23055340	peaks606	0	2	16	2.17661	1.60661	0.28777	0.873362	0.298165	.	-1	-1	.	.	.	.	.	.	.	.	.	0	-23054905	-23055341
Chr02	24220708	24221086	peaks607	0	2	161.92	3.06878	4.31933	0.235974	0.166575	0.550265	.	-1	-1	.	.	.	.	.	.	.	.	.	0	-24220709	-24221087
Chr02	24221030	24221205	peaks608	0	1	94.81	13.5771	13.9154	0.773212	0.469727	0	.	-1	-1	.	.	.	.	.	.	.	.	.	0	-24221031	-24221206
Chr02	24233491	24233644	peaks609	0	1	136	12.2484	8.8534	0.791705	0.283079	0.189542	.	-1	-1	.	.	.	.	.	.	.	.	.	0	-24233492	-24233645
Chr02	24830252	24830518	peaks610	0	2	44	4.96617	4.6955	0.00651042	0.736239	0.338346	.	-1	-1	.	.	.	.	.	.	.	.	.	0	-24830253	-24830519
Chr02	24963197	24963450	peaks611	4	40	2606.59	191.996	20.8259	0.929779	0.952322	0	.	-1	-1	.	.	.	.	.	.	.	.	.	0	-24963198	-24963451
Chr02	25232321	25232467	peaks612	0	1	94.76	13.3904	8.11676	0.473288	0.247098	0.205479	.	-1	-1	.	.	.	.	.	.	.	.	.	0	-25232322	-25232468
Chr02	26154124	26154286	peaks613	0	1	8	1.51852	1.41954	1	0.70068	0.123457	.	-1	-1	.	.	.	.	.	.	.	.	.	0	-26154125	-26154287
Chr02	26255557	26255661	peaks614	0	1	144	4.5	1.82925	0.809859	0.997792	0	.	-1	-1	.	.	.	.	.	.	.	.	.	0	-26255558	-26255662
Chr02	27866963	27867446	peaks615	8	2	16	445.416	556.831	0.871493	1	0.194617	.	-1	-1	.	.	.	.	.	.	.	.	.	0	-27866964	-27867447
Chr02	29364236	29364418	peaks616	0	2	200	8.07143	6.61254	0.194718	0.433495	0.0549451	.	-1	-1	.	.	.	.	.	.	.	.	.	0	-29364237	-29364419
Chr02	29364238	29364420	peaks617	0	2	392	8.08791	6.6335	0.185256	0.449466	0.0549451	.	-1	-1	.	.	.	.	.	.	.	.	.	0	-29364239	-29364421
Chr02	29429576	29429672	peaks618	0	2	16	3.625	1.01294	0.436637	0.608392	0.0520833	.	-1	-1	.	.	.	.	.	.	.	.	.	0	-29429577	-29429673
Chr02	29563042	29563200	peaks619	0	1	20	6.99367	7.59288	0.5	0.836496	0.164557	.	-1	-1	.	.	.	.	.	.	.	.	.	0	-29563043	-29563201
Chr02	30123638	30123904	peaks620	0	1	8	1.93609	1.69687	1	0.541796	0.394737	.	-1	-1	.	.	.	.	.	.	.	.	.	0	-30123639	-30123905
Chr02	33487063	33487266	peaks621	0	1	22	9.04433	8.09446	0.333265	0.338858	0.339901	.	-1	-1	.	.	.	.	.	.	.	.	.	0	-33487064	-33487267
Chr02	34020874	34021122	peaks622	0	2	156	3.45161	5.53414	0.416775	0.311143	0.399194	.	-1	-1	.	.	.	.	.	.	.	.	.	0	-34020875	-34021123
Chr02	35950830	35951276	peaks623	0	2	15.89	1.84978	2.7921	0	1	0.316143	.	-1	-1	.	.	.	.	.	.	.	.	.	0	-35950831	-35951277
Chr02	36778114	36778211	peaks624	0	3	244	11	4.22316	0.852918	0.693758	0	.	-1	-1	.	.	.	.	.	.	.	.	.	0	-36778115	-36778212
Chr02	38940029	38940563	peaks625	0	1	51.96	3.24345	5.56681	0.523475	0.577026	0.56367	.	-1	-1	.	.	.	.	.	.	.	.	.	0	-38940030	-38940564
Chr02	42065261	42065460	peaks626	0	2	49.7	22.7638	14.7372	0.180326	0.372381	0	.	-1	-1	.	.	.	.	.	.	.	.	.	0	-42065262	-42065461
Chr02	42321803	42321903	peaks627	0	3	349	10.5	1.85203	0.512445	0.57724	0	.	-1	-1	.	.	.	.	.	.	.	.	.	0	-42321804	-42321904
Chr02	44966597	44966729	peaks628	0	1	33.84	4.36364	6.65409	0.671466	0.808321	0	.	-1	-1	.	.	.	.	.	.	.	.	.	0	-44966598	-44966730
Chr02	47229654	47229805	peaks629	0	1	93	8	5.65802	0.350342	0.18247	0.178808	.	-1	-1	.	.	.	.	.	.	.	.	.	0	-47229655	-47229806
Chr02	47229666	47229816	peaks630	0	1	104	7.70667	5.40314	0.283727	0.206256	0.18	.	-1	-1	.	.	.	.	.	.	.	.	.	0	-47229667	-47229817
Chr02	47269462	47269941	peaks631	0	2	60	2.20877	4.92853	0.744053	1	0.542797	.	-1	-1	.	.	.	.	.	.	.	.	.	0	-47269463	-47269942
Chr02	47624395	47624538	peaks632	0	1	23.99	4.46154	3.86262	0.120913	0.479654	0.111888	.	-1	-1	.	.	.	.	.	.	.	.	.	0	-47624396	-47624539
Chr02	47774379	47774523	peaks633	0	1	107.83	25.5972	18.9928	0.815002	0.955945	0.291667	.	-1	-1	.	.	.	.	.	.	.	.	.	0	-47774380	-47774524
Chr02	48994109	48994239	peaks634	0	1	90.71	5.42308	6.16549	0.303263	0.180111	0.384615	.	-1	-1	.	.	.	.	.	.	.	.	.	0	-48994110	-48994240
Chr02	52100615	52100946	peaks635	0	4	36	24.7009	18.6866	0.801935	0.503152	0	.	-1	-1	.	.	.	.	.	.	.	.	.	0	-52100616	-52100947
Chr02	52110352	52110770	peaks636	0	4	291.72	9.25359	10.1207	0.272072	0.28538	0	.	-1	-1	.	.	.	.	.	.	.	.	.	0	-52110353	-52110771
Chr02	52967386	52967498	peaks637	0	1	47	4.17857	1.89555	0.913043	0.812261	0	.	-1	-1	.	.	.	.	.	.	.	.	.	0	-52967387	-52967499
Chr02	52967389	52967441	peaks638	0	1	128	5.78846	1.62121	0.611789	0.590196	0	.	-1	-1	.	.	.	.	.	.	.	.	.	0	-52967390	-52967442
Chr02	52967389	52967489	peaks639	0	1	56	4.45	1.81865	0.904472	0.806159	0	.	-1	-1	.	.	.	.	.	.	.	.	.	0	-52967390	-52967490
Chr02	53334885	53335042	peaks640	0	1	92	13.1783	8.45332	0.477036	0.372099	0	.	-1	-1	.	.	.	.	.	.	.	.	.	0	-53334886	-53335043
Chr02	54751386	54751930	peaks641	0	1	8	1.39522	1.61679	0	0.996575	0.459559	.	-1	-1	.	.	.	.	.	.	.	.	.	0	-54751387	-54751931
Chr02	55456410	55456538	peaks642	0	1	93	15.5547	7.69822	0.249718	0.285361	0	Chr02	55456348	55456450	peaks231	0	3	314	6.10784	2.9569	0.342712	0.221776	0.186275	40	-62	-88
Chr02	55456410	55456538	peaks642	0	1	93	15.5547	7.69822	0.249718	0.285361	0	Chr02	55456410	55456552	peaks232	0	1	237	9.51408	6.08593	0.391354	0.373072	0.211268	128	0	14
Chr02	55456410	55456538	peaks642	0	1	93	15.5547	7.69822	0.249718	0.285361	0	Chr02	55456410	55456561	peaks233	0	1	70	9.74172	5.97175	0.391354	0.413986	0.198675	128	0	23
Chr02	55456410	55456554	peaks643	0	1	77	16.4722	7.71987	0.249718	0.325876	0	Chr02	55456348	55456450	peaks231	0	3	314	6.10784	2.9569	0.342712	0.221776	0.186275	40	-62	-104
Chr02	55456410	55456554	peaks643	0	1	77	16.4722	7.71987	0.249718	0.325876	0	Chr02	55456410	55456552	peaks232	0	1	237	9.51408	6.08593	0.391354	0.373072	0.211268	142	0	-2
Chr02	55456410	55456554	peaks643	0	1	77	16.4722	7.71987	0.249718	0.325876	0	Chr02	55456410	55456561	peaks233	0	1	70	9.74172	5.97175	0.391354	0.413986	0.198675	144	0	7
Chr02	55510611	55510683	peaks644	2	1	156	36.0417	13.4251	0.502517	0.742702	0	Chr02	55510606	55510697	peaks234	1	1	83	31.5934	14.7663	0.663054	0.867008	0	72	-5	14
Chr02	55510611	55510683	peaks644	2	1	156	36.0417	13.4251	0.502517	0.742702	0	Chr02	55510612	55510670	peaks236	0	2	220	39.7759	11.9266	0.526712	0.658203	0	58	1	-13
Chr02	55510612	55510690	peaks645	0	2	270	34.7821	13.6143	0.52547	0.787518	0	Chr02	55510606	55510697	peaks234	1	1	83	31.5934	14.7663	0.663054	0.867008	0	78	-6	7
Chr02	55510612	55510690	peaks645	0	2	270	34.7821	13.6143	0.52547	0.787518	0	Chr02	55510611	55510683	peaks235	1	1	156	36.0833	13.2264	0.593151	0.760984	0	71	-1	-7
Chr02	55510612	55510690	peaks645	0	2	270	34.7821	13.6143	0.52547	0.787518	0	Chr02	55510612	55510670	peaks236	0	2	220	39.7759	11.9266	0.526712	0.658203	0	58	0	-20
Chr02	56636722	56637059	peaks646	0	1	144	2.23442	2.71957	0.436326	0.0962199	0.495549	.	-1	-1	.	.	.	.	.	.	.	.	.	0	-56636723	-56637060
Chr02	56738420	56738589	peaks647	0	2	44	2.8284	2.88028	0.567708	0.192373	0.242604	.	-1	-1	.	.	.	.	.	.	.	.	.	0	-56738421	-56738590
Chr02	57217943	57218135	peaks648	0	1	39	2.07812	0.906654	0.228732	0.204334	0	.	-1	-1	.	.	.	.	.	.	.	.	.	0	-57217944	-57218136
Chr02	58104524	58104714	peaks649	0	1	54	1.23158	0.800692	0.419118	0.395789	0.231579	.	-1	-1	.	.	.	.	.	.	.	.	.	0	-58104525	-58104715
Chr02	60395655	60395742	peaks650	0	2	200	9.71264	7.65027	0.279524	0.185226	0.298851	Chr02	60395714	60395848	peaks239	0	4	496	6.17164	3.93705	0.201499	0.308133	0.201493	28	59	106
Chr02	60395714	60395842	peaks651	0	2	352	11.4531	7.45493	0.314435	0.214576	0.210938	Chr02	60395714	60395848	peaks239	0	4	496	6.17164	3.93705	0.201499	0.308133	0.201493	128	0	6
Chr02	62173161	62173367	peaks652	0	1	69	2	2.10409	0.397727	0.275304	0.276699	.	-1	-1	.	.	.	.	.	.	.	.	.	0	-62173162	-62173368
Chr02	64046952	64047553	peaks653	0	2	16	4.203	3.40676	0.627119	0.765258	0.156406	.	-1	-1	.	.	.	.	.	.	.	.	.	0	-64046953	-64047554
Chr02	65670176	65670546	peaks654	0	1	9	30.6486	18.9781	0.256744	0.370761	0.0486486	.	-1	-1	.	.	.	.	.	.	.	.	.	0	-65670177	-65670547
Chr02	66039947	66040109	peaks655	0	2	26	64.3333	19.9261	0.93551	0.54231	0	.	-1	-1	.	.	.	.	.	.	.	.	.	0	-66039948	-66040110
Chr02	66145924	66146497	peaks656	0	1	8	0.90925	0.991483	0	1	0.541012	.	-1	-1	.	.	.	.	.	.	.	.	.	0	-66145925	-66146498
Chr02	67628069	67628105	peaks657	0	1	7.94	6.25	0.595119	0.213878	0.208526	0	.	-1	-1	.	.	.	.	.	.	.	.	.	0	-67628070	-67628106
Chr02	70193907	70194432	peaks658	0	1	45	1.41905	0.943963	0.991525	0.366149	0.139048	.	-1	-1	.	.	.	.	.	.	.	.	.	0	-70193908	-70194433
Chr02	70368547	70368722	peaks659	0	1	211.16	8.09143	6.96462	0.488863	0.312261	0	.	-1	-1	.	.	.	.	.	.	.	.	.	0	-70368548	-70368723
Chr02	70368587	70368748	peaks660	0	1	79.99	11.8758	7.33642	0.642982	0.391705	0	.	-1	-1	.	.	.	.	.	.	.	.	.	0	-70368588	-70368749
Chr02	74014873	74015269	peaks661	0	4	92	32.6061	4.15257	0.908147	1	0	.	-1	-1	.	.	.	.	.	.	.	.	.	0	-74014874	-74015270
Chr02	75051727	75051917	peaks662	0	1	9	21.6895	11.6236	0.711421	0.4814	0	.	-1	-1	.	.	.	.	.	.	.	.	.	0	-75051728	-75051918
Chr02	76985605	76985775	peaks663	0	1	9	17.7941	4.57859	0.417729	0.546768	0	.	-1	-1	.	.	.	.	.	.	.	.	.	0	-76985606	-76985776
Chr02	80782995	80783142	peaks664	0	2	18	17.4218	8.81937	0.197635	0.484368	0.00680272	.	-1	-1	.	.	.	.	.	.	.	.	.	0	-80782996	-80783143
Chr02	81961222	81961435	peaks665	0	2	142	13.8592	8.78052	0.402575	0.343805	0.230047	Chr02	81961389	81961605	peaks241	3	2	212	18.3102	5.11091	0.542535	0.571151	0	46	167	170
Chr02	81961222	81961435	peaks665	0	2	142	13.8592	8.78052	0.402575	0.343805	0.230047	Chr02	81961398	81961605	peaks242	1	5	429	18.5121	5.11874	0.533151	0.571151	0	37	176	170
Chr02	81961396	81961605	peaks666	0	4	552	17.6268	5.82228	0.479599	0.315997	0.00478469	Chr02	81961389	81961605	peaks241	3	2	212	18.3102	5.11091	0.542535	0.571151	0	209	-7	0
Chr02	81961396	81961605	peaks666	0	4	552	17.6268	5.82228	0.479599	0.315997	0.00478469	Chr02	81961398	81961605	peaks242	1	5	429	18.5121	5.11874	0.533151	0.571151	0	207	2	0
Chr02	81964042	81964259	peaks667	0	4	400	15.2857	8.94125	0.552741	0.496779	0.00921659	Chr02	81964183	81964430	peaks244	0	1	40	7.89069	7.22962	0.431341	0.215822	0.34413	76	141	171
Chr02	81964183	81964447	peaks668	0	2	391.8	13.6364	11.2147	0.484682	0.393357	0.325758	Chr02	81964041	81964259	peaks243	0	2	204	11.6514	5.11227	0.562312	0.562524	0.00917431	76	-142	-188
Chr02	81964183	81964447	peaks668	0	2	391.8	13.6364	11.2147	0.484682	0.393357	0.325758	Chr02	81964183	81964430	peaks244	0	1	40	7.89069	7.22962	0.431341	0.215822	0.34413	247	0	-17
Chr02	81964183	81964456	peaks669	0	2	175.92	13.9451	11.1543	0.484682	0.443173	0.315018	Chr02	81964041	81964259	peaks243	0	2	204	11.6514	5.11227	0.562312	0.562524	0.00917431	76	-142	-197
Chr02	81964183	81964456	peaks669	0	2	175.92	13.9451	11.1543	0.484682	0.443173	0.315018	Chr02	81964183	81964430	peaks244	0	1	40	7.89069	7.22962	0.431341	0.215822	0.34413	247	0	-26
Chr02	81964183	81964463	peaks670	0	3	245.88	14.1429	11.0832	0.484682	0.479554	0.307143	Chr02	81964041	81964259	peaks243	0	2	204	11.6514	5.11227	0.562312	0.562524	0.00917431	76	-142	-204
Chr02	81964183	81964463	peaks670	0	3	245.88	14.1429	11.0832	0.484682	0.479554	0.307143	Chr02	81964183	81964430	peaks244	0	1	40	7.89069	7.22962	0.431341	0.215822	0.34413	247	0	-33
Chr02	81964190	81964478	peaks671	0	2	133.94	14.1944	10.9172	0.449664	0.535006	0.298611	Chr02	81964041	81964259	peaks243	0	2	204	11.6514	5.11227	0.562312	0.562524	0.00917431	69	-149	-219
Chr02	81964190	81964478	peaks671	0	2	133.94	14.1944	10.9172	0.449664	0.535006	0.298611	Chr02	81964183	81964430	peaks244	0	1	40	7.89069	7.22962	0.431341	0.215822	0.34413	240	-7	-48
Chr02	81964211	81964474	peaks672	0	2	92	13.4601	11.1286	0.337769	0.523299	0.326996	Chr02	81964041	81964259	peaks243	0	2	204	11.6514	5.11227	0.562312	0.562524	0.00917431	48	-170	-215
Chr02	81964211	81964474	peaks672	0	2	92	13.4601	11.1286	0.337769	0.523299	0.326996	Chr02	81964183	81964430	peaks244	0	1	40	7.89069	7.22962	0.431341	0.215822	0.34413	219	-28	-44
Chr02	83112395	83112474	peaks673	0	2	18	27.9747	7.78505	0.430045	0.285825	0	.	-1	-1	.	.	.	.	.	.	.	.	.	0	-83112396	-83112475
Chr02	83131562	83131763	peaks674	0	1	26.99	16.3333	3.78966	0.31833	0.443588	0	.	-1	-1	.	.	.	.	.	.	.	.	.	0	-83131563	-83131764
Chr02	83131571	83131777	peaks675	0	1	16.99	15.9126	4.07003	0.307228	0.43009	0	.	-1	-1	.	.	.	.	.	.	.	.	.	0	-83131572	-83131778
Chr02	83139144	83139487	peaks676	0	9	71.97	35.6764	13.3033	0.645463	0.514576	0	.	-1	-1	.	.	.	.	.	.	.	.	.	0	-83139145	-83139488
Chr02	83351087	83351477	peaks677	0	1	8	2.73077	1.96686	0.358333	0.488525	0	.	-1	-1	.	.	.	.	.	.	.	.	.	0	-83351088	-83351478
Chr02	83847070	83847431	peaks678	0	2	208	3.11911	4.38389	0.347748	0.953283	0.296399	.	-1	-1	.	.	.	.	.	.	.	.	.	0	-83847071	-83847432
Chr02	83855804	83855966	peaks679	0	1	8	12.3272	5.16975	0.388201	0.695055	0	.	-1	-1	.	.	.	.	.	.	.	.	.	0	-83855805	-83855967
Chr02	86648802	86649269	peaks680	0	2	16	4.17773	2.48948	0.437908	0.459603	0.0620985	.	-1	-1	.	.	.	.	.	.	.	.	.	0	-86648803	-86649270
Chr02	86817039	86817183	peaks681	0	3	309.51	14.6736	7.66198	0.367353	0.457891	0.201389	.	-1	-1	.	.	.	.	.	.	.	.	.	0	-86817040	-86817184
Chr02	86826754	86827046	peaks682	0	2	16	7.28082	6.89574	0.165644	0.382638	0.321918	.	-1	-1	.	.	.	.	.	.	.	.	.	0	-86826755	-86827047
Chr02	87500739	87500915	peaks683	2	1	84	5.55682	5.16073	0.997727	0.484712	0.454545	.	-1	-1	.	.	.	.	.	.	.	.	.	0	-87500740	-87500916
Chr02	87500743	87500915	peaks684	2	2	220	5.48837	5.19894	0.920455	0.484712	0.465116	.	-1	-1	.	.	.	.	.	.	.	.	.	0	-87500744	-87500916
Chr02	87500748	87500915	peaks685	0	2	120	5.34132	5.20338	0.802273	0.484712	0.479042	.	-1	-1	.	.	.	.	.	.	.	.	.	0	-87500749	-87500916
Chr02	92969066	92969534	peaks686	0	1	7.97	12.0897	4.23867	0.690179	0.767916	0	.	-1	-1	.	.	.	.	.	.	.	.	.	0	-92969067	-92969535
Chr02	93218362	93218623	peaks687	0	2	15.92	3.31034	2.85798	0.525882	0.19697	0.291188	.	-1	-1	.	.	.	.	.	.	.	.	.	0	-93218363	-93218624
Chr02	93705466	93705908	peaks688	6	1	40	8.72398	7.38935	0.181193	0.913636	0.142534	.	-1	-1	.	.	.	.	.	.	.	.	.	0	-93705467	-93705909
Chr02	93780124	93780278	peaks689	0	2	208.34	17.4416	10.6423	0.53752	0.437931	0.188312	.	-1	-1	.	.	.	.	.	.	.	.	.	0	-93780125	-93780279
Chr02	93865014	93865170	peaks690	0	4	463.52	15.5513	15.4908	0.223366	0.260573	0.416667	.	-1	-1	.	.	.	.	.	.	.	.	.	0	-93865015	-93865171
Chr02	94101353	94101716	peaks691	1	1	92	3.00275	4.02437	0.664207	0.36386	0.586777	.	-1	-1	.	.	.	.	.	.	.	.	.	0	-94101354	-94101717
Chr02	94101358	94101721	peaks692	0	1	41	3.15978	4.24547	0.605166	0.384169	0.586777	.	-1	-1	.	.	.	.	.	.	.	.	.	0	-94101359	-94101722
Chr02	94812055	94812320	peaks693	0	2	130	3.36226	2.1432	0.300683	0.285068	0.158491	.	-1	-1	.	.	.	.	.	.	.	.	.	0	-94812056	-94812321
Chr02	94849811	94850127	peaks694	0	1	49	1.42405	1.01442	0.347902	0.427885	0.224684	.	-1	-1	.	.	.	.	.	.	.	.	.	0	-94849812	-94850128
Chr02	94960443	94960668	peaks695	2	2	228	4.66222	4.67729	0.366782	0.710638	0.186667	.	-1	-1	.	.	.	.	.	.	.	.	.	0	-94960444	-94960669
Chr02	94960460	94960685	peaks696	0	2	80	4.76	4.63659	0.488712	0.764136	0.186667	.	-1	-1	.	.	.	.	.	.	.	.	.	0	-94960461	-94960686
Chr02	95038427	95038819	peaks697	0	1	47.81	1.125	1.32564	0.205853	0.264865	0.385204	.	-1	-1	.	.	.	.	.	.	.	.	.	0	-95038428	-95038820
Chr02	96173534	96173722	peaks698	0	1	34	2.78191	2.12139	0.62533	0.395674	0.0531915	.	-1	-1	.	.	.	.	.	.	.	.	.	0	-96173535	-96173723
Chr02	96698557	96698718	peaks699	0	2	209.78	13.2547	9.59573	0.678458	0.4666	0.248447	Chr02	96698575	96698716	peaks254	0	2	220	11.8723	9.02939	0.551549	0.458997	0.269504	141	18	-2
Chr02	96698561	96698718	peaks700	0	4	397.8	13.3057	9.71155	0.654699	0.4666	0.254777	Chr02	96698575	96698716	peaks254	0	2	220	11.8723	9.02939	0.551549	0.458997	0.269504	141	14	-2
Chr02	96698575	96698718	peaks701	0	2	190	13.3357	10.1733	0.569516	0.4666	0.27972	Chr02	96698575	96698716	peaks254	0	2	220	11.8723	9.02939	0.551549	0.458997	0.269504	141	0	-2
Chr02	97301580	97301760	peaks702	0	2	42	6.17222	3.8091	0.408488	0.67008	0	.	-1	-1	.	.	.	.	.	.	.	.	.	0	-97301581	-97301761
Chr02	98159428	98159575	peaks703	0	1	75	11.8912	3.96949	0.47349	0.709356	0	.	-1	-1	.	.	.	.	.	.	.	.	.	0	-98159429	-98159576
Chr02	98620861	98621126	peaks704	0	2	256	3.91698	3.88231	0.67451	0.228685	0.267925	.	-1	-1	.	.	.	.	.	.	.	.	.	0	-98620862	-98621127
Chr02	98621148	98621270	peaks705	0	3	207	7.90164	3.54459	0.517241	0.73297	0.0245902	.	-1	-1	.	.	.	.	.	.	.	.	.	0	-98621149	-98621271
Chr02	101613132	101613306	peaks706	0	2	138	5.71839	6.23911	0.351452	0.521076	0.471264	.	-1	-1	.	.	.	.	.	.	.	.	.	0	-101613133	-101613307
Chr02	101904695	101904879	peaks707	0	1	19	2.59239	1.7822	1	0.227168	0.168478	.	-1	-1	.	.	.	.	.	.	.	.	.	0	-101904696	-101904880
Chr02	102861463	102861597	peaks708	0	3	243	19.291	10.5242	0.34721	0.261116	0.0373134	.	-1	-1	.	.	.	.	.	.	.	.	.	0	-102861464	-102861598
Chr02	103132990	103133155	peaks709	0	1	9	2.65455	1.13166	0.221583	0.703583	0.0363636	.	-1	-1	.	.	.	.	.	.	.	.	.	0	-103132991	-103133156
Chr02	103356808	103357006	peaks710	0	2	16	2.09091	1.5865	1	0.603846	0.292929	.	-1	-1	.	.	.	.	.	.	.	.	.	0	-103356809	-103357007
Chr02	104396092	104397091	peaks711	12	9	838.69	71.2993	15.2125	0.994293	0.998292	0	.	-1	-1	.	.	.	.	.	.	.	.	.	0	-104396093	-104397092
Chr02	106825409	106825801	peaks712	0	1	17	2.2602	3.88661	0	0.788732	0.658163	.	-1	-1	.	.	.	.	.	.	.	.	.	0	-106825410	-106825802
Chr02	107004971	107005733	peaks713	0	2	108	17.2533	8.40729	0.574378	0.351627	0	.	-1	-1	.	.	.	.	.	.	.	.	.	0	-107004972	-107005734
Chr02	107101963	107102181	peaks714	0	2	128	2.29358	2.22497	0.752941	0.307947	0.311927	.	-1	-1	.	.	.	.	.	.	.	.	.	0	-107101964	-107102182
Chr02	107156853	107156994	peaks715	0	1	21	8.53901	5.30959	0.395007	0.903962	0.0070922	.	-1	-1	.	.	.	.	.	.	.	.	.	0	-107156854	-107156995
Chr02	107240118	107240188	peaks716	0	2	100	3.47143	0.840432	0.210208	0.820946	0	.	-1	-1	.	.	.	.	.	.	.	.	.	0	-107240119	-107240189
Chr02	107580271	107580752	peaks717	0	1	96	10.3784	10.066	0.426657	0.301692	0.122661	.	-1	-1	.	.	.	.	.	.	.	.	.	0	-107580272	-107580753
Chr02	107580699	107580800	peaks718	0	1	97	15.2376	3.82578	0.652659	0.505302	0.039604	.	-1	-1	.	.	.	.	.	.	.	.	.	0	-107580700	-107580801
Chr02	107580705	107580807	peaks719	0	1	99	15.402	3.81755	0.642022	0.524506	0.0392157	.	-1	-1	.	.	.	.	.	.	.	.	.	0	-107580706	-107580808
Chr02	108901969	108902246	peaks720	0	2	134	9.92419	10.2163	0.674749	0.788274	0	.	-1	-1	.	.	.	.	.	.	.	.	.	0	-108901970	-108902247
Chr02	109151135	109151291	peaks721	0	1	159.98	14.6731	8.61064	0.446738	0.544017	0.134615	.	-1	-1	.	.	.	.	.	.	.	.	.	0	-109151136	-109151292
Chr02	109170079	109170186	peaks722	0	1	116	9.25234	5.09736	0.838015	0.358886	0	.	-1	-1	.	.	.	.	.	.	.	.	.	0	-109170080	-109170187
Chr02	109206077	109206762	peaks723	0	1	43	8.98686	4.88777	0.160678	0.264243	0.080292	.	-1	-1	.	.	.	.	.	.	.	.	.	0	-109206078	-109206763
Chr02	110063315	110064325	peaks724	1	2	179	2.38911	6.80565	0.605766	0.17841	0.830693	.	-1	-1	.	.	.	.	.	.	.	.	.	0	-110063316	-110064326
Chr02	111358103	111358317	peaks725	0	1	30	1.46729	1.3207	0.268156	0.324324	0.172897	.	-1	-1	.	.	.	.	.	.	.	.	.	0	-111358104	-111358318
Chr02	111466955	111467058	peaks726	0	1	187.7	1.93204	0.251679	0.620579	0.588589	0	.	-1	-1	.	.	.	.	.	.	.	.	.	0	-111466956	-111467059
Chr02	111466963	111467063	peaks727	0	1	102.95	1.95	0.217945	0.637255	0.578635	0	.	-1	-1	.	.	.	.	.	.	.	.	.	0	-111466964	-111467064
Chr02	112012825	112013143	peaks728	0	2	153	3.98113	4.29344	0.310235	0.500779	0.292453	.	-1	-1	.	.	.	.	.	.	.	.	.	0	-112012826	-112013144
Chr02	112013310	112013512	peaks729	1	2	199.98	10.4257	7.60842	0.553646	0.253416	0.128713	.	-1	-1	.	.	.	.	.	.	.	.	.	0	-112013311	-112013513
Chr02	112013313	112013515	peaks730	1	2	191.96	10.6337	7.63554	0.567938	0.259169	0.128713	.	-1	-1	.	.	.	.	.	.	.	.	.	0	-112013314	-112013516
Chr02	112013327	112013510	peaks731	1	1	163.94	10.5847	7.89426	0.582697	0.24989	0.142077	.	-1	-1	.	.	.	.	.	.	.	.	.	0	-112013328	-112013511
Chr02	112013381	112013544	peaks732	0	2	114	12.816	8.62813	0.530292	0.362832	0.159509	.	-1	-1	.	.	.	.	.	.	.	.	.	0	-112013382	-112013545
Chr02	112268531	112268719	peaks733	0	1	48	2.66489	0.95619	0.574109	0.995413	0.00531915	.	-1	-1	.	.	.	.	.	.	.	.	.	0	-112268532	-112268720
Chr02	112498096	112498662	peaks734	0	1	80.74	5.69611	4.31526	0.657834	0.494459	0.199647	.	-1	-1	.	.	.	.	.	.	.	.	.	0	-112498097	-112498663
Chr02	112498590	112498888	peaks735	0	2	100	7.57047	3.35336	0.42689	0.258851	0.0033557	.	-1	-1	.	.	.	.	.	.	.	.	.	0	-112498591	-112498889
Chr02	112593691	112594387	peaks736	0	1	70	13.1638	6.29488	0.33565	0.357832	0	.	-1	-1	.	.	.	.	.	.	.	.	.	0	-112593692	-112594388
Chr02	113691402	113691612	peaks737	1	1	140	2.77143	4.01606	0.629808	1	0.219048	.	-1	-1	.	.	.	.	.	.	.	.	.	0	-113691403	-113691613
Chr02	113691410	113691612	peaks738	0	1	81	2.83663	4.08063	0.586538	1	0.227723	.	-1	-1	.	.	.	.	.	.	.	.	.	0	-113691411	-113691613
Chr02	113911064	113911569	peaks739	0	1	118	1.62178	2.88553	0.524444	0.437276	0.655446	.	-1	-1	.	.	.	.	.	.	.	.	.	0	-113911065	-113911570
Chr02	114700642	114700836	peaks740	0	2	61	49.0979	128.599	0.99262	0.990329	0.134021	.	-1	-1	.	.	.	.	.	.	.	.	.	0	-114700643	-114700837
Chr02	115077587	115077749	peaks741	0	1	96.99	8.41975	3.98567	0.261499	0.221482	0.0987654	.	-1	-1	.	.	.	.	.	.	.	.	.	0	-115077588	-115077750
Chr02	115077605	115077757	peaks742	0	6	294	8.26316	4.04536	0.253792	0.234246	0.105263	.	-1	-1	.	.	.	.	.	.	.	.	.	0	-115077606	-115077758
Chr02	115087398	115087539	peaks743	0	1	74	6.8156	3.75226	0.430567	0.349294	0.141844	Chr02	115087400	115087534	peaks260	0	2	213	4.53731	2.08998	0.280285	0.488127	0.0373134	134	2	-5
Chr02	115502531	115502912	peaks744	0	1	8	0.965879	0.882249	0.995025	0.0297542	0.406824	.	-1	-1	.	.	.	.	.	.	.	.	.	0	-115502532	-115502913
Chr02	115550318	115550584	peaks745	2	2	303.92	10.7857	9.16531	0.372465	0.545106	0.37218	.	-1	-1	.	.	.	.	.	.	.	.	.	0	-115550319	-115550585
Chr02	115550327	115550593	peaks746	2	2	266.64	11.1278	9.34141	0.363801	0.591768	0.37218	.	-1	-1	.	.	.	.	.	.	.	.	.	0	-115550328	-115550594
Chr02	115550359	115550613	peaks747	0	4	195.76	11.3543	9.82727	0.249168	0.673501	0.389764	.	-1	-1	.	.	.	.	.	.	.	.	.	0	-115550360	-115550614
Chr02	115575234	115575429	peaks748	0	2	114	3.40513	3.13704	0.453165	0.386852	0.2	.	-1	-1	.	.	.	.	.	.	.	.	.	0	-115575235	-115575430
Chr02	115748259	115748412	peaks749	0	6	474	10.6013	9.35386	0.710181	0.20628	0.424837	Chr02	115748271	115748437	peaks262	0	1	104	3.98193	3.78722	0.774892	0.352547	0.259036	141	12	25
Chr02	115849040	115849160	peaks750	0	1	67	8.525	7.17282	0.451711	0.351504	0	.	-1	-1	.	.	.	.	.	.	.	.	.	0	-115849041	-115849161
Chr02	116192095	116192298	peaks751	0	3	216	4.40887	5.30223	0.205048	0.108244	0.53202	.	-1	-1	.	.	.	.	.	.	.	.	.	0	-116192096	-116192299
Chr02	116336031	116336753	peaks752	0	1	9	4.92521	3.49356	0.337922	0.132701	0.0803324	.	-1	-1	.	.	.	.	.	.	.	.	.	0	-116336032	-116336754
Chr02	116566515	116566956	peaks753	0	2	25.96	2.0068	3.25311	0.58	0.238218	0.55102	.	-1	-1	.	.	.	.	.	.	.	.	.	0	-116566516	-116566957
Chr02	117488796	117489255	peaks754	0	1	93.25	4.55338	4.27167	0.353392	0.439464	0.248366	.	-1	-1	.	.	.	.	.	.	.	.	.	0	-117488797	-117489256
Chr02	117608329	117608451	peaks755	0	1	58.53	3.54098	1.24234	0.194	0.641405	0	.	-1	-1	.	.	.	.	.	.	.	.	.	0	-117608330	-117608452
Chr02	117631373	117631568	peaks756	0	1	25	4.63077	5.74832	0.276808	0.212113	0.179487	.	-1	-1	.	.	.	.	.	.	.	.	.	0	-117631374	-117631569
Chr02	117877162	117877356	peaks757	0	2	179	2.3299	2.38864	0.363057	0.266142	0.273196	.	-1	-1	.	.	.	.	.	.	.	.	.	0	-117877163	-117877357
Chr02	118215140	118215249	peaks758	0	1	56	3.22018	1.3434	0.257724	0.889831	0	.	-1	-1	.	.	.	.	.	.	.	.	.	0	-118215141	-118215250
Chr02	119004919	119005067	peaks759	0	1	78	14.7703	9.82763	0.39813	0.383253	0.0540541	.	-1	-1	.	.	.	.	.	.	.	.	.	0	-119004920	-119005068
Chr02	119756570	119756951	peaks760	0	4	432	5.09711	6.22066	0.53142	0.121194	0.48294	.	-1	-1	.	.	.	.	.	.	.	.	.	0	-119756571	-119756952
Chr02	119756570	119757001	peaks761	0	2	116	6.29234	6.763	0.53142	0.323878	0.426914	.	-1	-1	.	.	.	.	.	.	.	.	.	0	-119756571	-119757002
Chr02	119756570	119757015	peaks762	0	4	186	6.71011	7.0484	0.53142	0.384426	0.413483	.	-1	-1	.	.	.	.	.	.	.	.	.	0	-119756571	-119757016
Chr02	120446719	120446997	peaks763	0	1	59	0.568345	0.600364	0.172414	0.147619	0.489209	.	-1	-1	.	.	.	.	.	.	.	.	.	0	-120446720	-120446998
Chr02	120728909	120729038	peaks764	0	2	190	18.4884	11.5437	0.295108	0.853644	0.116279	.	-1	-1	.	.	.	.	.	.	.	.	.	0	-120728910	-120729039
Chr02	120918388	120918554	peaks765	1	1	137.72	5.98193	6.17366	0.435449	0.489821	0.331325	.	-1	-1	.	.	.	.	.	.	.	.	.	0	-120918389	-120918555
Chr02	120918398	120918554	peaks766	0	1	59	6.23077	6.28679	0.389497	0.489821	0.352564	.	-1	-1	.	.	.	.	.	.	.	.	.	0	-120918399	-120918555
Chr02	121209741	121209876	peaks767	0	1	86	8.77037	3.35093	0.41342	0.399621	0	.	-1	-1	.	.	.	.	.	.	.	.	.	0	-121209742	-121209877
Chr02	121417873	121418131	peaks768	1	1	27	21.2636	13.0244	0.60356	0.564265	0	.	-1	-1	.	.	.	.	.	.	.	.	.	0	-121417874	-121418132
Chr02	121803042	121803260	peaks769	0	3	230.94	13.9633	6.62	0.629306	0.352403	0	Chr02	121803217	121803459	peaks265	0	1	44	7.5	5.61892	0.398817	0.927583	0.198347	43	175	199
Chr02	121922106	121922295	peaks770	1	2	210	1.55556	1.10952	0.309198	0.781609	0.312169	.	-1	-1	.	.	.	.	.	.	.	.	.	0	-121922107	-121922296
Chr02	122012671	122012954	peaks771	0	4	184	26.9223	5.84859	0.369188	0.949711	0	.	-1	-1	.	.	.	.	.	.	.	.	.	0	-122012672	-122012955
Chr02	122015929	122015990	peaks772	10	6	509.94	34.1148	6.83553	0.61134	0.382045	0	Chr02	122015929	122015965	peaks266	0	2	100	17.7778	1.22726	0.439259	0.224404	0	36	0	-25
Chr02	122015930	122015978	peaks773	0	6	342	37.1667	3.01616	0.523321	0.330432	0	Chr02	122015929	122015965	peaks266	0	2	100	17.7778	1.22726	0.439259	0.224404	0	35	-1	-13
Chr02	122050019	122050167	peaks774	0	1	90.71	9.35811	7.09207	0.263369	0.986014	0.243243	.	-1	-1	.	.	.	.	.	.	.	.	.	0	-122050020	-122050168
Chr02	122050032	122050167	peaks775	0	1	103.67	8.92593	7.27821	0.243284	0.986014	0.266667	.	-1	-1	.	.	.	.	.	.	.	.	.	0	-122050033	-122050168
Chr02	122256519	122256673	peaks776	0	1	192	1.7987	1.38817	0.687285	0.189516	0.220779	.	-1	-1	.	.	.	.	.	.	.	.	.	0	-122256520	-122256674
Chr02	122311032	122311210	peaks777	0	2	39.98	10.7753	4.19136	0.186042	0.471357	0.0898876	.	-1	-1	.	.	.	.	.	.	.	.	.	0	-122311033	-122311211
Chr02	122522330	122522395	peaks778	0	6	735.34	27.5846	7.63976	0.406392	0.557698	0.0153846	.	-1	-1	.	.	.	.	.	.	.	.	.	0	-122522331	-122522396
Chr02	122532805	122532944	peaks779	0	1	107.98	10.7914	14.071	0.469079	0.286205	0.223022	Chr02	122532816	122532953	peaks270	0	1	98.99	9.33577	15.3824	0.361056	0.372126	0.226277	128	11	9
Chr02	122533667	122534039	peaks780	0	1	9	5.36559	5.44678	0.475267	0.211193	0.00268817	.	-1	-1	.	.	.	.	.	.	.	.	.	0	-122533668	-122534040
Chr02	122657803	122657909	peaks781	0	1	78.87	6.70755	1.30288	0.339009	0.396316	0	.	-1	-1	.	.	.	.	.	.	.	.	.	0	-122657804	-122657910
Chr02	122855984	122856136	peaks782	0	1	7.99	3.61184	1.6743	0.377119	0.601889	0.0657895	.	-1	-1	.	.	.	.	.	.	.	.	.	0	-122855985	-122856137
Chr02	123027012	123027146	peaks783	0	1	8.99	3.44776	1.56724	0.426702	0.780488	0.149254	.	-1	-1	.	.	.	.	.	.	.	.	.	0	-123027013	-123027147
Chr02	123499691	123499838	peaks784	0	3	258	14.5646	6.88098	0.531984	0.641685	0	.	-1	-1	.	.	.	.	.	.	.	.	.	0	-123499692	-123499839
Chr02	123790602	123790954	peaks785	0	1	80	1.87784	2.51346	0.85614	0.403455	0.482955	.	-1	-1	.	.	.	.	.	.	.	.	.	0	-123790603	-123790955
Chr02	124225263	124225829	peaks786	0	1	66.96	4.47527	6.82351	0.361878	0.299564	0.553004	.	-1	-1	.	.	.	.	.	.	.	.	.	0	-124225264	-124225830
Chr02	124225287	124225835	peaks787	0	2	160.99	4.13869	6.6765	0.276659	0.314426	0.571168	.	-1	-1	.	.	.	.	.	.	.	.	.	0	-124225288	-124225836
Chr02	124277735	124278087	peaks788	0	3	228	5.69886	5.82951	0.177552	0.192773	0.178977	.	-1	-1	.	.	.	.	.	.	.	.	.	0	-124277736	-124278088
Chr02	124420360	124420517	peaks789	0	1	55	10.8917	6.86501	0.610059	0.534139	0.191083	Chr02	124420385	124420569	peaks271	0	2	118	11.1467	7.04837	0.460356	0.95386	0.125	132	25	52
Chr02	124420379	124420562	peaks790	0	1	97.96	10.7978	6.36311	0.470833	0.707014	0.174863	Chr02	124420385	124420569	peaks271	0	2	118	11.1467	7.04837	0.460356	0.95386	0.125	177	6	7
Chr02	124420392	124420571	peaks791	0	2	104	10.324	6.19299	0.399903	0.762712	0.178771	Chr02	124420385	124420569	peaks271	0	2	118	11.1467	7.04837	0.460356	0.95386	0.125	177	-7	-2
Chr02	124444229	124444665	peaks792	0	1	9	7.45872	6.04537	0.417926	0.925287	0.208716	.	-1	-1	.	.	.	.	.	.	.	.	.	0	-124444230	-124444666
Chr02	124719894	124720197	peaks793	0	2	151.52	1.9934	3.85376	0.122186	0.182494	0.438944	.	-1	-1	.	.	.	.	.	.	.	.	.	0	-124719895	-124720198
Chr02	124719946	124720250	peaks794	0	2	46	2.54276	3.89646	0.06469	0.238622	0.4375	.	-1	-1	.	.	.	.	.	.	.	.	.	0	-124719947	-124720251
Chr02	124734321	124734427	peaks795	0	2	116	2.99057	1.5449	0.0809448	0.59309	0	.	-1	-1	.	.	.	.	.	.	.	.	.	0	-124734322	-124734428
Chr02	124748320	124748447	peaks796	0	2	201.74	12.2362	7.78901	0.260936	0.303997	0.149606	.	-1	-1	.	.	.	.	.	.	.	.	.	0	-124748321	-124748448
Chr02	125065698	125065869	peaks797	0	1	20	11.6608	4.22353	0.294181	0.351158	0.0935673	.	-1	-1	.	.	.	.	.	.	.	.	.	0	-125065699	-125065870
Chr02	125065703	125065874	peaks798	0	1	14.93	11.5673	4.14219	0.28785	0.352552	0.0935673	.	-1	-1	.	.	.	.	.	.	.	.	.	0	-125065704	-125065875
Chr02	125355742	125355866	peaks799	0	1	79	18.0242	9.94295	0.353822	0.451533	0.00806452	.	-1	-1	.	.	.	.	.	.	.	.	.	0	-125355743	-125355867
Chr02	125365130	125365295	peaks800	0	2	172	7.22424	6.34116	0.597544	0.220179	0.29697	.	-1	-1	.	.	.	.	.	.	.	.	.	0	-125365131	-125365296
Chr02	125600338	125600492	peaks801	0	3	228	15.1169	8.95512	0.30063	0.334616	0.136364	.	-1	-1	.	.	.	.	.	.	.	.	.	0	-125600339	-125600493
Chr02	125600466	125600525	peaks802	0	1	9	16.7797	5.98605	0.216346	0.296674	0.0508475	.	-1	-1	.	.	.	.	.	.	.	.	.	0	-125600467	-125600526
Chr02	125624214	125624413	peaks803	0	1	56	6.51759	3.90573	0.270404	0.0498497	0.00502513	.	-1	-1	.	.	.	.	.	.	.	.	.	0	-125624215	-125624414
Chr02	125669121	125669486	peaks804	0	4	312	3.52329	5.49995	0.183337	0.143187	0.641096	.	-1	-1	.	.	.	.	.	.	.	.	.	0	-125669122	-125669487
Chr02	125841705	125841940	peaks805	0	2	175	5.96596	4.65203	0.856124	0.416589	0.221277	.	-1	-1	.	.	.	.	.	.	.	.	.	0	-125841706	-125841941
Chr02	125897012	125897415	peaks806	0	2	62	2.70968	3.83695	0.55581	0.4976	0.548387	.	-1	-1	.	.	.	.	.	.	.	.	.	0	-125897013	-125897416
Chr02	126169910	126170159	peaks807	0	2	133.94	13.0643	4.10454	0.37294	0.508307	0	.	-1	-1	.	.	.	.	.	.	.	.	.	0	-126169911	-126170160
Chr02	126169914	126170160	peaks808	0	2	96	13.126	4.13546	0.368159	0.511846	0	.	-1	-1	.	.	.	.	.	.	.	.	.	0	-126169915	-126170161
Chr02	126281582	126281746	peaks809	0	2	190.78	6.30488	5.46204	0.625472	0.412447	0.27439	.	-1	-1	.	.	.	.	.	.	.	.	.	0	-126281583	-126281747
Chr02	126281597	126281755	peaks810	0	1	96	6.00633	5.39045	0.502397	0.476793	0.278481	.	-1	-1	.	.	.	.	.	.	.	.	.	0	-126281598	-126281756
Chr02	126410423	126410552	peaks811	0	1	70	11.969	6.75936	0.527543	0.406796	0	.	-1	-1	.	.	.	.	.	.	.	.	.	0	-126410424	-126410553
Chr02	126590557	126590794	peaks812	0	2	66	3.24051	3.05318	0.194662	0.47893	0.438819	.	-1	-1	.	.	.	.	.	.	.	.	.	0	-126590558	-126590795
Chr02	127263928	127264014	peaks813	0	2	144	15.6628	2.00934	0.449	0.349145	0	.	-1	-1	.	.	.	.	.	.	.	.	.	0	-127263929	-127264015
Chr02	127659360	127659516	peaks814	0	1	76	11.9103	5.89586	0.313846	0.610799	0.025641	.	-1	-1	.	.	.	.	.	.	.	.	.	0	-127659361	-127659517
Chr02	127659384	127659550	peaks815	0	1	77	10.6928	5.02723	0.230362	0.701279	0.0240964	.	-1	-1	.	.	.	.	.	.	.	.	.	0	-127659385	-127659551
Chr02	127659388	127659550	peaks816	0	1	73	10.5802	5.03657	0.225586	0.701279	0.0246914	.	-1	-1	.	.	.	.	.	.	.	.	.	0	-127659389	-127659551
Chr02	127659389	127659541	peaks817	0	1	172	10.6316	5.1589	0.224013	0.723101	0.0263158	.	-1	-1	.	.	.	.	.	.	.	.	.	0	-127659390	-127659542
Chr02	127770469	127770634	peaks818	0	2	153.88	8.75758	5.83215	0.609776	0.353306	0.290909	.	-1	-1	.	.	.	.	.	.	.	.	.	0	-127770470	-127770635
Chr02	127770476	127770661	peaks819	0	1	59	8.14054	5.50103	0.55796	0.43595	0.259459	.	-1	-1	.	.	.	.	.	.	.	.	.	0	-127770477	-127770662
Chr02	127803149	127803281	peaks820	0	3	203.68	11.0379	5.18799	0.232598	0.345488	0.0151515	.	-1	-1	.	.	.	.	.	.	.	.	.	0	-127803150	-127803282
Chr02	127991228	127991391	peaks821	0	1	67	7.26994	5.10871	0.481609	0.413704	0	.	-1	-1	.	.	.	.	.	.	.	.	.	0	-127991229	-127991392
Chr02	127991228	127991398	peaks822	0	2	178	7.52353	5.15204	0.481609	0.456879	0	.	-1	-1	.	.	.	.	.	.	.	.	.	0	-127991229	-127991399
Chr02	128238101	128238294	peaks823	1	1	58	8.99482	5.43782	0.695274	0.822325	0.0621762	.	-1	-1	.	.	.	.	.	.	.	.	.	0	-128238102	-128238295
Chr02	128238123	128238282	peaks824	0	2	98.79	10.0377	5.41125	0.739167	0.7854	0.0754717	.	-1	-1	.	.	.	.	.	.	.	.	.	0	-128238124	-128238283
Chr02	128238128	128238275	peaks825	0	2	126	10.2857	5.53898	0.734884	0.752963	0.0816327	.	-1	-1	.	.	.	.	.	.	.	.	.	0	-128238129	-128238276
Chr02	128247775	128247846	peaks826	0	2	130	5.60563	1.55173	0.127116	0.324368	0	.	-1	-1	.	.	.	.	.	.	.	.	.	0	-128247776	-128247847
Chr02	128307169	128307259	peaks827	0	1	34	3.43333	1.64688	0.265009	0.581921	0	.	-1	-1	.	.	.	.	.	.	.	.	.	0	-128307170	-128307260
Chr02	128329749	128329990	peaks828	0	1	8	11.0498	3.79637	0.54979	0.636432	0	.	-1	-1	.	.	.	.	.	.	.	.	.	0	-128329750	-128329991
Chr02	128493267	128493435	peaks829	0	2	32	14.9345	3.51212	0.45218	0.521843	0	.	-1	-1	.	.	.	.	.	.	.	.	.	0	-128493268	-128493436
Chr02	128549808	128550250	peaks830	0	2	127.96	6.07919	4.50043	0.59141	0.314868	0.113122	.	-1	-1	.	.	.	.	.	.	.	.	.	0	-128549809	-128550251
Chr02	128550817	128551324	peaks831	1	1	8	20.1183	19.6102	0.602964	0.574256	0	.	-1	-1	.	.	.	.	.	.	.	.	.	0	-128550818	-128551325
Chr02	128572972	128573152	peaks832	0	2	16	9.77222	3.59294	0.580416	0.379474	0	.	-1	-1	.	.	.	.	.	.	.	.	.	0	-128572973	-128573153
Chr02	128861363	128861524	peaks833	0	1	9	2.02484	0.938813	0.830645	0.604938	0.0931677	.	-1	-1	.	.	.	.	.	.	.	.	.	0	-128861364	-128861525
Chr02	128933066	128935156	peaks834	4	10	622	12.2627	9.25137	0.355347	0.495485	0.0755981	.	-1	-1	.	.	.	.	.	.	.	.	.	0	-128933067	-128935157
Chr02	128987183	128987615	peaks835	0	1	61	4.96065	6.64864	0.992701	0.606357	0.0601852	.	-1	-1	.	.	.	.	.	.	.	.	.	0	-128987184	-128987616
Chr02	129411372	129411522	peaks836	0	2	194	8.65333	6.43323	0.154526	0.280171	0.22	Chr02	129411375	129411525	peaks285	0	3	282	10.5067	8.86472	0.220708	0.381454	0.38	147	3	3
Chr02	129629197	129629359	peaks838	0	2	187.06	11.0432	5.54371	0.211881	0.562633	0.0617284	.	-1	-1	.	.	.	.	.	.	.	.	.	0	-129629198	-129629360
Chr02	129661958	129662088	peaks839	0	1	13	1.61538	1.4432	0.346604	0.191693	0	.	-1	-1	.	.	.	.	.	.	.	.	.	0	-129661959	-129662089
Chr02	129911140	129911309	peaks840	0	2	46	3.28994	4.09415	0.557103	0.65109	0.112426	.	-1	-1	.	.	.	.	.	.	.	.	.	0	-129911141	-129911310
Chr02	130459052	130459188	peaks841	0	6	372	27.0588	9.20419	0.420857	0.451914	0	Chr02	130459057	130459184	peaks289	0	2	116	12.7323	6.21587	0.168368	0.331714	0	127	5	-4
Chr02	130545949	130546277	peaks842	0	1	7.94	7.12805	5.64731	0.185714	0.163891	0.231707	.	-1	-1	.	.	.	.	.	.	.	.	.	0	-130545950	-130546278
Chr02	130546304	130546902	peaks843	3	3	24	13.9047	5.06142	0.515743	0.234779	0.0117057	.	-1	-1	.	.	.	.	.	.	.	.	.	0	-130546305	-130546903
Chr02	130756914	130757062	peaks844	0	1	185.76	21.9865	4.71339	0.302087	0.838866	0	.	-1	-1	.	.	.	.	.	.	.	.	.	0	-130756915	-130757063
Chr02	130804002	130804481	peaks845	0	1	8.93	8.20668	6.0686	0.315125	0.512697	0.242171	.	-1	-1	.	.	.	.	.	.	.	.	.	0	-130804003	-130804482
Chr02	131537970	131538274	peaks846	0	1	7.93	8.80592	7.25919	0.535953	0.21199	0.319079	.	-1	-1	.	.	.	.	.	.	.	.	.	0	-131537971	-131538275
Chr02	131564203	131564330	peaks847	0	1	108	5.3937	4.51621	0.448498	0.185714	0.322835	.	-1	-1	.	.	.	.	.	.	.	.	.	0	-131564204	-131564331
Chr02	131857504	131857605	peaks848	0	1	93	12.396	8.93107	0.328248	0.559199	0.039604	.	-1	-1	.	.	.	.	.	.	.	.	.	0	-131857505	-131857606
Chr02	132183931	132184109	peaks849	0	2	64	5.06742	3.90993	0.480277	0.315421	0	.	-1	-1	.	.	.	.	.	.	.	.	.	0	-132183932	-132184110
Chr02	132404863	132405109	peaks850	0	2	116	2.5935	2.39355	0.349047	0.679157	0.390244	.	-1	-1	.	.	.	.	.	.	.	.	.	0	-132404864	-132405110
Chr02	132910658	132910859	peaks851	0	1	118	4.56716	5.73084	0.233144	0.117689	0.542289	.	-1	-1	.	.	.	.	.	.	.	.	.	0	-132910659	-132910860
Chr02	133264015	133264164	peaks852	0	1	95.24	12.0671	8.41672	0.51897	0.376703	0.281879	.	-1	-1	.	.	.	.	.	.	.	.	.	0	-133264016	-133264165
Chr02	133371131	133371275	peaks853	0	1	9	7.14583	2.57112	1	0.891775	0.0208333	.	-1	-1	.	.	.	.	.	.	.	.	.	0	-133371132	-133371276
Chr02	133522330	133522578	peaks854	0	3	309	4.34274	5.69375	0.16895	0.136643	0.504032	.	-1	-1	.	.	.	.	.	.	.	.	.	0	-133522331	-133522579
Chr02	133573961	133574454	peaks855	0	1	126	1.19067	2.50763	0.116915	0.239437	0.728195	.	-1	-1	.	.	.	.	.	.	.	.	.	0	-133573962	-133574455
Chr02	133935988	133936300	peaks856	0	3	192	9.21474	11.2339	0.446358	0.40997	0.5	Chr02	133935983	133936295	peaks297	0	1	69	7.39744	9.13515	0.390456	0.49765	0.564103	307	-5	-5
Chr02	133951085	133951177	peaks857	0	2	276	9.38043	7.28734	0.639259	0.357646	0.0217391	Chr02	133951139	133951293	peaks298	0	1	83.92	7.57143	4.76167	0.758824	0.53322	0.0519481	38	54	116
Chr02	133951145	133951285	peaks858	0	2	192	9.08571	7.24025	0.589321	0.306008	0.292857	Chr02	133951139	133951293	peaks298	0	1	83.92	7.57143	4.76167	0.758824	0.53322	0.0519481	140	-6	8
Chr02	133980998	133981176	peaks859	0	1	12.92	23.7135	11.3614	0.571236	0.446576	0	.	-1	-1	.	.	.	.	.	.	.	.	.	0	-133980999	-133981177
Chr02	133981003	133981181	peaks860	0	3	54	23.382	11.5535	0.563143	0.429059	0	.	-1	-1	.	.	.	.	.	.	.	.	.	0	-133981004	-133981182
Chr02	133986796	133986984	peaks861	0	1	34	1.85638	2.19662	0.495017	0.229983	0.196809	.	-1	-1	.	.	.	.	.	.	.	.	.	0	-133986797	-133986985
Chr02	134290226	134290373	peaks862	0	2	192	11.966	2.76867	0.518173	0.846154	0	.	-1	-1	.	.	.	.	.	.	.	.	.	0	-134290227	-134290374
Chr02	134481683	134482406	peaks863	0	2	40	13.2172	6.98634	0.530766	0.288753	0.0982019	.	-1	-1	.	.	.	.	.	.	.	.	.	0	-134481684	-134482407
Chr02	134497422	134497571	peaks864	0	1	103.84	11.698	4.40973	0.549697	0.3249	0	.	-1	-1	.	.	.	.	.	.	.	.	.	0	-134497423	-134497572
Chr02	134513397	134513737	peaks865	0	1	7.97	1.52941	2.44511	0.661538	0.636364	0.532353	.	-1	-1	.	.	.	.	.	.	.	.	.	0	-134513398	-134513738
Chr02	134534350	134534414	peaks866	0	2	114	10.7031	0.979153	0.432449	0.69898	0	.	-1	-1	.	.	.	.	.	.	.	.	.	0	-134534351	-134534415
Chr02	134757733	134757905	peaks867	0	2	62	6.73837	6.32604	0.283394	0.491879	0.116279	.	-1	-1	.	.	.	.	.	.	.	.	.	0	-134757734	-134757906
Chr02	134814201	134814320	peaks868	0	2	312	14.0252	7.43087	0.340118	0.355436	0	.	-1	-1	.	.	.	.	.	.	.	.	.	0	-134814202	-134814321
Chr02	134814201	134814324	peaks869	0	1	276	14.187	7.36212	0.340118	0.360894	0	.	-1	-1	.	.	.	.	.	.	.	.	.	0	-134814202	-134814325
Chr02	134814201	134814332	peaks870	0	1	92	14.3359	7.15863	0.340118	0.366766	0	.	-1	-1	.	.	.	.	.	.	.	.	.	0	-134814202	-134814333
Chr02	134814201	134814336	peaks871	0	2	176	14.3556	7.05268	0.340118	0.368665	0	.	-1	-1	.	.	.	.	.	.	.	.	.	0	-134814202	-134814337
Chr02	135032846	135032968	peaks872	0	2	164	15.9344	8.11671	0.378976	0.29591	0	Chr02	135032846	135032963	peaks299	0	1	87	8.7094	7.26667	0.355646	0.433498	0.196581	117	0	-5
Chr02	135261018	135261206	peaks873	0	1	34	8.68617	3.54041	0.212922	0.454307	0.106383	.	-1	-1	.	.	.	.	.	.	.	.	.	0	-135261019	-135261207
Chr02	135261043	135261189	peaks874	0	1	8	8.28082	3.88841	0.216824	0.416877	0.136986	.	-1	-1	.	.	.	.	.	.	.	.	.	0	-135261044	-135261190
Chr02	136054699	136054906	peaks875	0	1	36	1.47343	1.20306	0.308186	0.170968	0.173913	.	-1	-1	.	.	.	.	.	.	.	.	.	0	-136054700	-136054907
Chr02	136137815	136137952	peaks876	0	2	220.9	21.5401	14.3181	0.329519	0.411363	0.153285	Chr02	136137789	136137944	peaks301	0	1	81	16.5806	13.0279	0.500824	0.312333	0.135484	129	-26	-8
Chr02	136349100	136349983	peaks877	0	8	534	9.09626	3.81462	0.859485	0.89011	0.00566251	.	-1	-1	.	.	.	.	.	.	.	.	.	0	-136349101	-136349984
Chr02	136431321	136431486	peaks878	0	3	173.97	7.12121	2.34272	0.367347	0.236298	0.00606061	Chr02	136431331	136431494	peaks302	0	2	94	11.0675	4.32304	0.328797	0.291667	0.0122699	155	10	8
Chr02	136453719	136453876	peaks879	0	1	8	2.89809	1.80652	0.211961	0.213825	0.0509554	.	-1	-1	.	.	.	.	.	.	.	.	.	0	-136453720	-136453877
Chr02	137078791	137079188	peaks880	0	1	42	1.96474	5.41048	0.172549	0.231399	0.571788	.	-1	-1	.	.	.	.	.	.	.	.	.	0	-137078792	-137079189
Chr02	137078860	137079258	peaks881	0	2	124	4.47739	7.41235	0.193012	0.526025	0.570352	.	-1	-1	.	.	.	.	.	.	.	.	.	0	-137078861	-137079259
Chr02	137391001	137391351	peaks882	4	2	86	2.86571	2.67298	0.62125	0.898734	0.317143	.	-1	-1	.	.	.	.	.	.	.	.	.	0	-137391002	-137391352
Chr02	137831615	137831746	peaks883	0	1	74	7.52672	1.87522	0.279888	0.372387	0	Chr02	137831590	137831711	peaks304	0	1	98.38	5.13223	1.62085	0.232722	0.141525	0.0826446	96	-25	-35
Chr02	137831615	137831746	peaks883	0	1	74	7.52672	1.87522	0.279888	0.372387	0	Chr02	137831623	137831754	peaks305	0	2	132	5.74046	2.04375	0.264403	0.143693	0.0763359	123	8	8
Chr02	138006836	138006965	peaks884	0	2	102	6.28682	3.03518	0.354803	0.278085	0	.	-1	-1	.	.	.	.	.	.	.	.	.	0	-138006837	-138006966
Chr02	138855594	138855712	peaks885	0	1	73.53	4.23729	3.38411	0.538283	0.577904	0	.	-1	-1	.	.	.	.	.	.	.	.	.	0	-138855595	-138855713
Chr02	138855597	138855712	peaks886	0	1	211.92	4.2087	3.42242	0.528522	0.577904	0	.	-1	-1	.	.	.	.	.	.	.	.	.	0	-138855598	-138855713
Chr02	138881550	138881700	peaks887	0	1	78	8.20667	5.15919	0.332658	0.263918	0.26	.	-1	-1	.	.	.	.	.	.	.	.	.	0	-138881551	-138881701
Chr02	138886079	138886245	peaks888	0	2	28	9.18072	5.51481	0.298263	0.45207	0	.	-1	-1	.	.	.	.	.	.	.	.	.	0	-138886080	-138886246
Chr02	139025059	139025303	peaks890	1	1	154	2.7377	3.15008	0.513032	0.562963	0.241803	.	-1	-1	.	.	.	.	.	.	.	.	.	0	-139025060	-139025304
Chr02	139025064	139025301	peaks891	0	1	79	2.78481	3.18357	0.536585	0.562044	0.248945	.	-1	-1	.	.	.	.	.	.	.	.	.	0	-139025065	-139025302
Chr02	139054947	139055217	peaks892	0	1	75	2.21481	3.1005	0.990991	0.480392	0.385185	.	-1	-1	.	.	.	.	.	.	.	.	.	0	-139054948	-139055218
Chr02	139482619	139482801	peaks893	0	1	102	13.7692	10.9831	0.733473	0.401479	0.208791	.	-1	-1	.	.	.	.	.	.	.	.	.	0	-139482620	-139482802
Chr02	139847351	139847507	peaks894	0	3	45	24.3462	16.0231	0.666808	0.8112	0.121795	.	-1	-1	.	.	.	.	.	.	.	.	.	0	-139847352	-139847508
Chr02	139847353	139847509	peaks895	0	1	16.98	24.1603	16.1156	0.660576	0.814105	0.121795	.	-1	-1	.	.	.	.	.	.	.	.	.	0	-139847354	-139847510
Chr02	140297486	140297689	peaks896	1	2	149	3.47783	3.09509	0.195965	0.443056	0.17734	.	-1	-1	.	.	.	.	.	.	.	.	.	0	-140297487	-140297690
Chr02	140344008	140344181	peaks897	0	1	14.99	10.1445	4.13877	0.261394	0.283821	0.0115607	.	-1	-1	.	.	.	.	.	.	.	.	.	0	-140344009	-140344182
Chr02	140349084	140349170	peaks898	0	1	8.98	6.03488	4.34674	0.500482	0.313595	0	.	-1	-1	.	.	.	.	.	.	.	.	.	0	-140349085	-140349171
Chr02	140500010	140500156	peaks899	0	1	84.79	6.18493	3.93092	0.597116	0.457589	0.164384	.	-1	-1	.	.	.	.	.	.	.	.	.	0	-140500011	-140500157
Chr02	140512981	140513081	peaks900	0	1	168	9.04	9.78767	0.292841	0.836263	0.05	.	-1	-1	.	.	.	.	.	.	.	.	.	0	-140512982	-140513082
Chr02	140512981	140513090	peaks901	0	1	75	8.37615	9.6325	0.292841	0.784971	0.0458716	.	-1	-1	.	.	.	.	.	.	.	.	.	0	-140512982	-140513091
Chr02	140515780	140515937	peaks902	0	2	226	8.58599	7.56294	0.162755	0.815854	0	.	-1	-1	.	.	.	.	.	.	.	.	.	0	-140515781	-140515938
Chr02	140515787	140515945	peaks903	0	4	412	8.18987	7.36065	0.138795	0.864286	0	.	-1	-1	.	.	.	.	.	.	.	.	.	0	-140515788	-140515946
Chr02	140525127	140525283	peaks904	0	2	214	10.2244	10.0566	0.430174	0.570641	0.474359	.	-1	-1	.	.	.	.	.	.	.	.	.	0	-140525128	-140525284
Chr02	140686525	140686992	peaks905	0	2	18	7.52248	6.18669	0.449453	0.522	0.173448	.	-1	-1	.	.	.	.	.	.	.	.	.	0	-140686526	-140686993
Chr02	140882294	140882386	peaks906	0	2	114	15.3152	4.58952	0.360819	0.338295	0	.	-1	-1	.	.	.	.	.	.	.	.	.	0	-140882295	-140882387
Chr02	140956820	140957149	peaks907	0	2	74	5.23708	6.10235	0.391184	0.154078	0.525836	.	-1	-1	.	.	.	.	.	.	.	.	.	0	-140956821	-140957150
Chr02	140956845	140957175	peaks908	0	1	79.99	5.59091	6.69323	0.301792	0.27669	0.524242	.	-1	-1	.	.	.	.	.	.	.	.	.	0	-140956846	-140957176
Chr02	140956879	140957202	peaks909	0	2	105.98	6.02167	7.39359	0.178683	0.380916	0.535604	.	-1	-1	.	.	.	.	.	.	.	.	.	0	-140956880	-140957203
Chr02	140984165	140984313	peaks910	0	1	69	14.6959	9.49584	0.33383	0.345135	0.216216	.	-1	-1	.	.	.	.	.	.	.	.	.	0	-140984166	-140984314
Chr02	141054387	141054582	peaks911	0	1	32	1.78974	0.998408	0.161258	0.2331	0.117949	.	-1	-1	.	.	.	.	.	.	.	.	.	0	-141054388	-141054583
Chr02	141100428	141100587	peaks912	0	2	17.98	20.4969	7.90341	0.577707	0.539603	0.00628931	.	-1	-1	.	.	.	.	.	.	.	.	.	0	-141100429	-141100588
Chr02	141233430	141233864	peaks913	0	2	264	2.78571	3.81878	0.461044	0.354749	0.647465	.	-1	-1	.	.	.	.	.	.	.	.	.	0	-141233431	-141233865
Chr02	141419500	141419682	peaks914	0	1	19	4.24725	6.84919	0.442904	0.450091	0.175824	.	-1	-1	.	.	.	.	.	.	.	.	.	0	-141419501	-141419683
Chr02	141483266	141483426	peaks915	0	1	56	10.3063	1.86747	0.223802	0.613134	0.0125	.	-1	-1	.	.	.	.	.	.	.	.	.	0	-141483267	-141483427
Chr02	141483270	141483426	peaks916	0	1	32	10.2308	1.82871	0.223053	0.613134	0.0128205	.	-1	-1	.	.	.	.	.	.	.	.	.	0	-141483271	-141483427
Chr02	141548424	141548995	peaks917	0	4	164	9.5972	12.8963	0.380553	0.295578	0.448336	.	-1	-1	.	.	.	.	.	.	.	.	.	0	-141548425	-141548996
Chr02	141548442	141549013	peaks918	0	4	236	9.9387	13.385	0.356759	0.351803	0.448336	.	-1	-1	.	.	.	.	.	.	.	.	.	0	-141548443	-141549014
Chr02	141548474	141549043	peaks919	0	2	99.96	9.7891	13.2394	0.249236	0.406846	0.449912	.	-1	-1	.	.	.	.	.	.	.	.	.	0	-141548475	-141549044
Chr02	141826285	141826537	peaks920	0	10	370	17.381	14.0579	0.602079	0.538155	0.321429	Chr02	141826518	141826750	peaks322	0	1	152	6.56897	6.43766	0.351477	0.296431	0.340517	19	233	213
Chr02	141826295	141826547	peaks921	0	4	188	16.7579	13.8246	0.579296	0.585953	0.321429	Chr02	141826518	141826750	peaks322	0	1	152	6.56897	6.43766	0.351477	0.296431	0.340517	29	223	203
Chr02	141826501	141826708	peaks922	0	1	76	5.71981	7.35561	0.224475	0.0838838	0.565217	Chr02	141826518	141826750	peaks322	0	1	152	6.56897	6.43766	0.351477	0.296431	0.340517	190	17	42
Chr02	141826501	141826724	peaks923	0	3	255.82	5.75336	7.11577	0.224475	0.108649	0.533632	Chr02	141826518	141826750	peaks322	0	1	152	6.56897	6.43766	0.351477	0.296431	0.340517	206	17	26
Chr02	141852818	141852999	peaks924	0	3	120	4.83978	2.67209	0.393077	0.291563	0.0607735	.	-1	-1	.	.	.	.	.	.	.	.	.	0	-141852819	-141853000
Chr02	142000259	142000361	peaks925	0	1	48	1.86275	1.12057	0.117008	0.418708	0	.	-1	-1	.	.	.	.	.	.	.	.	.	0	-142000260	-142000362
Chr02	142003022	142003162	peaks926	0	1	113	3.60714	3.39684	0.747228	0.520325	0.428571	.	-1	-1	.	.	.	.	.	.	.	.	.	0	-142003023	-142003163
Chr02	142178921	142179061	peaks927	0	1	23	5	3.31447	0.419327	0.519881	0.142857	.	-1	-1	.	.	.	.	.	.	.	.	.	0	-142178922	-142179062
Chr02	142212617	142213039	peaks928	0	6	394	35.1019	3.70622	0.595298	0.713197	0	.	-1	-1	.	.	.	.	.	.	.	.	.	0	-142212618	-142213040
Chr02	142332649	142332837	peaks929	0	2	90	13.0904	5.12475	0.215585	0.439338	0	.	-1	-1	.	.	.	.	.	.	.	.	.	0	-142332650	-142332838
Chr02	142336423	142336468	peaks930	0	1	102	23.8444	5.38292	0.843553	0.848892	0	.	-1	-1	.	.	.	.	.	.	.	.	.	0	-142336424	-142336469
Chr02	142336426	142336468	peaks931	0	3	306	25.0952	1.87476	0.828616	0.833861	0	.	-1	-1	.	.	.	.	.	.	.	.	.	0	-142336427	-142336469
Chr02	142457620	142457999	peaks932	0	4	263.85	12.628	19.801	0.391333	0.107903	0.340369	.	-1	-1	.	.	.	.	.	.	.	.	.	0	-142457621	-142458000
Chr02	142457634	142458010	peaks933	0	1	84.98	12.0106	19.8616	0.340799	0.107722	0.343085	.	-1	-1	.	.	.	.	.	.	.	.	.	0	-142457635	-142458011
Chr02	142510040	142510237	peaks934	0	1	39	2.37056	1.66777	0.24072	0.829114	0.218274	.	-1	-1	.	.	.	.	.	.	.	.	.	0	-142510041	-142510238
Chr02	142972384	142972959	peaks935	0	2	167.58	5.17565	6.9153	0.210188	0.25262	0.42087	.	-1	-1	.	.	.	.	.	.	.	.	.	0	-142972385	-142972960
Chr02	143036841	143037075	peaks936	0	2	34	9.62821	10.5029	0.046729	0.635866	0.384615	.	-1	-1	.	.	.	.	.	.	.	.	.	0	-143036842	-143037076
Chr02	143100975	143101076	peaks937	0	4	432	10.396	6.40557	0.865385	0.527834	0	.	-1	-1	.	.	.	.	.	.	.	.	.	0	-143100976	-143101077
Chr02	143100977	143101102	peaks938	0	2	156	10.568	5.7499	0.855974	0.517453	0	.	-1	-1	.	.	.	.	.	.	.	.	.	0	-143100978	-143101103
Chr02	143126189	143126364	peaks939	0	4	80	15.0743	7.33681	0.419015	0.338355	0.131429	.	-1	-1	.	.	.	.	.	.	.	.	.	0	-143126190	-143126365
Chr02	143214205	143214551	peaks940	0	1	32	2.93353	4.41473	0.138801	0.279148	0.520231	.	-1	-1	.	.	.	.	.	.	.	.	.	0	-143214206	-143214552
Chr02	143310661	143310826	peaks941	0	2	180	3.98182	2.75785	0.180912	0.264214	0.212121	.	-1	-1	.	.	.	.	.	.	.	.	.	0	-143310662	-143310827
Chr02	143310668	143310836	peaks942	0	3	219	4.07738	2.80093	0.167641	0.310606	0.208333	.	-1	-1	.	.	.	.	.	.	.	.	.	0	-143310669	-143310837
Chr02	143323313	143323416	peaks943	1	1	184	2.29126	0.877232	0.995671	0.143208	0.0194175	.	-1	-1	.	.	.	.	.	.	.	.	.	0	-143323314	-143323417
Chr02	143323318	143323421	peaks944	0	1	87	2.28155	0.885892	0.970711	0.140663	0.0194175	.	-1	-1	.	.	.	.	.	.	.	.	.	0	-143323319	-143323422
Chr02	143620700	143620861	peaks945	0	4	31.98	6.10559	2.43066	0.459967	0.430435	0.068323	.	-1	-1	.	.	.	.	.	.	.	.	.	0	-143620701	-143620862
Chr02	143849176	143849698	peaks946	0	4	319.84	5.23946	8.32287	0.27579	0.480426	0.346743	.	-1	-1	.	.	.	.	.	.	.	.	.	0	-143849177	-143849699
Chr02	143849365	143849550	peaks947	0	1	42	1.64324	0.581025	0.150391	0.0678454	0.0540541	.	-1	-1	.	.	.	.	.	.	.	.	.	0	-143849366	-143849551
Chr02	144280629	144280760	peaks948	0	1	83	8.71756	4.2233	0.367816	0.928246	0.183206	.	-1	-1	.	.	.	.	.	.	.	.	.	0	-144280630	-144280761
Chr02	144280631	144280773	peaks949	0	1	84.57	8.06338	4.58905	0.370222	0.943213	0.169014	.	-1	-1	.	.	.	.	.	.	.	.	.	0	-144280632	-144280774
Chr02	144280646	144280761	peaks950	0	2	157.88	8.6	4.48534	0.380154	0.938799	0.208696	.	-1	-1	.	.	.	.	.	.	.	.	.	0	-144280647	-144280762
Chr02	144280651	144280761	peaks951	0	1	74	8.48182	4.55019	0.378292	0.938799	0.218182	.	-1	-1	.	.	.	.	.	.	.	.	.	0	-144280652	-144280762
Chr02	144581004	144581121	peaks952	0	2	18	8.45299	2.37687	0.659722	0.754973	0	.	-1	-1	.	.	.	.	.	.	.	.	.	0	-144581005	-144581122
Chr02	144634725	144635281	peaks953	0	1	46	7.10791	7.39842	0.557088	0.488154	0.366906	.	-1	-1	.	.	.	.	.	.	.	.	.	0	-144634726	-144635282
Chr02	144671246	144671324	peaks954	0	2	214	12.6154	4.48711	0.192564	0.240117	0	Chr02	144671282	144671440	peaks330	4	2	184	8.43038	4.26699	0.336688	0.603846	0.158228	42	36	116
Chr02	144671246	144671324	peaks954	0	2	214	12.6154	4.48711	0.192564	0.240117	0	Chr02	144671284	144671419	peaks331	0	4	486	8.28889	4.4868	0.33013	0.490525	0.185185	40	38	95
Chr02	144671246	144671324	peaks954	0	2	214	12.6154	4.48711	0.192564	0.240117	0	Chr02	144671284	144671432	peaks332	0	4	408	8.37162	4.30317	0.33013	0.554615	0.168919	40	38	108
Chr02	144671246	144671324	peaks954	0	2	214	12.6154	4.48711	0.192564	0.240117	0	Chr02	144671284	144671440	peaks333	0	2	120	8.35256	4.19219	0.33013	0.603846	0.160256	40	38	116
Chr02	144671246	144671324	peaks954	0	2	214	12.6154	4.48711	0.192564	0.240117	0	Chr02	144671284	144671453	peaks334	0	2	94	8.15976	4.09118	0.33013	0.655956	0.147929	40	38	129
Chr02	145015034	145015150	peaks955	0	1	8	9.33621	1.53659	0.283738	0.349357	0	.	-1	-1	.	.	.	.	.	.	.	.	.	0	-145015035	-145015151
Chr02	145306655	145306805	peaks956	0	1	72	3.32	2.91963	0.402516	0.41042	0.00666667	.	-1	-1	.	.	.	.	.	.	.	.	.	0	-145306656	-145306806
Chr02	145413813	145414050	peaks957	0	1	97.69	2.70464	5.37196	0.236742	0.337475	0.649789	.	-1	-1	.	.	.	.	.	.	.	.	.	0	-145413814	-145414051
Chr02	145416271	145416407	peaks958	0	1	30	6.82353	6.05718	0.274916	0.332405	0.0147059	.	-1	-1	.	.	.	.	.	.	.	.	.	0	-145416272	-145416408
Chr02	145579691	145579780	peaks959	0	2	506	13.1348	2.04	0.333905	0.433927	0	.	-1	-1	.	.	.	.	.	.	.	.	.	0	-145579692	-145579781
Chr02	145579691	145579783	peaks960	0	2	158	13.0326	2.08228	0.342474	0.441133	0	.	-1	-1	.	.	.	.	.	.	.	.	.	0	-145579692	-145579784
Chr02	145579691	145579785	peaks961	0	2	174	12.9468	2.14063	0.347615	0.449077	0	.	-1	-1	.	.	.	.	.	.	.	.	.	0	-145579692	-145579786
Chr02	145749984	145750124	peaks962	0	1	63	0.985714	0.716995	0.164154	0.0797186	0.264286	.	-1	-1	.	.	.	.	.	.	.	.	.	0	-145749985	-145750125
Chr02	145790429	145790562	peaks963	0	2	138	3.23308	3.78737	0.51264	0.826389	0.12782	.	-1	-1	.	.	.	.	.	.	.	.	.	0	-145790430	-145790563
Chr02	145860243	145860393	peaks964	1	1	95	9.24	7.01016	0.669373	0.542449	0.233333	.	-1	-1	.	.	.	.	.	.	.	.	.	0	-145860244	-145860394
Chr02	145860254	145860394	peaks965	0	2	252	9.16429	7.24925	0.600717	0.544554	0.25	.	-1	-1	.	.	.	.	.	.	.	.	.	0	-145860255	-145860395
Chr02	145860260	145860421	peaks966	0	1	156	8.29193	6.92609	0.57336	0.646512	0.217391	.	-1	-1	.	.	.	.	.	.	.	.	.	0	-145860261	-145860422
Chr02	145862459	145862638	peaks967	0	1	46	5.27374	3.55137	0.142456	0.231185	0.223464	.	-1	-1	.	.	.	.	.	.	.	.	.	0	-145862460	-145862639
Chr02	145862500	145862655	peaks968	0	2	137.56	5.25161	3.82959	0.080182	0.267308	0.258065	.	-1	-1	.	.	.	.	.	.	.	.	.	0	-145862501	-145862656
Chr02	146031855	146032408	peaks969	0	2	62	1.68535	3.63558	0.255102	0.162276	0.714286	.	-1	-1	.	.	.	.	.	.	.	.	.	0	-146031856	-146032409
Chr02	146280024	146280195	peaks970	0	1	27	4.04678	1.93101	0.734411	0.896785	0	.	-1	-1	.	.	.	.	.	.	.	.	.	0	-146280025	-146280196
Chr02	146421826	146421990	peaks971	0	1	8	5.03049	2.5265	0.442584	0.378049	0	.	-1	-1	.	.	.	.	.	.	.	.	.	0	-146421827	-146421991
Chr02	146625984	146626748	peaks972	2	1	8	11.7513	12.9801	0.565702	0.594586	0.217277	.	-1	-1	.	.	.	.	.	.	.	.	.	0	-146625985	-146626749
Chr02	146626223	146626660	peaks973	0	5	304	15.1053	14.5548	0.929482	0.333094	0.0526316	.	-1	-1	.	.	.	.	.	.	.	.	.	0	-146626224	-146626661
Chr02	146691362	146691776	peaks974	0	1	82	5.00483	2.6757	0.511182	0.468791	0.057971	.	-1	-1	.	.	.	.	.	.	.	.	.	0	-146691363	-146691777
Chr02	146887669	146887773	peaks975	0	1	79	3.875	3.19762	0.997368	0.652893	0.00961538	.	-1	-1	.	.	.	.	.	.	.	.	.	0	-146887670	-146887774
Chr02	146906922	146907069	peaks976	0	4	408	7.77551	6.39281	0.282454	0.232732	0.346939	.	-1	-1	.	.	.	.	.	.	.	.	.	0	-146906923	-146907070
Chr02	147099866	147100162	peaks977	6	1	59	6.73311	2.10847	0.630366	0.231201	0	.	-1	-1	.	.	.	.	.	.	.	.	.	0	-147099867	-147100163
Chr02	147112917	147113037	peaks978	0	1	21	2.7	1.29486	0.318117	0.45107	0	.	-1	-1	.	.	.	.	.	.	.	.	.	0	-147112918	-147113038
Chr02	147208325	147208445	peaks979	0	1	83.97	14.5083	6.00416	0.711962	0.39239	0	.	-1	-1	.	.	.	.	.	.	.	.	.	0	-147208326	-147208446
Chr02	147726187	147726341	peaks980	0	1	115.77	8.95455	7.72443	0.601471	0.117453	0.409091	.	-1	-1	.	.	.	.	.	.	.	.	.	0	-147726188	-147726342
Chr02	147832242	147832388	peaks981	0	2	18	14.8151	5.26165	0.48469	0.471531	0	.	-1	-1	.	.	.	.	.	.	.	.	.	0	-147832243	-147832389
Chr02	148051805	148051972	peaks982	0	1	52	6.48503	5.69573	0.353878	0.537089	0.329341	.	-1	-1	.	.	.	.	.	.	.	.	.	0	-148051806	-148051973
Chr02	148086074	148086260	peaks983	0	6	960	11.1559	11.1231	0.564485	0.494456	0.403226	.	-1	-1	.	.	.	.	.	.	.	.	.	0	-148086075	-148086261
Chr02	148111009	148111192	peaks984	2	5	310	18.4208	7.3256	0.495664	0.375839	0	.	-1	-1	.	.	.	.	.	.	.	.	.	0	-148111010	-148111193
Chr02	148111030	148111204	peaks985	0	30	1815	18.6322	7.28187	0.484885	0.376617	0	.	-1	-1	.	.	.	.	.	.	.	.	.	0	-148111031	-148111205
Chr02	148120051	148120149	peaks986	0	2	108	11.9388	1.28426	0.494924	0.409377	0	.	-1	-1	.	.	.	.	.	.	.	.	.	0	-148120052	-148120150
Chr02	148179143	148179261	peaks987	0	2	138	9.40678	5.7257	0.798479	0.492887	0	.	-1	-1	.	.	.	.	.	.	.	.	.	0	-148179144	-148179262
Chr02	148179567	148179746	peaks988	0	2	164	7.39665	6.69897	0.410343	0.124574	0.268156	.	-1	-1	.	.	.	.	.	.	.	.	.	0	-148179568	-148179747
Chr02	148219079	148219186	peaks989	0	1	95	2	0.136717	0.364964	0.258398	0	.	-1	-1	.	.	.	.	.	.	.	.	.	0	-148219080	-148219187
Chr02	148234249	148234366	peaks990	1	2	299.88	20.1966	8.0535	0.878829	0.32654	0	.	-1	-1	.	.	.	.	.	.	.	.	.	0	-148234250	-148234367
Chr02	148234252	148234366	peaks991	1	1	143.92	20.4825	7.96068	0.870588	0.32654	0	.	-1	-1	.	.	.	.	.	.	.	.	.	0	-148234253	-148234367
Chr02	148234270	148234363	peaks992	0	1	78	22.4516	7.25795	0.771904	0.311735	0	.	-1	-1	.	.	.	.	.	.	.	.	.	0	-148234271	-148234364
Chr02	148476467	148476629	peaks993	0	1	30	8.54938	4.00779	0.217636	0.253722	0.0555556	.	-1	-1	.	.	.	.	.	.	.	.	.	0	-148476468	-148476630
Chr02	148637953	148638171	peaks994	0	1	33	1.89908	2.23379	0.113353	0.0551948	0.357798	.	-1	-1	.	.	.	.	.	.	.	.	.	0	-148637954	-148638172
Chr02	148642877	148643015	peaks995	0	1	74.92	9.81884	9.25581	0.534985	0.992832	0	.	-1	-1	.	.	.	.	.	.	.	.	.	0	-148642878	-148643016
Chr02	148741962	148742039	peaks996	0	1	179.82	4.24675	1.89432	0.240618	0.517405	0.0519481	.	-1	-1	.	.	.	.	.	.	.	.	.	0	-148741963	-148742040
Chr02	148772519	148772698	peaks997	0	1	29	4	2.58487	0.622407	0.10161	0.173184	.	-1	-1	.	.	.	.	.	.	.	.	.	0	-148772520	-148772699
Chr02	149166510	149166589	peaks998	0	1	45	3.34177	0.939783	0.877076	0.428571	0	.	-1	-1	.	.	.	.	.	.	.	.	.	0	-149166511	-149166590
Chr02	149228353	149228503	peaks999	0	2	203.88	15.5867	8.47599	0.309255	0.260516	0.0266667	.	-1	-1	.	.	.	.	.	.	.	.	.	0	-149228354	-149228504
Chr02	149309242	149309520	peaks1000	0	4	209.96	4.7446	2.94364	0.610354	0.984	0.0611511	.	-1	-1	.	.	.	.	.	.	.	.	.	0	-149309243	-149309521
Chr02	149435939	149436124	peaks1001	0	1	21	1.81622	1.4626	0.254054	0.536585	0.286486	.	-1	-1	.	.	.	.	.	.	.	.	.	0	-149435940	-149436125
Chr02	149440638	149440765	peaks1002	0	1	87.99	9.95276	5.72308	0.440252	0.686702	0.23622	.	-1	-1	.	.	.	.	.	.	.	.	.	0	-149440639	-149440766
Chr02	149440665	149440765	peaks1003	0	1	100.99	9.14	6.19681	0.43256	0.686702	0.3	.	-1	-1	.	.	.	.	.	.	.	.	.	0	-149440666	-149440766
Chr02	149835716	149836113	peaks1004	0	1	9	7.28463	4.28013	0.663257	0.333641	0.00755668	.	-1	-1	.	.	.	.	.	.	.	.	.	0	-149835717	-149836114
Chr02	149928265	149928473	peaks1005	0	1	76.92	5.00962	3.08375	0.506077	0.211782	0.0625	.	-1	-1	.	.	.	.	.	.	.	.	.	0	-149928266	-149928474
Chr02	150102829	150103217	peaks1006	0	3	305.4	7.09794	14.2547	0.20197	0.158887	0.528351	Chr02	150102851	150103236	peaks354	0	1	82.67	4.33766	5.51176	0.333741	0.491984	0.52987	366	22	19
Chr02	150105894	150106039	peaks1007	0	1	42	12.5103	3.31583	0.313025	0.299483	0	.	-1	-1	.	.	.	.	.	.	.	.	.	0	-150105895	-150106040
Chr02	150307634	150307763	peaks1008	0	3	114	7.97674	4.12304	0.493458	1	0.00775194	.	-1	-1	.	.	.	.	.	.	.	.	.	0	-150307635	-150307764
Chr02	150406172	150406454	peaks1009	0	1	42	2.80142	4.76426	0.598485	0.498674	0.326241	.	-1	-1	.	.	.	.	.	.	.	.	.	0	-150406173	-150406455
Chr02	150550653	150550826	peaks1010	0	1	110	4.2659	5.95055	0.243021	0.432825	0.0231214	.	-1	-1	.	.	.	.	.	.	.	.	.	0	-150550654	-150550827
Chr02	150646651	150646862	peaks1011	0	1	8	2.92891	2.865	0.477419	0.656522	0.218009	.	-1	-1	.	.	.	.	.	.	.	.	.	0	-150646652	-150646863
Chr02	150734652	150735074	peaks1012	0	1	50	1.24645	1.92783	0.215554	0.205128	0.535545	.	-1	-1	.	.	.	.	.	.	.	.	.	0	-150734653	-150735075
Chr02	150760605	150760717	peaks1013	0	2	428	14.1518	9.61882	0.694693	0.338066	0.258929	Chr02	150760605	150760729	peaks360	0	2	190	7.12903	4.47027	0.935185	0.925373	0.258065	112	0	12
Chr02	150760605	150760721	peaks1014	0	2	206	14.1121	9.45385	0.694693	0.334805	0.25	Chr02	150760605	150760729	peaks360	0	2	190	7.12903	4.47027	0.935185	0.925373	0.258065	116	0	8
Chr02	150784052	150784179	peaks1015	0	1	88	12.3465	8.11956	0.525053	0.453802	0.133858	Chr02	150784043	150784185	peaks361	0	1	82	4.3662	2.86179	0.326497	0.911602	0.253521	127	-9	6
Chr02	150784052	150784179	peaks1015	0	1	88	12.3465	8.11956	0.525053	0.453802	0.133858	Chr02	150784052	150784167	peaks362	0	1	200	4.17391	3.0935	0.337919	0.746888	0.304348	115	0	-12
Chr02	150784052	150784187	peaks1016	0	2	160	12.7556	8.04659	0.525053	0.465396	0.125926	Chr02	150784043	150784185	peaks361	0	1	82	4.3662	2.86179	0.326497	0.911602	0.253521	133	-9	-2
Chr02	150784052	150784187	peaks1016	0	2	160	12.7556	8.04659	0.525053	0.465396	0.125926	Chr02	150784052	150784167	peaks362	0	1	200	4.17391	3.0935	0.337919	0.746888	0.304348	115	0	-20
Chr02	151047683	151047849	peaks1017	0	2	120	2.89759	1.72029	0.373288	0.661826	0.246988	.	-1	-1	.	.	.	.	.	.	.	.	.	0	-151047684	-151047850
Chr02	151047693	151047889	peaks1018	0	2	60	2.92857	1.73352	0.378205	0.880597	0.209184	.	-1	-1	.	.	.	.	.	.	.	.	.	0	-151047694	-151047890
Chr02	151063750	151063912	peaks1019	0	5	888.55	13.037	9.35704	0.313048	0.568602	0.320988	.	-1	-1	.	.	.	.	.	.	.	.	.	0	-151063751	-151063913
Chr02	151273714	151273928	peaks1020	0	1	35	4.40187	2.62219	0.330195	0.535604	0.186916	.	-1	-1	.	.	.	.	.	.	.	.	.	0	-151273715	-151273929
Chr02	151273755	151273960	peaks1021	0	1	72.63	3.98537	2.64202	0.313495	0.627019	0.195122	.	-1	-1	.	.	.	.	.	.	.	.	.	0	-151273756	-151273961
Chr02	151357646	151357813	peaks1022	0	1	70	13.1557	7.14686	0.842791	0.566891	0.107784	.	-1	-1	.	.	.	.	.	.	.	.	.	0	-151357647	-151357814
Chr02	151357649	151357816	peaks1023	0	1	67	13.1677	7.15412	0.807779	0.57593	0.107784	.	-1	-1	.	.	.	.	.	.	.	.	.	0	-151357650	-151357817
Chr02	151434488	151434645	peaks1024	0	1	63	11.0255	6.29523	0.650718	0.693105	0.152866	Chr02	151434488	151434629	peaks365	2	1	83	6.65957	4.34803	0.573066	0.435983	0.248227	141	0	-16
Chr02	151434488	151434645	peaks1024	0	1	63	11.0255	6.29523	0.650718	0.693105	0.152866	Chr02	151434498	151434645	peaks366	0	2	168	7	4.35812	0.537153	0.569874	0.238095	147	10	0
Chr02	151434488	151434645	peaks1024	0	1	63	11.0255	6.29523	0.650718	0.693105	0.152866	Chr02	151434498	151434651	peaks367	0	2	84	7.03922	4.27622	0.537153	0.610042	0.228758	147	10	6
Chr02	151568443	151568560	peaks1025	0	4	196	6.34188	3.17351	0.355985	0.300275	0	.	-1	-1	.	.	.	.	.	.	.	.	.	0	-151568444	-151568561
Chr02	151654204	151654568	peaks1027	0	3	201	6.89835	7.35206	0.367632	0.233632	0.148352	.	-1	-1	.	.	.	.	.	.	.	.	.	0	-151654205	-151654569
Chr02	151654225	151654555	peaks1028	0	3	135	5.97576	6.99086	0.288194	0.197279	0.163636	.	-1	-1	.	.	.	.	.	.	.	.	.	0	-151654226	-151654556
Chr02	151654227	151654601	peaks1029	0	1	71.99	6.45455	6.67118	0.281768	0.311063	0.144385	.	-1	-1	.	.	.	.	.	.	.	.	.	0	-151654228	-151654602
Chr02	151654380	151654579	peaks1030	0	1	30	4.99497	5.71914	0.0857526	0.262076	0.0904523	.	-1	-1	.	.	.	.	.	.	.	.	.	0	-151654381	-151654580
Chr02	151696098	151696236	peaks1031	0	1	86	3.28261	2.716	0.252544	0.493304	0.384058	.	-1	-1	.	.	.	.	.	.	.	.	.	0	-151696099	-151696237
Chr02	151800012	151800506	peaks1032	0	1	8	9.27328	6.38827	0.390871	0.691853	0.230769	.	-1	-1	.	.	.	.	.	.	.	.	.	0	-151800013	-151800507
Chr02	152038460	152038601	peaks1033	0	2	178	7.44681	4.70465	0.594796	0.924242	0.283688	.	-1	-1	.	.	.	.	.	.	.	.	.	0	-152038461	-152038602
Chr02	152164426	152164570	peaks1034	0	2	174.6	9.9375	5.79777	0.331406	0.318952	0.0972222	.	-1	-1	.	.	.	.	.	.	.	.	.	0	-152164427	-152164571
Chr02	152164432	152164568	peaks1035	0	2	370.12	9.47059	5.52526	0.309668	0.317092	0.102941	.	-1	-1	.	.	.	.	.	.	.	.	.	0	-152164433	-152164569
Chr02	152212231	152212249	peaks1036	0	1	8	12.2778	0.650261	0.0452405	0.0561056	0	.	-1	-1	.	.	.	.	.	.	.	.	.	0	-152212232	-152212250
Chr02	152252705	152252767	peaks1037	0	2	18	11.2258	2.21738	0.190894	0.151173	0	.	-1	-1	.	.	.	.	.	.	.	.	.	0	-152252706	-152252768
Chr02	152420387	152420570	peaks1038	0	3	212.58	9.79781	4.22297	0.420627	0.503474	0	.	-1	-1	.	.	.	.	.	.	.	.	.	0	-152420388	-152420571
Chr02	152604786	152604840	peaks1039	0	2	16	12.6111	3.11161	0.112935	0.190756	0	.	-1	-1	.	.	.	.	.	.	.	.	.	0	-152604787	-152604841
Chr02	152639881	152644169	peaks1040	0	4	92	5.06203	12.3108	0.365057	0.641406	0.377332	.	-1	-1	.	.	.	.	.	.	.	.	.	0	-152639882	-152644170
Chr02	152681133	152681397	peaks1041	0	1	27	7.71212	7.06842	0.794872	0.304141	0.280303	.	-1	-1	.	.	.	.	.	.	.	.	.	0	-152681134	-152681398
Chr02	152887553	152888150	peaks1042	0	2	18	25.4188	8.66144	0.712271	0.474686	0.0268007	.	-1	-1	.	.	.	.	.	.	.	.	.	0	-152887554	-152888151
Chr02	153036021	153036227	peaks1043	0	1	55	2.21845	1.38152	0.276368	0.0643989	0.135922	.	-1	-1	.	.	.	.	.	.	.	.	.	0	-153036022	-153036228
Chr02	153036069	153036282	peaks1044	0	1	51	2.85915	1.93773	0.229028	0.103867	0.164319	.	-1	-1	.	.	.	.	.	.	.	.	.	0	-153036070	-153036283
Chr02	153080091	153080268	peaks1045	0	1	8.91	10.3051	4.93318	0.333635	0.332721	0	.	-1	-1	.	.	.	.	.	.	.	.	.	0	-153080092	-153080269
Chr02	153191698	153192049	peaks1046	0	1	8	12.8889	6.70898	0.440525	0.890934	0	.	-1	-1	.	.	.	.	.	.	.	.	.	0	-153191699	-153192050
Chr02	153205582	153206056	peaks1047	0	3	57	22.8713	6.00161	0.682577	0.462963	0	.	-1	-1	.	.	.	.	.	.	.	.	.	0	-153205583	-153206057
Chr02	2670449	2670687	peaks1048	0	2	160	14.6849	18.1033	0.928345	0.775991	0.390756	.	-1	-1	.	.	.	.	.	.	.	.	.	0	-2670450	-2670688
Chr02	2670449	2670704	peaks1049	0	1	63	14.1216	17.6361	0.928345	0.818757	0.364706	.	-1	-1	.	.	.	.	.	.	.	.	.	0	-2670450	-2670705
Chr02	6340510	6340686	peaks1050	0	2	98	15.3295	4.01198	0.25566	0.354651	0	.	-1	-1	.	.	.	.	.	.	.	.	.	0	-6340511	-6340687
Chr02	14876667	14876963	peaks1051	0	1	24	14.0946	15.2144	0.169029	0.597451	0.172297	.	-1	-1	.	.	.	.	.	.	.	.	.	0	-14876668	-14876964
Chr02	47856788	47859043	peaks1052	0	2	92	3.24745	3.47993	0.898266	0.438584	0.120177	.	-1	-1	.	.	.	.	.	.	.	.	.	0	-47856789	-47859044
Chr02	102596467	102596637	peaks1053	0	1	25.99	3.36471	1.91186	0.978448	0.369231	0.117647	.	-1	-1	.	.	.	.	.	.	.	.	.	0	-102596468	-102596638
Chr02	110143248	110156833	peaks1054	0	2	36	1.50261	3.44225	0.21547	0.429505	0.604269	.	-1	-1	.	.	.	.	.	.	.	.	.	0	-110143249	-110156834
Chr02	126566274	126566577	peaks1055	0	1	27	2.57426	2.47634	0.248182	0.131933	0.20132	.	-1	-1	.	.	.	.	.	.	.	.	.	0	-126566275	-126566578
Chr02	131675480	131695589	peaks1056	8	4	183.4	2.39599	6.10475	0.845118	0.803693	0.57432	Chr02	131675456	131695602	peaks348	4	1	62.97	1.38117	5.76027	0.914414	0.843331	0.791174	20109	-24	13
Chr02	141276832	141279577	peaks1057	0	1	46	0.730783	1.92198	0.365108	0.236808	0.781056	.	-1	-1	.	.	.	.	.	.	.	.	.	0	-141276833	-141279578
Chr02	143327074	143329691	peaks1058	0	3	300	3.60298	8.2633	0.816081	0.646898	0.604891	.	-1	-1	.	.	.	.	.	.	.	.	.	0	-143327075	-143329692
Chr02	7339214	7363423	peaks1061	2	2	172	0.30563	1.12922	0.459165	0.419898	0.876575	.	-1	-1	.	.	.	.	.	.	.	.	.	0	-7339215	-7363424
Chr02	76886439	90896226	peaks1062	0	2	16	2.04813	22.0022	0.760706	0.316564	0.709211	Chr02	81961389	81961605	peaks241	3	2	212	18.3102	5.11091	0.542535	0.571151	0	216	5074950	-8934621
Chr02	76886439	90896226	peaks1062	0	2	16	2.04813	22.0022	0.760706	0.316564	0.709211	Chr02	81961398	81961605	peaks242	1	5	429	18.5121	5.11874	0.533151	0.571151	0	207	5074959	-8934621
Chr02	76886439	90896226	peaks1062	0	2	16	2.04813	22.0022	0.760706	0.316564	0.709211	Chr02	81964041	81964259	peaks243	0	2	204	11.6514	5.11227	0.562312	0.562524	0.00917431	218	5077602	-8931967
Chr02	76886439	90896226	peaks1062	0	2	16	2.04813	22.0022	0.760706	0.316564	0.709211	Chr02	81964183	81964430	peaks244	0	1	40	7.89069	7.22962	0.431341	0.215822	0.34413	247	5077744	-8931796
Chr02	76886439	90896226	peaks1062	0	2	16	2.04813	22.0022	0.760706	0.316564	0.709211	Chr02	86817733	86817904	peaks245	0	1	52	12.2222	1.73972	0.865563	0.366127	0	171	9931294	-4078322
Chr02	76886439	90896226	peaks1062	0	2	16	2.04813	22.0022	0.760706	0.316564	0.709211	Chr02	87498453	87498981	peaks246	0	1	128	1.90341	3.03392	0.367077	0.736457	0.704545	528	10612014	-3397245
Chr02	76886439	90896226	peaks1062	0	2	16	2.04813	22.0022	0.760706	0.316564	0.709211	Chr02	87501447	87501685	peaks247	0	2	90	2.31092	2.16639	0.451439	0.173154	0.344538	238	10615008	-3394541
Chr02	76886439	90896226	peaks1062	0	2	16	2.04813	22.0022	0.760706	0.316564	0.709211	Chr02	87572954	87573216	peaks248	1	1	102	3.77099	3.56845	0.560345	1	0.446565	262	10686515	-3323010
Chr02	76886439	90896226	peaks1062	0	2	16	2.04813	22.0022	0.760706	0.316564	0.709211	Chr02	87572960	87573216	peaks249	1	2	88.99	3.73828	3.60309	0.546392	1	0.457031	256	10686521	-3323010
Chr02	76886439	90896226	peaks1062	0	2	16	2.04813	22.0022	0.760706	0.316564	0.709211	Chr02	87572968	87573216	peaks250	0	1	37	3.62903	3.60772	0.504121	1	0.471774	248	10686529	-3323010
Chr02	76886439	90896226	peaks1062	0	2	16	2.04813	22.0022	0.760706	0.316564	0.709211	Chr02	87572975	87573213	peaks251	0	1	29	3.4958	3.60293	0.453353	0.977486	0.491597	238	10686536	-3323013
Chr02	6449891	114467505	peaks1063	0	2	46	13.4607	1205.83	0.64633	0.319527	0.683136	Chr02	6719167	6719287	peaks214	0	3	131	11.6667	4.96376	0.494873	0.625946	0.0333333	120	269276	-107748218
Chr02	6449891	114467505	peaks1063	0	2	46	13.4607	1205.83	0.64633	0.319527	0.683136	Chr02	6719167	6719310	peaks215	0	1	55	9.95105	6.00271	0.494873	0.56798	0.027972	143	269276	-107748195
Chr02	6449891	114467505	peaks1063	0	2	46	13.4607	1205.83	0.64633	0.319527	0.683136	Chr02	6771835	6771982	peaks216	0	1	92	3.2517	3.23637	0.0970095	0.162304	0.244898	147	321944	-107695523
Chr02	6449891	114467505	peaks1063	0	2	46	13.4607	1205.83	0.64633	0.319527	0.683136	Chr02	7902651	7902806	peaks217	0	2	148	10.1161	4.05758	0.359584	0.424645	0.0580645	155	1452760	-106564699
Chr02	6449891	114467505	peaks1063	0	2	46	13.4607	1205.83	0.64633	0.319527	0.683136	Chr02	8273506	8273668	peaks218	0	2	128	9.35185	5.23577	0.255164	0.331293	0.191358	162	1823615	-106193837
Chr02	6449891	114467505	peaks1063	0	2	46	13.4607	1205.83	0.64633	0.319527	0.683136	Chr02	8298480	8298603	peaks219	0	6	1166	11.6748	8.72665	0.183484	0.598106	0.211382	123	1848589	-106168902
Chr02	6449891	114467505	peaks1063	0	2	46	13.4607	1205.83	0.64633	0.319527	0.683136	Chr02	8412235	8412274	peaks220	0	3	255.97	28.5128	1.37509	0.707379	0.947997	0	39	1962344	-106055231
Chr02	6449891	114467505	peaks1063	0	2	46	13.4607	1205.83	0.64633	0.319527	0.683136	Chr02	8420666	8421208	peaks221	0	13	782	37.2454	4.81548	0.812688	0.531782	0	542	1970775	-106046297
Chr02	6449891	114467505	peaks1063	0	2	46	13.4607	1205.83	0.64633	0.319527	0.683136	Chr02	8469439	8469608	peaks222	0	4	413.36	11.3669	6.65696	0.921322	0.470247	0.248521	169	2019548	-105997897
Chr02	6449891	114467505	peaks1063	0	2	46	13.4607	1205.83	0.64633	0.319527	0.683136	Chr02	8469456	8469617	peaks223	0	2	187.88	11.1242	6.73801	0.719906	0.506173	0.26087	161	2019565	-105997888
Chr02	6449891	114467505	peaks1063	0	2	46	13.4607	1205.83	0.64633	0.319527	0.683136	Chr02	11144433	11144613	peaks224	0	1	20	16.1333	6.5493	1	0.600703	0.0166667	180	4694542	-103322892
Chr02	6449891	114467505	peaks1063	0	2	46	13.4607	1205.83	0.64633	0.319527	0.683136	Chr02	17855744	17855851	peaks225	0	2	344	11.1682	6.3958	0.331098	0.48989	0	107	11405853	-96611654
Chr02	6449891	114467505	peaks1063	0	2	46	13.4607	1205.83	0.64633	0.319527	0.683136	Chr02	44988786	44989291	peaks226	3	3	165	9.25347	12.4291	0.364807	0.412533	0.453465	505	38538895	-69478214
Chr02	6449891	114467505	peaks1063	0	2	46	13.4607	1205.83	0.64633	0.319527	0.683136	Chr02	44988812	44989317	peaks227	3	3	243	9.65149	12.9586	0.291048	0.569265	0.453465	505	38538921	-69478188
Chr02	6449891	114467505	peaks1063	0	2	46	13.4607	1205.83	0.64633	0.319527	0.683136	Chr02	44988833	44989339	peaks228	0	6	936	9.50395	12.7879	0.211589	0.660204	0.452569	506	38538942	-69478166
Chr02	6449891	114467505	peaks1063	0	2	46	13.4607	1205.83	0.64633	0.319527	0.683136	Chr02	49508212	49508669	peaks229	0	2	118	6.62801	4.72777	0.606789	0.278431	0	457	43058321	-64958836
Chr02	6449891	114467505	peaks1063	0	2	46	13.4607	1205.83	0.64633	0.319527	0.683136	Chr02	53806412	53806526	peaks230	0	1	66	11.6842	7.46491	0.59665	0.999063	0.0175439	114	47356521	-60660979
Chr02	6449891	114467505	peaks1063	0	2	46	13.4607	1205.83	0.64633	0.319527	0.683136	Chr02	55456348	55456450	peaks231	0	3	314	6.10784	2.9569	0.342712	0.221776	0.186275	102	49006457	-59011055
Chr02	6449891	114467505	peaks1063	0	2	46	13.4607	1205.83	0.64633	0.319527	0.683136	Chr02	55456410	55456552	peaks232	0	1	237	9.51408	6.08593	0.391354	0.373072	0.211268	142	49006519	-59010953
Chr02	6449891	114467505	peaks1063	0	2	46	13.4607	1205.83	0.64633	0.319527	0.683136	Chr02	55456410	55456561	peaks233	0	1	70	9.74172	5.97175	0.391354	0.413986	0.198675	151	49006519	-59010944
Chr02	6449891	114467505	peaks1063	0	2	46	13.4607	1205.83	0.64633	0.319527	0.683136	Chr02	55510606	55510697	peaks234	1	1	83	31.5934	14.7663	0.663054	0.867008	0	91	49060715	-58956808
Chr02	6449891	114467505	peaks1063	0	2	46	13.4607	1205.83	0.64633	0.319527	0.683136	Chr02	55510611	55510683	peaks235	1	1	156	36.0833	13.2264	0.593151	0.760984	0	72	49060720	-58956822
Chr02	6449891	114467505	peaks1063	0	2	46	13.4607	1205.83	0.64633	0.319527	0.683136	Chr02	55510612	55510670	peaks236	0	2	220	39.7759	11.9266	0.526712	0.658203	0	58	49060721	-58956835
Chr02	6449891	114467505	peaks1063	0	2	46	13.4607	1205.83	0.64633	0.319527	0.683136	Chr02	56741576	56741863	peaks237	0	1	95.92	4.63415	5.63667	0.598253	0.444223	0.390244	287	50291685	-57725642
Chr02	6449891	114467505	peaks1063	0	2	46	13.4607	1205.83	0.64633	0.319527	0.683136	Chr02	57865471	57865891	peaks238	0	1	91.99	2.90476	2.57376	0.0231297	0.148094	0.311905	420	51415580	-56601614
Chr02	6449891	114467505	peaks1063	0	2	46	13.4607	1205.83	0.64633	0.319527	0.683136	Chr02	60395714	60395848	peaks239	0	4	496	6.17164	3.93705	0.201499	0.308133	0.201493	134	53945823	-54071657
Chr02	6449891	114467505	peaks1063	0	2	46	13.4607	1205.83	0.64633	0.319527	0.683136	Chr02	66954533	66955153	peaks240	0	1	8	3.86774	5.14768	0.342577	0	0.533871	620	60504642	-47512352
Chr02	6449891	114467505	peaks1063	0	2	46	13.4607	1205.83	0.64633	0.319527	0.683136	Chr02	81961389	81961605	peaks241	3	2	212	18.3102	5.11091	0.542535	0.571151	0	216	75511498	-32505900
Chr02	6449891	114467505	peaks1063	0	2	46	13.4607	1205.83	0.64633	0.319527	0.683136	Chr02	81961398	81961605	peaks242	1	5	429	18.5121	5.11874	0.533151	0.571151	0	207	75511507	-32505900
Chr02	6449891	114467505	peaks1063	0	2	46	13.4607	1205.83	0.64633	0.319527	0.683136	Chr02	81964041	81964259	peaks243	0	2	204	11.6514	5.11227	0.562312	0.562524	0.00917431	218	75514150	-32503246
Chr02	6449891	114467505	peaks1063	0	2	46	13.4607	1205.83	0.64633	0.319527	0.683136	Chr02	81964183	81964430	peaks244	0	1	40	7.89069	7.22962	0.431341	0.215822	0.34413	247	75514292	-32503075
Chr02	6449891	114467505	peaks1063	0	2	46	13.4607	1205.83	0.64633	0.319527	0.683136	Chr02	86817733	86817904	peaks245	0	1	52	12.2222	1.73972	0.865563	0.366127	0	171	80367842	-27649601
Chr02	6449891	114467505	peaks1063	0	2	46	13.4607	1205.83	0.64633	0.319527	0.683136	Chr02	87498453	87498981	peaks246	0	1	128	1.90341	3.03392	0.367077	0.736457	0.704545	528	81048562	-26968524
Chr02	6449891	114467505	peaks1063	0	2	46	13.4607	1205.83	0.64633	0.319527	0.683136	Chr02	87501447	87501685	peaks247	0	2	90	2.31092	2.16639	0.451439	0.173154	0.344538	238	81051556	-26965820
Chr02	6449891	114467505	peaks1063	0	2	46	13.4607	1205.83	0.64633	0.319527	0.683136	Chr02	87572954	87573216	peaks248	1	1	102	3.77099	3.56845	0.560345	1	0.446565	262	81123063	-26894289
Chr02	6449891	114467505	peaks1063	0	2	46	13.4607	1205.83	0.64633	0.319527	0.683136	Chr02	87572960	87573216	peaks249	1	2	88.99	3.73828	3.60309	0.546392	1	0.457031	256	81123069	-26894289
Chr02	6449891	114467505	peaks1063	0	2	46	13.4607	1205.83	0.64633	0.319527	0.683136	Chr02	87572968	87573216	peaks250	0	1	37	3.62903	3.60772	0.504121	1	0.471774	248	81123077	-26894289
Chr02	6449891	114467505	peaks1063	0	2	46	13.4607	1205.83	0.64633	0.319527	0.683136	Chr02	87572975	87573213	peaks251	0	1	29	3.4958	3.60293	0.453353	0.977486	0.491597	238	81123084	-26894292
Chr02	6449891	114467505	peaks1063	0	2	46	13.4607	1205.83	0.64633	0.319527	0.683136	Chr02	94809332	94809439	peaks252	0	2	189.05	6.57009	3.65859	0.538893	0.695918	0	107	88359441	-19658066
Chr02	6449891	114467505	peaks1063	0	2	46	13.4607	1205.83	0.64633	0.319527	0.683136	Chr02	95261818	95262229	peaks253	0	2	16	2.81022	3.08011	0.186404	0.760181	0.416058	411	88811927	-19205276
Chr02	6449891	114467505	peaks1063	0	2	46	13.4607	1205.83	0.64633	0.319527	0.683136	Chr02	96698575	96698716	peaks254	0	2	220	11.8723	9.02939	0.551549	0.458997	0.269504	141	90248684	-17768789
Chr02	6449891	114467505	peaks1063	0	2	46	13.4607	1205.83	0.64633	0.319527	0.683136	Chr02	102900104	102900333	peaks255	0	2	252	2.41048	3.14803	0.228671	0.0910194	0.615721	229	96450213	-11567172
Chr02	6449891	114467505	peaks1063	0	2	46	13.4607	1205.83	0.64633	0.319527	0.683136	Chr02	108896606	108896871	peaks256	2	2	161.98	5.49811	7.077	0.542838	0.20745	0.592453	265	102446715	-5570634
Chr02	6449891	114467505	peaks1063	0	2	46	13.4607	1205.83	0.64633	0.319527	0.683136	Chr02	110562810	110562972	peaks257	0	1	8	5.66667	4.10811	0.788288	0.172745	0.123457	162	104112919	-3904533
Chr02	30183028	76802816	peaks1064	0	2	80	24.027	1715.61	0.841722	0.810621	0.690916	Chr02	44988786	44989291	peaks226	3	3	165	9.25347	12.4291	0.364807	0.412533	0.453465	505	14805758	-31813525
Chr02	30183028	76802816	peaks1064	0	2	80	24.027	1715.61	0.841722	0.810621	0.690916	Chr02	44988812	44989317	peaks227	3	3	243	9.65149	12.9586	0.291048	0.569265	0.453465	505	14805784	-31813499
Chr02	30183028	76802816	peaks1064	0	2	80	24.027	1715.61	0.841722	0.810621	0.690916	Chr02	44988833	44989339	peaks228	0	6	936	9.50395	12.7879	0.211589	0.660204	0.452569	506	14805805	-31813477
Chr02	30183028	76802816	peaks1064	0	2	80	24.027	1715.61	0.841722	0.810621	0.690916	Chr02	49508212	49508669	peaks229	0	2	118	6.62801	4.72777	0.606789	0.278431	0	457	19325184	-27294147
Chr02	30183028	76802816	peaks1064	0	2	80	24.027	1715.61	0.841722	0.810621	0.690916	Chr02	53806412	53806526	peaks230	0	1	66	11.6842	7.46491	0.59665	0.999063	0.0175439	114	23623384	-22996290
Chr02	30183028	76802816	peaks1064	0	2	80	24.027	1715.61	0.841722	0.810621	0.690916	Chr02	55456348	55456450	peaks231	0	3	314	6.10784	2.9569	0.342712	0.221776	0.186275	102	25273320	-21346366
Chr02	30183028	76802816	peaks1064	0	2	80	24.027	1715.61	0.841722	0.810621	0.690916	Chr02	55456410	55456552	peaks232	0	1	237	9.51408	6.08593	0.391354	0.373072	0.211268	142	25273382	-21346264
Chr02	30183028	76802816	peaks1064	0	2	80	24.027	1715.61	0.841722	0.810621	0.690916	Chr02	55456410	55456561	peaks233	0	1	70	9.74172	5.97175	0.391354	0.413986	0.198675	151	25273382	-21346255
Chr02	30183028	76802816	peaks1064	0	2	80	24.027	1715.61	0.841722	0.810621	0.690916	Chr02	55510606	55510697	peaks234	1	1	83	31.5934	14.7663	0.663054	0.867008	0	91	25327578	-21292119
Chr02	30183028	76802816	peaks1064	0	2	80	24.027	1715.61	0.841722	0.810621	0.690916	Chr02	55510611	55510683	peaks235	1	1	156	36.0833	13.2264	0.593151	0.760984	0	72	25327583	-21292133
Chr02	30183028	76802816	peaks1064	0	2	80	24.027	1715.61	0.841722	0.810621	0.690916	Chr02	55510612	55510670	peaks236	0	2	220	39.7759	11.9266	0.526712	0.658203	0	58	25327584	-21292146
Chr02	30183028	76802816	peaks1064	0	2	80	24.027	1715.61	0.841722	0.810621	0.690916	Chr02	56741576	56741863	peaks237	0	1	95.92	4.63415	5.63667	0.598253	0.444223	0.390244	287	26558548	-20060953
Chr02	30183028	76802816	peaks1064	0	2	80	24.027	1715.61	0.841722	0.810621	0.690916	Chr02	57865471	57865891	peaks238	0	1	91.99	2.90476	2.57376	0.0231297	0.148094	0.311905	420	27682443	-18936925
Chr02	30183028	76802816	peaks1064	0	2	80	24.027	1715.61	0.841722	0.810621	0.690916	Chr02	60395714	60395848	peaks239	0	4	496	6.17164	3.93705	0.201499	0.308133	0.201493	134	30212686	-16406968
Chr02	30183028	76802816	peaks1064	0	2	80	24.027	1715.61	0.841722	0.810621	0.690916	Chr02	66954533	66955153	peaks240	0	1	8	3.86774	5.14768	0.342577	0	0.533871	620	36771505	-9847663
Chr03	139846	139992	peaks1065	0	2	158	12.7329	9.10764	0.23893	0.420475	0.0410959	.	-1	-1	.	.	.	.	.	.	.	.	.	0	-139847	-139993
Chr03	174017	174085	peaks1066	0	2	122	10.3676	5.63577	0.0203728	0.337644	0	.	-1	-1	.	.	.	.	.	.	.	.	.	0	-174018	-174086
Chr03	199304	199801	peaks1067	0	1	7.92	12.8189	9.83871	0.648055	0.371486	0	.	-1	-1	.	.	.	.	.	.	.	.	.	0	-199305	-199802
Chr03	343712	343994	peaks1068	1	1	138	4.87234	5.86231	0.161543	0.357494	0.343972	.	-1	-1	.	.	.	.	.	.	.	.	.	0	-343713	-343995
Chr03	343734	344028	peaks1069	0	1	35	6.48299	7.22086	0.0991272	0.508748	0.329932	.	-1	-1	.	.	.	.	.	.	.	.	.	0	-343735	-344029
Chr03	455253	455673	peaks1070	0	2	276	10.1738	12.598	0.716674	0.276609	0.345238	.	-1	-1	.	.	.	.	.	.	.	.	.	0	-455254	-455674
Chr03	455276	455696	peaks1071	0	2	92	10.231	12.5691	0.755965	0.313297	0.345238	.	-1	-1	.	.	.	.	.	.	.	.	.	0	-455277	-455697
Chr03	484421	484568	peaks1072	0	2	157.84	10.6054	7.52281	0.368963	0.214908	0.244898	.	-1	-1	.	.	.	.	.	.	.	.	.	0	-484422	-484569
Chr03	484431	484604	peaks1073	0	1	52	10.2601	6.60937	0.338675	0.321653	0.208092	.	-1	-1	.	.	.	.	.	.	.	.	.	0	-484432	-484605
Chr03	486782	487048	peaks1074	0	1	39.98	8.69925	4.67916	0.486522	0.521581	0.0225564	.	-1	-1	.	.	.	.	.	.	.	.	.	0	-486783	-487049
Chr03	486833	487479	peaks1075	4	1	164	6.52167	4.60435	0.668474	0.414182	0.136223	.	-1	-1	.	.	.	.	.	.	.	.	.	0	-486834	-487480
Chr03	493095	493244	peaks1076	0	2	206	12.4765	13.1361	0.276747	0.44709	0.456376	.	-1	-1	.	.	.	.	.	.	.	.	.	0	-493096	-493245
Chr03	493099	493248	peaks1077	0	2	198	12.6577	13.2055	0.261752	0.474868	0.456376	.	-1	-1	.	.	.	.	.	.	.	.	.	0	-493100	-493249
Chr03	521875	522110	peaks1078	0	1	32	4.3617	4.71857	0.490826	0.748858	0.285106	.	-1	-1	.	.	.	.	.	.	.	.	.	0	-521876	-522111
Chr03	586808	587076	peaks1079	0	2	113.72	2.55224	3.20812	0.103429	0.833333	0.365672	.	-1	-1	.	.	.	.	.	.	.	.	.	0	-586809	-587077
Chr03	659124	659294	peaks1080	0	2	144	2.47647	0.834569	0.990654	0.578341	0.0529412	.	-1	-1	.	.	.	.	.	.	.	.	.	0	-659125	-659295
Chr03	893586	893745	peaks1081	0	4	328	7.81132	5.3684	0.528894	0.231563	0.226415	.	-1	-1	.	.	.	.	.	.	.	.	.	0	-893587	-893746
Chr03	893597	893745	peaks1082	0	2	164	7.43243	5.37281	0.451949	0.231563	0.243243	.	-1	-1	.	.	.	.	.	.	.	.	.	0	-893598	-893746
Chr03	1073882	1074035	peaks1083	0	8	784	13.3072	12.7972	0.533869	0.207578	0.405229	.	-1	-1	.	.	.	.	.	.	.	.	.	0	-1073883	-1074036
Chr03	1073885	1074038	peaks1084	0	2	202	13.085	12.5926	0.498661	0.22636	0.405229	.	-1	-1	.	.	.	.	.	.	.	.	.	0	-1073886	-1074039
Chr03	1482685	1483010	peaks1085	0	1	63	12.2708	7.49691	0.803957	0.605879	0.0430769	.	-1	-1	.	.	.	.	.	.	.	.	.	0	-1482686	-1483011
Chr03	1516049	1516159	peaks1086	0	1	101	4.69091	2.10948	0.333583	0.209877	0.109091	.	-1	-1	.	.	.	.	.	.	.	.	.	0	-1516050	-1516160
Chr03	1805581	1805706	peaks1087	0	1	97.38	6.208	5.89277	0.126462	0.136852	0.008	Chr03	1805576	1805701	peaks387	0	1	102.59	6.992	6.47518	0.446911	0.258908	0	120	-5	-5
Chr03	1808893	1809081	peaks1088	0	2	199.5	13.734	11.442	0.693939	0.437443	0.345745	.	-1	-1	.	.	.	.	.	.	.	.	.	0	-1808894	-1809082
Chr03	1808928	1809071	peaks1089	0	12	1968	14.1399	12.4156	0.48092	0.434506	0.377622	.	-1	-1	.	.	.	.	.	.	.	.	.	0	-1808929	-1809072
Chr03	1823668	1824100	peaks1090	0	1	7.92	11.787	3.91649	0.429829	0.372927	0	.	-1	-1	.	.	.	.	.	.	.	.	.	0	-1823669	-1824101
Chr03	1836716	1836939	peaks1091	0	2	312	8.4843	5.1479	0.346184	0.493461	0.170404	.	-1	-1	.	.	.	.	.	.	.	.	.	0	-1836717	-1836940
Chr03	1843288	1843455	peaks1092	0	2	127	11.6946	2.73744	0.890339	0.46941	0	.	-1	-1	.	.	.	.	.	.	.	.	.	0	-1843289	-1843456
Chr03	1855267	1855598	peaks1093	0	6	666	9.69486	8.63776	0.492573	0.250606	0.265861	.	-1	-1	.	.	.	.	.	.	.	.	.	0	-1855268	-1855599
Chr03	1855559	1855655	peaks1094	0	3	282	20.9479	4.48695	0.593566	0.432845	0	.	-1	-1	.	.	.	.	.	.	.	.	.	0	-1855560	-1855656
Chr03	1945911	1946059	peaks1095	0	1	107	7.00676	7.83228	0.185669	0.374314	0.472973	.	-1	-1	.	.	.	.	.	.	.	.	.	0	-1945912	-1946060
Chr03	2122484	2122594	peaks1096	0	6	983	15.2727	10.156	0.84611	0.551858	0.263636	.	-1	-1	.	.	.	.	.	.	.	.	.	0	-2122485	-2122595
Chr03	2196784	2196962	peaks1097	0	1	19	2.3764	2.654	0.320042	0.207692	0.0280899	.	-1	-1	.	.	.	.	.	.	.	.	.	0	-2196785	-2196963
Chr03	2207545	2207733	peaks1098	0	1	47	1.15426	0.557953	0.283482	0.73913	0.0851064	.	-1	-1	.	.	.	.	.	.	.	.	.	0	-2207546	-2207734
Chr03	2207952	2208182	peaks1099	0	1	58	4.83913	2.90655	0.951304	0.380222	0.00434783	.	-1	-1	.	.	.	.	.	.	.	.	.	0	-2207953	-2208183
Chr03	2236424	2236776	peaks1100	0	3	300	11.821	17.2881	0.715227	0.39437	0.511364	.	-1	-1	.	.	.	.	.	.	.	.	.	0	-2236425	-2236777
Chr03	2405672	2405824	peaks1101	3	1	86	8.20395	3.54174	0.75	0.438424	0.131579	.	-1	-1	.	.	.	.	.	.	.	.	.	0	-2405673	-2405825
Chr03	2405682	2405863	peaks1102	1	2	94	7.28729	3.44897	0.701077	0.420772	0.110497	.	-1	-1	.	.	.	.	.	.	.	.	.	0	-2405683	-2405864
Chr03	2405683	2405823	peaks1103	1	1	82	8.15714	3.44191	0.697591	0.439803	0.142857	.	-1	-1	.	.	.	.	.	.	.	.	.	0	-2405684	-2405824
Chr03	2405688	2405874	peaks1104	1	1	72	7.03763	3.47087	0.670962	0.390681	0.107527	.	-1	-1	.	.	.	.	.	.	.	.	.	0	-2405689	-2405875
Chr03	2405690	2405876	peaks1105	0	1	34	6.95699	3.47623	0.658206	0.383971	0.107527	.	-1	-1	.	.	.	.	.	.	.	.	.	0	-2405691	-2405877
Chr03	2871704	2871822	peaks1106	0	1	63	3.27119	2.84236	0.605263	0.51395	0	.	-1	-1	.	.	.	.	.	.	.	.	.	0	-2871705	-2871823
Chr03	3048605	3048796	peaks1107	0	1	54	2.06806	1.95782	0.859729	0.0844903	0.256545	.	-1	-1	.	.	.	.	.	.	.	.	.	0	-3048606	-3048797
Chr03	3097244	3097621	peaks1108	0	1	72	20.634	59.7671	0.212238	0.356354	0.0106101	.	-1	-1	.	.	.	.	.	.	.	.	.	0	-3097245	-3097622
Chr03	3126243	3126420	peaks1109	0	2	68	4.48588	2.53586	0.371991	0.761307	0.141243	.	-1	-1	.	.	.	.	.	.	.	.	.	0	-3126244	-3126421
Chr03	4400600	4400754	peaks1110	0	2	168	12.0519	8.0637	0.320308	0.347965	0.285714	.	-1	-1	.	.	.	.	.	.	.	.	.	0	-4400601	-4400755
Chr03	4579517	4579785	peaks1111	0	1	293	5.03731	4.78556	0.379729	0.613971	0	.	-1	-1	.	.	.	.	.	.	.	.	.	0	-4579518	-4579786
Chr03	4680682	4680830	peaks1112	0	3	282	13.0811	7.46208	0.679155	0.541199	0.0405405	.	-1	-1	.	.	.	.	.	.	.	.	.	0	-4680683	-4680831
Chr03	4681046	4681198	peaks1113	0	2	225	7.51316	3.5909	0.440062	0.305019	0.0394737	.	-1	-1	.	.	.	.	.	.	.	.	.	0	-4681047	-4681199
Chr03	4787958	4788111	peaks1114	0	1	65	10.4118	6.4337	0.683081	0.552674	0	Chr03	4787958	4788108	peaks392	0	1	62	4.17333	3.44625	0.240777	0.220497	0.306667	150	0	-3
Chr03	4787958	4788111	peaks1114	0	1	65	10.4118	6.4337	0.683081	0.552674	0	Chr03	4787958	4788116	peaks393	0	2	367.64	4.37342	3.46864	0.240777	0.241579	0.291139	153	0	5
Chr03	4886516	4886651	peaks1115	0	2	262.68	8.9037	3.51267	0.476646	0.757157	0.037037	.	-1	-1	.	.	.	.	.	.	.	.	.	0	-4886517	-4886652
Chr03	5070544	5070828	peaks1116	0	1	66	5.48944	12.2473	0.102158	0.647299	0.320423	.	-1	-1	.	.	.	.	.	.	.	.	.	0	-5070545	-5070829
Chr03	5080360	5080694	peaks1117	0	2	130	2.29042	3.02724	0.316667	0.308682	0.592814	.	-1	-1	.	.	.	.	.	.	.	.	.	0	-5080361	-5080695
Chr03	5248805	5249155	peaks1118	0	2	159	3.1	5.11119	0.981818	0.201698	0.508571	.	-1	-1	.	.	.	.	.	.	.	.	.	0	-5248806	-5249156
Chr03	5431557	5431734	peaks1119	2	2	231.96	10.9209	7.64424	0.371322	0.356486	0.242938	.	-1	-1	.	.	.	.	.	.	.	.	.	0	-5431558	-5431735
Chr03	5431566	5431734	peaks1120	0	2	97.98	11.119	7.79256	0.379794	0.356486	0.255952	.	-1	-1	.	.	.	.	.	.	.	.	.	0	-5431567	-5431735
Chr03	5488009	5488176	peaks1121	0	2	54	2.82635	2.77496	0.157343	0.188994	0.125749	.	-1	-1	.	.	.	.	.	.	.	.	.	0	-5488010	-5488177
Chr03	5559908	5560254	peaks1122	0	1	48	1.45954	2.65662	0.190476	0.694397	0.488439	.	-1	-1	.	.	.	.	.	.	.	.	.	0	-5559909	-5560255
Chr03	5638991	5639160	peaks1123	0	1	51	1.5858	0.492584	0.158151	0.242092	0	.	-1	-1	.	.	.	.	.	.	.	.	.	0	-5638992	-5639161
Chr03	5692177	5692421	peaks1124	2	2	308	2.12295	1.83802	0.19105	0.646288	0.381148	.	-1	-1	.	.	.	.	.	.	.	.	.	0	-5692178	-5692422
Chr03	5692223	5692466	peaks1125	0	2	64	2.41152	2.09923	0.178025	0.897674	0.382716	.	-1	-1	.	.	.	.	.	.	.	.	.	0	-5692224	-5692467
Chr03	5711747	5711849	peaks1126	0	1	78	15.8627	9.04785	0.468122	0.797595	0	Chr03	5711738	5711834	peaks395	1	1	208	13.5625	9.24754	0.685985	0.862252	0	87	-9	-15
Chr03	5711747	5711849	peaks1126	0	1	78	15.8627	9.04785	0.468122	0.797595	0	Chr03	5711751	5711849	peaks396	0	2	233	12.7245	9.68881	0.659788	0.902969	0	98	4	0
Chr03	5754260	5754401	peaks1127	0	1	54	12.8865	5.80669	0.203037	0.743721	0	.	-1	-1	.	.	.	.	.	.	.	.	.	0	-5754261	-5754402
Chr03	5786896	5787141	peaks1128	0	1	64	1.2898	1.71954	0.421769	0.209744	0.391837	.	-1	-1	.	.	.	.	.	.	.	.	.	0	-5786897	-5787142
Chr03	5804167	5804877	peaks1129	0	1	8	55.3915	34.4975	0.63797	0.231864	0	.	-1	-1	.	.	.	.	.	.	.	.	.	0	-5804168	-5804878
Chr03	6043396	6043945	peaks1130	0	2	18	9.89071	8.64072	0.509036	1	0.191257	.	-1	-1	.	.	.	.	.	.	.	.	.	0	-6043397	-6043946
Chr03	6132420	6132551	peaks1131	0	4	438	9.18321	7.15777	0.306142	0.245185	0.10687	.	-1	-1	.	.	.	.	.	.	.	.	.	0	-6132421	-6132552
Chr03	6173281	6173413	peaks1132	0	1	90.28	6.07576	5.44479	0.424779	0.679365	0.257576	.	-1	-1	.	.	.	.	.	.	.	.	.	0	-6173282	-6173414
Chr03	6250748	6250924	peaks1133	0	2	101.18	1.75568	0.467673	0.436111	1	0.0170455	.	-1	-1	.	.	.	.	.	.	.	.	.	0	-6250749	-6250925
Chr03	6793473	6793773	peaks1134	0	2	92	5.78333	7.17796	0.627215	0.355802	0.523333	Chr03	6793509	6793774	peaks397	3	1	111	3.47925	4.29661	0.38142	0.166593	0.520755	264	36	1
Chr03	6793505	6793773	peaks1135	0	6	538	5.46642	7.50738	0.455267	0.355802	0.585821	Chr03	6793509	6793774	peaks397	3	1	111	3.47925	4.29661	0.38142	0.166593	0.520755	264	4	1
Chr03	6793727	6793852	peaks1136	2	4	480	13.16	7.37173	0.780362	0.510377	0.224	Chr03	6793509	6793774	peaks397	3	1	111	3.47925	4.29661	0.38142	0.166593	0.520755	47	-218	-78
Chr03	6793727	6793877	peaks1137	2	2	308	13.2867	6.76889	0.780362	0.514502	0.186667	Chr03	6793509	6793774	peaks397	3	1	111	3.47925	4.29661	0.38142	0.166593	0.520755	47	-218	-103
Chr03	6793733	6793859	peaks1138	0	2	458	13.1667	7.33847	0.773077	0.513583	0.222222	Chr03	6793509	6793774	peaks397	3	1	111	3.47925	4.29661	0.38142	0.166593	0.520755	41	-224	-85
Chr03	6834657	6834820	peaks1139	0	1	100	9.94479	9.96205	0.119492	0.392786	0.423313	.	-1	-1	.	.	.	.	.	.	.	.	.	0	-6834658	-6834821
Chr03	6864952	6865046	peaks1140	0	1	86	2.14894	1.22002	0.561111	0.939535	0	.	-1	-1	.	.	.	.	.	.	.	.	.	0	-6864953	-6865047
Chr03	6874535	6874664	peaks1141	0	2	144	7.70543	5.8035	0.270681	0.353596	0	.	-1	-1	.	.	.	.	.	.	.	.	.	0	-6874536	-6874665
Chr03	6874539	6874705	peaks1142	0	2	154	9.57229	6.23855	0.277268	0.607215	0	.	-1	-1	.	.	.	.	.	.	.	.	.	0	-6874540	-6874706
Chr03	6931634	6931812	peaks1143	0	1	32	0.803371	0.39745	0.128041	0.457746	0.196629	.	-1	-1	.	.	.	.	.	.	.	.	.	0	-6931635	-6931813
Chr03	7433745	7433894	peaks1144	0	2	138	10.9396	6.44671	0.357434	0.336435	0.174497	.	-1	-1	.	.	.	.	.	.	.	.	.	0	-7433746	-7433895
Chr03	7433758	7433908	peaks1145	0	1	101.99	11.0933	6.51802	0.311382	0.379162	0.173333	.	-1	-1	.	.	.	.	.	.	.	.	.	0	-7433759	-7433909
Chr03	7490810	7491013	peaks1146	0	2	42	3.52217	3.003	0.227273	0.52459	0.211823	.	-1	-1	.	.	.	.	.	.	.	.	.	0	-7490811	-7491014
Chr03	7495618	7495808	peaks1147	0	2	250.72	9.65789	6.85211	0.348826	0.415267	0.321053	.	-1	-1	.	.	.	.	.	.	.	.	.	0	-7495619	-7495809
Chr03	7495619	7495804	peaks1148	0	4	278.6	9.54054	6.9063	0.343546	0.400667	0.32973	.	-1	-1	.	.	.	.	.	.	.	.	.	0	-7495620	-7495805
Chr03	7495619	7495808	peaks1149	0	2	131.34	9.63492	6.86291	0.343546	0.415267	0.322751	.	-1	-1	.	.	.	.	.	.	.	.	.	0	-7495620	-7495809
Chr03	7505101	7505172	peaks1150	0	1	81	30.1831	9.20243	0.523577	0.489046	0	.	-1	-1	.	.	.	.	.	.	.	.	.	0	-7505102	-7505173
Chr03	7550694	7551156	peaks1151	0	1	61	6.5	8.21538	0.202923	0.558895	0.463203	.	-1	-1	.	.	.	.	.	.	.	.	.	0	-7550695	-7551157
Chr03	7553903	7554027	peaks1152	0	1	89	10.7016	6.06681	0.354214	0.303532	0.145161	.	-1	-1	.	.	.	.	.	.	.	.	.	0	-7553904	-7554028
Chr03	7553919	7554044	peaks1153	0	2	174	10.52	5.9928	0.345405	0.304363	0.144	.	-1	-1	.	.	.	.	.	.	.	.	.	0	-7553920	-7554045
Chr03	7912391	7912803	peaks1154	0	1	89	4.58495	7.18886	0.418266	0.167641	0.419903	.	-1	-1	.	.	.	.	.	.	.	.	.	0	-7912392	-7912804
Chr03	7912395	7912827	peaks1155	0	2	130	5.90972	9.07141	0.387742	0.251385	0.400463	.	-1	-1	.	.	.	.	.	.	.	.	.	0	-7912396	-7912828
Chr03	7912541	7912837	peaks1156	0	1	77	7.62838	10.7949	0.105723	0.281209	0.364865	.	-1	-1	.	.	.	.	.	.	.	.	.	0	-7912542	-7912838
Chr03	7919902	7920093	peaks1157	0	2	84	4.31937	4.22007	0.709902	0.534954	0.120419	.	-1	-1	.	.	.	.	.	.	.	.	.	0	-7919903	-7920094
Chr03	7942543	7942677	peaks1158	0	2	192.78	14.0448	8.95083	0.370148	0.366772	0.179104	.	-1	-1	.	.	.	.	.	.	.	.	.	0	-7942544	-7942678
Chr03	7945645	7945819	peaks1159	0	4	428	9.56322	10.0306	0.183616	0.304596	0.41954	.	-1	-1	.	.	.	.	.	.	.	.	.	0	-7945646	-7945820
Chr03	7993555	7993704	peaks1160	0	2	202	10.1611	7.48427	0.388592	0.223176	0.255034	.	-1	-1	.	.	.	.	.	.	.	.	.	0	-7993556	-7993705
Chr03	7998665	7998752	peaks1161	0	2	264	25.5862	11.6644	0.919835	0.657413	0	.	-1	-1	.	.	.	.	.	.	.	.	.	0	-7998666	-7998753
Chr03	8047385	8047583	peaks1162	1	4	425	3.18182	3.96669	0.540881	0.662252	0.469697	.	-1	-1	.	.	.	.	.	.	.	.	.	0	-8047386	-8047584
Chr03	8415845	8416378	peaks1163	2	2	90	4.83114	5.29413	0.232558	0.146747	0.399625	.	-1	-1	.	.	.	.	.	.	.	.	.	0	-8415846	-8416379
Chr03	8415902	8416436	peaks1164	0	2	176	4.15356	4.38191	0.106727	0.198439	0.398876	.	-1	-1	.	.	.	.	.	.	.	.	.	0	-8415903	-8416437
Chr03	8415909	8416443	peaks1165	0	2	74	4.09925	4.32	0.0910653	0.199707	0.398876	.	-1	-1	.	.	.	.	.	.	.	.	.	0	-8415910	-8416444
Chr03	9152311	9152384	peaks1166	2	1	48	8.06849	3.11571	0.803547	0.614181	0	.	-1	-1	.	.	.	.	.	.	.	.	.	0	-9152312	-9152385
Chr03	9152318	9152391	peaks1167	0	1	60	8.45205	2.55912	0.831536	0.643379	0	.	-1	-1	.	.	.	.	.	.	.	.	.	0	-9152319	-9152392
Chr03	9180558	9181180	peaks1168	0	3	27	8.98875	4.71314	0.644909	0.111047	0.0209003	.	-1	-1	.	.	.	.	.	.	.	.	.	0	-9180559	-9181181
Chr03	9793368	9793590	peaks1169	0	1	80	7.85586	7.07724	0.753723	0.401182	0.391892	.	-1	-1	.	.	.	.	.	.	.	.	.	0	-9793369	-9793591
Chr03	9793376	9793562	peaks1170	0	2	288	7.02151	7.41617	0.675145	0.289147	0.467742	.	-1	-1	.	.	.	.	.	.	.	.	.	0	-9793377	-9793563
Chr03	9793380	9793599	peaks1171	0	1	68	7.87671	7.13141	0.616725	0.421313	0.39726	.	-1	-1	.	.	.	.	.	.	.	.	.	0	-9793381	-9793600
Chr03	9846363	9846506	peaks1172	0	8	552	2.94406	2.11811	0.18	0.39213	0.321678	.	-1	-1	.	.	.	.	.	.	.	.	.	0	-9846364	-9846507
Chr03	9918048	9918250	peaks1173	0	1	59	4.12871	5.31328	0.524038	0.100767	0.232673	.	-1	-1	.	.	.	.	.	.	.	.	.	0	-9918049	-9918251
Chr03	10585650	10585996	peaks1174	4	2	62	6.24566	5.76669	0.294464	0.334346	0.210983	.	-1	-1	.	.	.	.	.	.	.	.	.	0	-10585651	-10585997
Chr03	11120476	11120667	peaks1175	0	2	179.28	41.5079	112.352	0.852023	0.162117	0.104712	.	-1	-1	.	.	.	.	.	.	.	.	.	0	-11120477	-11120668
Chr03	11172997	11173178	peaks1176	0	2	72	12.0166	6.89982	0.601488	0.315428	0.18232	.	-1	-1	.	.	.	.	.	.	.	.	.	0	-11172998	-11173179
Chr03	11173006	11173183	peaks1177	0	2	90	11.6102	6.7473	0.555176	0.305973	0.186441	.	-1	-1	.	.	.	.	.	.	.	.	.	0	-11173007	-11173184
Chr03	11173075	11173230	peaks1178	0	1	42	8.25161	5.43061	0.245663	0.327426	0.212903	.	-1	-1	.	.	.	.	.	.	.	.	.	0	-11173076	-11173231
Chr03	11598237	11598341	peaks1180	0	2	18	1.95192	0.213929	0.322848	1	0	.	-1	-1	.	.	.	.	.	.	.	.	.	0	-11598238	-11598342
Chr03	12103468	12103635	peaks1181	0	1	104.17	9.31138	5.22649	0.690083	0.722654	0.00598802	.	-1	-1	.	.	.	.	.	.	.	.	.	0	-12103469	-12103636
Chr03	12103474	12103641	peaks1182	0	2	394	9.51497	5.16883	0.688492	0.722654	0.00598802	.	-1	-1	.	.	.	.	.	.	.	.	.	0	-12103475	-12103642
Chr03	12103498	12103637	peaks1183	0	2	151.84	10.6403	4.93994	0.66721	0.732218	0	.	-1	-1	.	.	.	.	.	.	.	.	.	0	-12103499	-12103638
Chr03	12225856	12225956	peaks1184	0	2	102	4	0.282843	0.83682	0.154859	0	.	-1	-1	.	.	.	.	.	.	.	.	.	0	-12225857	-12225957
Chr03	12290486	12290750	peaks1185	0	1	201	1.2197	1.2602	0.983871	0.28169	0.469697	.	-1	-1	.	.	.	.	.	.	.	.	.	0	-12290487	-12290751
Chr03	12495293	12495397	peaks1186	0	1	53.89	6.81731	5.16602	0.283118	0.894737	0	.	-1	-1	.	.	.	.	.	.	.	.	.	0	-12495294	-12495398
Chr03	12885732	12885773	peaks1187	0	6	624	23.6829	3.46719	0.349155	0.794599	0	Chr03	12885734	12885777	peaks405	0	1	109	26.8372	6.29481	0.424265	0.773458	0	39	2	4
Chr03	14750680	14750826	peaks1188	0	1	101	12.6096	9.47482	0.606159	0.303417	0.253425	.	-1	-1	.	.	.	.	.	.	.	.	.	0	-14750681	-14750827
Chr03	14756457	14756600	peaks1189	0	1	97.95	13.2657	9.25547	0.324492	0.611814	0.041958	.	-1	-1	.	.	.	.	.	.	.	.	.	0	-14756458	-14756601
Chr03	14903102	14903249	peaks1190	0	2	16	3.95918	1.88758	0.890411	0.226223	0.0340136	.	-1	-1	.	.	.	.	.	.	.	.	.	0	-14903103	-14903250
Chr03	15433377	15433498	peaks1191	0	1	90	13.3223	6.02778	0.338623	0.437703	0	.	-1	-1	.	.	.	.	.	.	.	.	.	0	-15433378	-15433499
Chr03	15573566	15573857	peaks1192	0	1	266.97	4.39175	4.40842	0.337118	0.242839	0.103093	.	-1	-1	.	.	.	.	.	.	.	.	.	0	-15573567	-15573858
Chr03	15750274	15750422	peaks1193	0	2	136	7.44595	5.29569	0.303645	0.247576	0.0878378	.	-1	-1	.	.	.	.	.	.	.	.	.	0	-15750275	-15750423
Chr03	15868177	15868368	peaks1194	0	1	41	2.81675	1.54613	0.652246	0.186475	0.17801	.	-1	-1	.	.	.	.	.	.	.	.	.	0	-15868178	-15868369
Chr03	16218353	16218664	peaks1195	0	4	372	7.70096	10.6247	0.18362	0.292607	0.553055	.	-1	-1	.	.	.	.	.	.	.	.	.	0	-16218354	-16218665
Chr03	17517120	17517441	peaks1196	0	1	9	11.1558	4.71235	0.315096	0.387665	0	.	-1	-1	.	.	.	.	.	.	.	.	.	0	-17517121	-17517442
Chr03	17517820	17518017	peaks1197	0	1	81.74	6.92386	5.47438	0.364583	0.218656	0.0456853	.	-1	-1	.	.	.	.	.	.	.	.	.	0	-17517821	-17518018
Chr03	17517950	17518072	peaks1198	0	1	79	14.8607	6.09665	0.60711	0.329012	0	.	-1	-1	.	.	.	.	.	.	.	.	.	0	-17517951	-17518073
Chr03	17522167	17522377	peaks1199	0	2	186.77	6.11905	6.00398	0.14208	0.74569	0.142857	.	-1	-1	.	.	.	.	.	.	.	.	.	0	-17522168	-17522378
Chr03	18127478	18127627	peaks1200	0	4	351.28	12.4228	11.4635	0.211691	0.37203	0.328859	.	-1	-1	.	.	.	.	.	.	.	.	.	0	-18127479	-18127628
Chr03	19390582	19390772	peaks1201	0	1	78	6.01053	5.0513	0.14902	0.790741	0.210526	.	-1	-1	.	.	.	.	.	.	.	.	.	0	-19390583	-19390773
Chr03	19390602	19390800	peaks1202	0	1	27.78	5.80303	4.89141	0.144896	0.903128	0.20202	.	-1	-1	.	.	.	.	.	.	.	.	.	0	-19390603	-19390801
Chr03	19471950	19472037	peaks1203	0	1	49	4.3908	2.07534	0.449412	0.945545	0	.	-1	-1	.	.	.	.	.	.	.	.	.	0	-19471951	-19472038
Chr03	19530966	19531193	peaks1204	0	1	49	7.69163	6.38156	0.411179	0.356759	0.14978	Chr03	19530943	19531181	peaks408	0	3	182.88	4.55042	3.72866	0.451389	0.583825	0.319328	215	-23	-12
Chr03	20083005	20083083	peaks1205	0	2	173.8	20.1154	6.79928	0.509085	0.334684	0	.	-1	-1	.	.	.	.	.	.	.	.	.	0	-20083006	-20083084
Chr03	20086040	20086435	peaks1206	0	2	149.98	14.6051	7.89334	0.423942	0.458564	0.0658228	.	-1	-1	.	.	.	.	.	.	.	.	.	0	-20086041	-20086436
Chr03	20092499	20092607	peaks1207	0	2	282.91	9.71296	2.45723	0.443146	0.290453	0	Chr03	20092499	20092590	peaks411	0	2	438	17.8242	2.5703	0.638583	0.337074	0	91	0	-17
Chr03	20092499	20092607	peaks1207	0	2	282.91	9.71296	2.45723	0.443146	0.290453	0	Chr03	20092499	20092595	peaks412	0	1	105	17.7083	2.55325	0.669291	0.353651	0	96	0	-12
Chr03	20278922	20279112	peaks1208	0	1	39	3.16842	1.90375	0.104003	0.378248	0.215789	.	-1	-1	.	.	.	.	.	.	.	.	.	0	-20278923	-20279113
Chr03	21154610	21154797	peaks1209	0	1	67.97	3.07487	5.585	0.663526	0.303704	0.26738	.	-1	-1	.	.	.	.	.	.	.	.	.	0	-21154611	-21154798
Chr03	22655391	22655512	peaks1210	0	1	87	13.6694	6.21168	0.896643	0.559794	0	.	-1	-1	.	.	.	.	.	.	.	.	.	0	-22655392	-22655513
Chr03	22655394	22655514	peaks1211	0	1	45	13.7	6.15305	0.88746	0.558504	0	.	-1	-1	.	.	.	.	.	.	.	.	.	0	-22655395	-22655515
Chr03	22655416	22655512	peaks1212	0	1	114	12.8438	6.40203	0.693086	0.528504	0	.	-1	-1	.	.	.	.	.	.	.	.	.	0	-22655417	-22655513
Chr03	22680034	22680200	peaks1213	0	1	20.81	20.9277	8.54299	0.622795	0.571199	0	.	-1	-1	.	.	.	.	.	.	.	.	.	0	-22680035	-22680201
Chr03	23653077	23653240	peaks1214	0	1	23	3.18405	1.75576	0.330645	0.32327	0.0736196	.	-1	-1	.	.	.	.	.	.	.	.	.	0	-23653078	-23653241
Chr03	23655364	23655606	peaks1215	0	1	68.96	5.95868	4.43203	0.259588	0.621053	0.0206612	.	-1	-1	.	.	.	.	.	.	.	.	.	0	-23655365	-23655607
Chr03	23672246	23672416	peaks1216	0	1	7.95	15.3882	6.7573	0.401738	0.297672	0.0235294	.	-1	-1	.	.	.	.	.	.	.	.	.	0	-23672247	-23672417
Chr03	23807314	23807348	peaks1217	0	1	30	2	0	0.11545	0.106583	0	.	-1	-1	.	.	.	.	.	.	.	.	.	0	-23807315	-23807349
Chr03	23992614	23992716	peaks1218	0	1	78.97	4.37255	1.63252	0.817844	0.345853	0	.	-1	-1	.	.	.	.	.	.	.	.	.	0	-23992615	-23992717
Chr03	24374308	24374418	peaks1219	1	1	94	2.71818	0.945149	0.911765	0.435484	0	.	-1	-1	.	.	.	.	.	.	.	.	.	0	-24374309	-24374419
Chr03	24374312	24374426	peaks1220	0	1	43	2.57895	1.01648	0.872611	0.420339	0	.	-1	-1	.	.	.	.	.	.	.	.	.	0	-24374313	-24374427
Chr03	25073827	25073995	peaks1221	0	1	62	11.1964	7.25903	0.312376	0.170444	0.220238	.	-1	-1	.	.	.	.	.	.	.	.	.	0	-25073828	-25073996
Chr03	25412118	25412313	peaks1222	0	1	75.96	11.5641	8.29085	0.282212	0.267259	0.205128	.	-1	-1	.	.	.	.	.	.	.	.	.	0	-25412119	-25412314
Chr03	25569413	25569592	peaks1223	0	2	16	5.11173	2.50113	0.991416	0.822472	0	.	-1	-1	.	.	.	.	.	.	.	.	.	0	-25569414	-25569593
Chr03	25774076	25774126	peaks1224	0	1	45	6.62	0.689638	0.441923	0.569707	0	.	-1	-1	.	.	.	.	.	.	.	.	.	0	-25774077	-25774127
Chr03	26261268	26261693	peaks1225	0	2	16	1.57412	2.10764	0.323741	0.522156	0.578824	.	-1	-1	.	.	.	.	.	.	.	.	.	0	-26261269	-26261694
Chr03	26482533	26482982	peaks1226	0	1	8	1.61247	1.3202	0.996154	0.0325544	0.276169	.	-1	-1	.	.	.	.	.	.	.	.	.	0	-26482534	-26482983
Chr03	26783450	26783556	peaks1227	0	1	8	2.91509	1.11692	0.444954	0.189698	0	.	-1	-1	.	.	.	.	.	.	.	.	.	0	-26783451	-26783557
Chr03	27777698	27784159	peaks1228	0	2	37.62	1.7697	2.41068	0.25747	0.277087	0.382449	.	-1	-1	.	.	.	.	.	.	.	.	.	0	-27777699	-27784160
Chr03	27918931	27919123	peaks1229	0	1	80.99	9.33854	6.03764	0.228331	0.470563	0.0989583	.	-1	-1	.	.	.	.	.	.	.	.	.	0	-27918932	-27919124
Chr03	27994048	27994739	peaks1230	1	2	56	7.15051	5.59309	0.190424	0.357621	0.163531	.	-1	-1	.	.	.	.	.	.	.	.	.	0	-27994049	-27994740
Chr03	29844959	29845073	peaks1231	0	6	256	7.57895	1.64314	0.116431	0.895238	0.0438596	.	-1	-1	.	.	.	.	.	.	.	.	.	0	-29844960	-29845074
Chr03	30464472	30464636	peaks1232	0	2	94	3.71951	2.11714	0.995595	0.232927	0.0853659	.	-1	-1	.	.	.	.	.	.	.	.	.	0	-30464473	-30464637
Chr03	32564957	32565447	peaks1233	0	2	60	37.1367	24.9973	0.351719	0.580839	0	.	-1	-1	.	.	.	.	.	.	.	.	.	0	-32564958	-32565448
Chr03	33194067	33194241	peaks1234	0	1	22	1.6092	0.700678	0.277895	0.904977	0.126437	.	-1	-1	.	.	.	.	.	.	.	.	.	0	-33194068	-33194242
Chr03	34224975	34225098	peaks1235	0	1	16	1.47154	0.87722	1	1	0.260163	.	-1	-1	.	.	.	.	.	.	.	.	.	0	-34224976	-34225099
Chr03	39660204	39660609	peaks1236	0	1	65	2.50864	1.44805	0.755467	0.255937	0.0765432	.	-1	-1	.	.	.	.	.	.	.	.	.	0	-39660205	-39660610
Chr03	40258465	40258580	peaks1237	0	2	270	8.7913	4.06575	0.467427	0.734748	0	.	-1	-1	.	.	.	.	.	.	.	.	.	0	-40258466	-40258581
Chr03	40836776	40836870	peaks1238	0	2	121.52	7.56383	2.19069	0.716734	0.392168	0	.	-1	-1	.	.	.	.	.	.	.	.	.	0	-40836777	-40836871
Chr03	41100795	41101370	peaks1239	0	2	18	7.3913	7.92343	0.57193	0.618082	0.0226087	.	-1	-1	.	.	.	.	.	.	.	.	.	0	-41100796	-41101371
Chr03	42939979	42940131	peaks1240	1	1	158	1.49342	0.866	0.991935	0.959459	0.25	.	-1	-1	.	.	.	.	.	.	.	.	.	0	-42939980	-42940132
Chr03	42939981	42940137	peaks1241	0	1	44	1.47436	0.858209	0.96875	0.948718	0.24359	.	-1	-1	.	.	.	.	.	.	.	.	.	0	-42939982	-42940138
Chr03	43395269	43395456	peaks1242	0	2	143.98	12.1016	12.7931	0.466667	0.443729	0	.	-1	-1	.	.	.	.	.	.	.	.	.	0	-43395270	-43395457
Chr03	43843794	43843985	peaks1243	0	1	8	15.8115	9.48275	0.232089	0.619008	0.183246	.	-1	-1	.	.	.	.	.	.	.	.	.	0	-43843795	-43843986
Chr03	45706286	45706389	peaks1244	0	1	87.78	19.932	3.3912	0.419592	0.488287	0	.	-1	-1	.	.	.	.	.	.	.	.	.	0	-45706287	-45706390
Chr03	45706292	45706397	peaks1245	0	1	93.7	19.8095	3.45335	0.419091	0.490842	0	.	-1	-1	.	.	.	.	.	.	.	.	.	0	-45706293	-45706398
Chr03	45800121	45800254	peaks1246	0	1	24	5.15038	2.59408	0.397473	0.250427	0	.	-1	-1	.	.	.	.	.	.	.	.	.	0	-45800122	-45800255
Chr03	49050931	49051046	peaks1247	0	1	8	20.1565	7.64835	0.586361	0.859493	0	.	-1	-1	.	.	.	.	.	.	.	.	.	0	-49050932	-49051047
Chr03	49493860	49494381	peaks1248	0	4	32	3.33973	2.98456	0.736695	0.657309	0.381958	.	-1	-1	.	.	.	.	.	.	.	.	.	0	-49493861	-49494382
Chr03	50037936	50038071	peaks1249	0	2	36	3.85185	2.26575	0.413725	0.961098	0	.	-1	-1	.	.	.	.	.	.	.	.	.	0	-50037937	-50038072
Chr03	50422583	50422758	peaks1250	0	1	9	6.74857	3.75761	0.997442	0.270415	0	.	-1	-1	.	.	.	.	.	.	.	.	.	0	-50422584	-50422759
Chr03	51188282	51188903	peaks1251	0	2	18	4.62802	5.46119	0.732591	0.22449	0.433172	.	-1	-1	.	.	.	.	.	.	.	.	.	0	-51188283	-51188904
Chr03	51866297	51866700	peaks1252	4	1	111.55	29.4367	11.9155	0.803657	0.523998	0	.	-1	-1	.	.	.	.	.	.	.	.	.	0	-51866298	-51866701
Chr03	53407286	53408027	peaks1253	0	2	268	3.30229	4.28384	0.572785	0.271474	0.445344	.	-1	-1	.	.	.	.	.	.	.	.	.	0	-53407287	-53408028
Chr03	56107366	56108270	peaks1254	0	1	43	0.612832	1.43921	0.82774	0.361991	0.838496	.	-1	-1	.	.	.	.	.	.	.	.	.	0	-56107367	-56108271
Chr03	56573693	56573887	peaks1255	1	1	19	26.4227	6.44938	0.294993	0.854816	0	Chr03	56376928	146986090	peaks611	0	1	97.6	2.24913	361.273	0.422819	0.590312	0.897282	194	-196765	90412203
Chr03	60899473	60899626	peaks1256	0	1	73	13.6275	4.63135	0.330574	0.546404	0	Chr03	56376928	146986090	peaks611	0	1	97.6	2.24913	361.273	0.422819	0.590312	0.897282	153	-4522545	86086464
Chr03	60909052	60909228	peaks1257	0	1	84.57	6.96591	4.35485	0.366188	0.528771	0.136364	Chr03	56376928	146986090	peaks611	0	1	97.6	2.24913	361.273	0.422819	0.590312	0.897282	176	-4532124	86076862
Chr03	61638404	61638607	peaks1258	0	1	69	1.96059	0.754901	0.597561	0.626198	0.08867	Chr03	56376928	146986090	peaks611	0	1	97.6	2.24913	361.273	0.422819	0.590312	0.897282	203	-5261476	85347483
Chr03	62508302	62508471	peaks1259	0	1	18.85	7.7574	4.5645	0.299577	1	0	Chr03	56376928	146986090	peaks611	0	1	97.6	2.24913	361.273	0.422819	0.590312	0.897282	169	-6131374	84477619
Chr03	62823322	62823510	peaks1260	0	1	35.98	3.67021	2.06484	0.343621	0.864964	0.196809	Chr03	56376928	146986090	peaks611	0	1	97.6	2.24913	361.273	0.422819	0.590312	0.897282	188	-6446394	84162580
Chr03	63070307	63070658	peaks1261	0	1	52	3.33048	2.43178	0.549497	0.6	0.0512821	Chr03	56376928	146986090	peaks611	0	1	97.6	2.24913	361.273	0.422819	0.590312	0.897282	351	-6693379	83915432
Chr03	63180095	63180301	peaks1262	0	1	50.94	3.14563	2.96061	0.438729	0.253541	0.23301	Chr03	56376928	146986090	peaks611	0	1	97.6	2.24913	361.273	0.422819	0.590312	0.897282	206	-6803167	83805789
Chr03	65134020	65134200	peaks1263	0	1	26	6.13889	5.21618	0.463232	0.558753	0.0555556	Chr03	56376928	146986090	peaks611	0	1	97.6	2.24913	361.273	0.422819	0.590312	0.897282	180	-8757092	81851890
Chr03	65222539	65222737	peaks1264	0	1	9	2.0101	1.47706	0.376417	0.340426	0.176768	Chr03	56376928	146986090	peaks611	0	1	97.6	2.24913	361.273	0.422819	0.590312	0.897282	198	-8845611	81763353
Chr03	66659116	66659269	peaks1265	0	2	98	18.0523	7.89125	0.375407	0.672117	0.0326797	Chr03	56376928	146986090	peaks611	0	1	97.6	2.24913	361.273	0.422819	0.590312	0.897282	153	-10282188	80326821
Chr03	72055197	72055419	peaks1266	0	2	15.94	29.8333	11.0732	0.44486	0.895211	0	Chr03	56376928	146986090	peaks611	0	1	97.6	2.24913	361.273	0.422819	0.590312	0.897282	222	-15678269	74930671
Chr03	74330956	74331122	peaks1267	0	1	75	6.74699	6.01673	0.25756	0.297134	0.120482	Chr03	56376928	146986090	peaks611	0	1	97.6	2.24913	361.273	0.422819	0.590312	0.897282	166	-17954028	72654968
Chr03	74340665	74340720	peaks1268	0	4	324	9.98182	3.08363	0.491055	0.736913	0	Chr03	56376928	146986090	peaks611	0	1	97.6	2.24913	361.273	0.422819	0.590312	0.897282	55	-17963737	72645370
Chr03	75750216	75750392	peaks1269	0	3	81	60.8864	15.7064	0.817077	0.308849	0	Chr03	56376928	146986090	peaks611	0	1	97.6	2.24913	361.273	0.422819	0.590312	0.897282	176	-19373288	71235698
Chr03	76324390	76324505	peaks1270	0	1	69	3.46957	1.09005	0.567308	0.55287	0	Chr03	56376928	146986090	peaks611	0	1	97.6	2.24913	361.273	0.422819	0.590312	0.897282	115	-19947462	70661585
Chr03	76818179	76818259	peaks1271	0	2	84	21.4625	2.28552	0.315799	0.576174	0	Chr03	56376928	146986090	peaks611	0	1	97.6	2.24913	361.273	0.422819	0.590312	0.897282	80	-20441251	70167831
Chr03	78132570	78133065	peaks1272	0	1	8	8.26869	9.20159	0.937089	1	0.0464646	Chr03	56376928	146986090	peaks611	0	1	97.6	2.24913	361.273	0.422819	0.590312	0.897282	495	-21755642	68853025
Chr03	78832276	78832482	peaks1273	0	1	47	2.1068	1.26884	0.345679	0.309379	0.18932	Chr03	56376928	146986090	peaks611	0	1	97.6	2.24913	361.273	0.422819	0.590312	0.897282	206	-22455348	68153608
Chr03	79609199	79609312	peaks1274	0	2	399.92	12.1327	7.0867	0.578406	0.472741	0	Chr03	56376928	146986090	peaks611	0	1	97.6	2.24913	361.273	0.422819	0.590312	0.897282	113	-23232271	67376778
Chr03	79609206	79609319	peaks1275	0	2	185.26	12.8584	6.94462	0.589768	0.502583	0	Chr03	56376928	146986090	peaks611	0	1	97.6	2.24913	361.273	0.422819	0.590312	0.897282	113	-23232278	67376771
Chr03	79802599	79802660	peaks1276	0	2	68	6.22951	1.98679	0.5613	0.688406	0	Chr03	56376928	146986090	peaks611	0	1	97.6	2.24913	361.273	0.422819	0.590312	0.897282	61	-23425671	67183430
Chr03	82470707	82470865	peaks1277	0	3	23.97	11.3544	4.25616	0.649392	0.666829	0	Chr03	56376928	146986090	peaks611	0	1	97.6	2.24913	361.273	0.422819	0.590312	0.897282	158	-26093779	64515225
Chr03	85654249	85654428	peaks1278	0	1	8	20.1732	4.97684	0.432724	0.451752	0	Chr03	56376928	146986090	peaks611	0	1	97.6	2.24913	361.273	0.422819	0.590312	0.897282	179	-29277321	61331662
Chr03	86053529	86053676	peaks1279	0	1	71	11.1701	10.2833	0.444201	0.237701	0.047619	Chr03	56376928	146986090	peaks611	0	1	97.6	2.24913	361.273	0.422819	0.590312	0.897282	147	-29676601	60932414
Chr03	87397214	87397299	peaks1280	0	1	39	4.16471	1.13601	0.786667	0.636691	0	Chr03	56376928	146986090	peaks611	0	1	97.6	2.24913	361.273	0.422819	0.590312	0.897282	85	-31020286	59588791
Chr03	90057028	90057166	peaks1281	0	1	19.98	4.49275	3.02704	0.257768	0.483709	0.0144928	Chr03	56376928	146986090	peaks611	0	1	97.6	2.24913	361.273	0.422819	0.590312	0.897282	138	-33680100	56928924
Chr03	92352146	92352315	peaks1282	0	1	50	2.11834	0.889229	0.40133	0.00895092	0.100592	Chr03	56376928	146986090	peaks611	0	1	97.6	2.24913	361.273	0.422819	0.590312	0.897282	169	-35975218	54633775
Chr03	93266035	93266165	peaks1283	0	1	42	2.46154	2.68659	0.848249	0.920354	0.169231	Chr03	56376928	146986090	peaks611	0	1	97.6	2.24913	361.273	0.422819	0.590312	0.897282	130	-36889107	53719925
Chr03	93754249	93754417	peaks1284	0	1	71	6.56548	5.01384	0.611336	0.176202	0.303571	Chr03	56376928	146986090	peaks611	0	1	97.6	2.24913	361.273	0.422819	0.590312	0.897282	168	-37377321	53231673
Chr03	94136842	94137015	peaks1285	0	1	26	13.6647	7.02372	0.284711	0.468813	0.0751445	Chr03	56376928	146986090	peaks611	0	1	97.6	2.24913	361.273	0.422819	0.590312	0.897282	173	-37759914	52849075
Chr03	95196111	95196225	peaks1286	0	1	101.19	15.8246	7.83072	0.462567	0.398847	0	Chr03	56376928	146986090	peaks611	0	1	97.6	2.24913	361.273	0.422819	0.590312	0.897282	114	-38819183	51789865
Chr03	95281500	95281671	peaks1287	0	2	48	5.46199	3.58726	0.34971	0.8	0.128655	Chr03	56376928	146986090	peaks611	0	1	97.6	2.24913	361.273	0.422819	0.590312	0.897282	171	-38904572	51704419
Chr03	95327518	95327658	peaks1288	0	4	404	11.9357	8.03582	0.30753	0.321872	0.0285714	Chr03	56376928	146986090	peaks611	0	1	97.6	2.24913	361.273	0.422819	0.590312	0.897282	140	-38950590	51658432
Chr03	96173022	96173618	peaks1289	0	1	7.99	3.82383	3.59495	0.286825	0.346827	0.251678	Chr03	56376928	146986090	peaks611	0	1	97.6	2.24913	361.273	0.422819	0.590312	0.897282	596	-39796094	50812472
Chr03	97149847	97150371	peaks1290	0	1	38	8.71565	39.7023	0.227924	0.850746	0.576336	Chr03	56376928	146986090	peaks611	0	1	97.6	2.24913	361.273	0.422819	0.590312	0.897282	524	-40772919	49835719
Chr03	97353348	97353717	peaks1291	4	4	488	4.52304	5.84721	0.939589	0.648097	0.265583	Chr03	56376928	146986090	peaks611	0	1	97.6	2.24913	361.273	0.422819	0.590312	0.897282	369	-40976420	49632373
Chr03	97353351	97353720	peaks1292	0	4	232	4.48509	5.8477	0.913882	0.652052	0.265583	Chr03	56376928	146986090	peaks611	0	1	97.6	2.24913	361.273	0.422819	0.590312	0.897282	369	-40976423	49632370
Chr03	98677705	98677801	peaks1293	0	1	77.51	3.41667	1.43372	0.316908	0.283983	0	Chr03	56376928	146986090	peaks611	0	1	97.6	2.24913	361.273	0.422819	0.590312	0.897282	96	-42300777	48308289
Chr03	99174807	99174991	peaks1294	0	1	7.99	6.88587	2.59661	0.795265	0.756458	0.0543478	Chr03	56376928	146986090	peaks611	0	1	97.6	2.24913	361.273	0.422819	0.590312	0.897282	184	-42797879	47811099
Chr03	102932420	102932554	peaks1295	0	1	17.9	5.78358	4.1147	0.420192	0.558779	0.00746269	Chr03	56376928	146986090	peaks611	0	1	97.6	2.24913	361.273	0.422819	0.590312	0.897282	134	-46555492	44053536
Chr03	103088721	103092668	peaks1296	0	1	41	2.91665	3.4305	0.347751	0.29921	0.305295	Chr03	56376928	146986090	peaks611	0	1	97.6	2.24913	361.273	0.422819	0.590312	0.897282	3947	-46711793	43893422
Chr03	103978298	103978436	peaks1297	0	1	116	9.81884	2.0403	0.412639	0.544624	0	Chr03	103978298	103978457	peaks440	0	1	106	6.98742	1.68973	0.547515	0.704958	0	138	0	21
Chr03	103978298	103978436	peaks1297	0	1	116	9.81884	2.0403	0.412639	0.544624	0	Chr03	103978298	103978462	peaks441	0	3	131	6.90244	1.73985	0.547515	0.692214	0	138	0	26
Chr03	103978298	103978436	peaks1297	0	1	116	9.81884	2.0403	0.412639	0.544624	0	Chr03	56376928	146986090	peaks611	0	1	97.6	2.24913	361.273	0.422819	0.590312	0.897282	138	-47601370	43007654
Chr03	103978298	103978442	peaks1298	0	1	69	9.90972	2.04435	0.412639	0.552519	0	Chr03	103978298	103978436	peaks439	0	1	68	7.13768	1.76599	0.547515	0.704272	0	138	0	-6
Chr03	103978298	103978442	peaks1298	0	1	69	9.90972	2.04435	0.412639	0.552519	0	Chr03	103978298	103978457	peaks440	0	1	106	6.98742	1.68973	0.547515	0.704958	0	144	0	15
Chr03	103978298	103978442	peaks1298	0	1	69	9.90972	2.04435	0.412639	0.552519	0	Chr03	103978298	103978462	peaks441	0	3	131	6.90244	1.73985	0.547515	0.692214	0	144	0	20
Chr03	103978298	103978442	peaks1298	0	1	69	9.90972	2.04435	0.412639	0.552519	0	Chr03	56376928	146986090	peaks611	0	1	97.6	2.24913	361.273	0.422819	0.590312	0.897282	144	-47601370	43007648
Chr03	103978298	103978463	peaks1299	0	1	94	9.92727	2.17858	0.412639	0.538146	0	Chr03	103978298	103978436	peaks439	0	1	68	7.13768	1.76599	0.547515	0.704272	0	138	0	-27
Chr03	103978298	103978463	peaks1299	0	1	94	9.92727	2.17858	0.412639	0.538146	0	Chr03	103978298	103978457	peaks440	0	1	106	6.98742	1.68973	0.547515	0.704958	0	159	0	-6
Chr03	103978298	103978463	peaks1299	0	1	94	9.92727	2.17858	0.412639	0.538146	0	Chr03	56376928	146986090	peaks611	0	1	97.6	2.24913	361.273	0.422819	0.590312	0.897282	165	-47601370	43007627
Chr03	104150259	104150424	peaks1300	0	1	62	22.3818	22.9369	0.92552	0.925727	0	Chr03	56376928	146986090	peaks611	0	1	97.6	2.24913	361.273	0.422819	0.590312	0.897282	165	-47773331	42835666
Chr03	104157060	104157182	peaks1301	0	1	77.97	8.66393	1.85813	0.310575	0.211075	0.0245902	Chr03	104157088	104157183	peaks442	0	1	105.98	11.8	2.3602	0.452198	0.413501	0.0315789	94	28	1
Chr03	104157060	104157182	peaks1301	0	1	77.97	8.66393	1.85813	0.310575	0.211075	0.0245902	Chr03	56376928	146986090	peaks611	0	1	97.6	2.24913	361.273	0.422819	0.590312	0.897282	122	-47780132	42828908
Chr03	104161014	104161140	peaks1302	0	2	162.54	9.65873	4.82086	0.74438	0.278969	0.103175	Chr03	104161034	104161147	peaks443	0	1	75	6.9823	1.6347	0.752747	0.494781	0.00884956	106	20	7
Chr03	104161014	104161140	peaks1302	0	2	162.54	9.65873	4.82086	0.74438	0.278969	0.103175	Chr03	104161034	104161154	peaks444	0	1	68	6.98333	1.58631	0.752747	0.512126	0.00833333	106	20	14
Chr03	104161014	104161140	peaks1302	0	2	162.54	9.65873	4.82086	0.74438	0.278969	0.103175	Chr03	56376928	146986090	peaks611	0	1	97.6	2.24913	361.273	0.422819	0.590312	0.897282	126	-47784086	42824950
Chr03	104188275	104188659	peaks1303	0	1	7.93	17.7682	8.87447	1	0.468437	0.0625	Chr03	56376928	146986090	peaks611	0	1	97.6	2.24913	361.273	0.422819	0.590312	0.897282	384	-47811347	42797431
Chr03	104190605	104190779	peaks1304	0	3	162	3.98851	2.36105	0.126901	0.61227	0.114943	Chr03	56376928	146986090	peaks611	0	1	97.6	2.24913	361.273	0.422819	0.590312	0.897282	174	-47813677	42795311
Chr03	104197996	104198189	peaks1305	0	2	110	5.2228	5.5109	0.588285	0.222452	0.248705	Chr03	56376928	146986090	peaks611	0	1	97.6	2.24913	361.273	0.422819	0.590312	0.897282	193	-47821068	42787901
Chr03	104650989	104651081	peaks1306	0	1	41	4.36957	2.20532	0.987715	0.740331	0	Chr03	56376928	146986090	peaks611	0	1	97.6	2.24913	361.273	0.422819	0.590312	0.897282	92	-48274061	42335009
Chr03	105347711	105347875	peaks1307	0	1	9	11.2317	4.10324	0.249454	0.264124	0.0731707	Chr03	56376928	146986090	peaks611	0	1	97.6	2.24913	361.273	0.422819	0.590312	0.897282	164	-48970783	41638215
Chr03	105349132	105349248	peaks1308	0	1	62	4.91379	2.45149	0.354906	0.376325	0.0689655	Chr03	56376928	146986090	peaks611	0	1	97.6	2.24913	361.273	0.422819	0.590312	0.897282	116	-48972204	41636842
Chr03	105515358	105515486	peaks1309	0	1	109	7.94531	5.48479	0.193346	0.3707	0.117188	Chr03	56376928	146986090	peaks611	0	1	97.6	2.24913	361.273	0.422819	0.590312	0.897282	128	-49138430	41470604
Chr03	105838175	105838609	peaks1310	0	1	8	18.5668	7.08223	0.400693	0.303124	0	Chr03	56376928	146986090	peaks611	0	1	97.6	2.24913	361.273	0.422819	0.590312	0.897282	434	-49461247	41147481
Chr03	106135645	106135832	peaks1311	0	1	8.92	4.23529	1.26586	0.630745	0.209016	0	Chr03	56376928	146986090	peaks611	0	1	97.6	2.24913	361.273	0.422819	0.590312	0.897282	187	-49758717	40850258
Chr03	106497148	106497309	peaks1312	0	1	9	5.40373	4.36585	0.173554	0.187692	0.068323	Chr03	56376928	146986090	peaks611	0	1	97.6	2.24913	361.273	0.422819	0.590312	0.897282	161	-50120220	40488781
Chr03	106836013	106836184	peaks1313	0	2	129	1.53801	0.839461	0.753086	0.823256	0.22807	Chr03	56376928	146986090	peaks611	0	1	97.6	2.24913	361.273	0.422819	0.590312	0.897282	171	-50459085	40149906
Chr03	107489303	107489377	peaks1314	0	6	243.4	23.1892	2.98499	0.615495	0.720706	0	Chr03	56376928	146986090	peaks611	0	1	97.6	2.24913	361.273	0.422819	0.590312	0.897282	74	-51112375	39496713
Chr03	107506743	107507105	peaks1315	0	1	51	0.585635	0.817362	0.981818	0.388206	0.577348	Chr03	56376928	146986090	peaks611	0	1	97.6	2.24913	361.273	0.422819	0.590312	0.897282	362	-51129815	39478985
Chr03	107580699	107580868	peaks1316	0	1	20	5.84024	1.67241	0.28638	0.198305	0	Chr03	56376928	146986090	peaks611	0	1	97.6	2.24913	361.273	0.422819	0.590312	0.897282	169	-51203771	39405222
Chr03	107802474	107802572	peaks1317	0	1	70	6.0102	2.96061	0.679354	0.262829	0	Chr03	56376928	146986090	peaks611	0	1	97.6	2.24913	361.273	0.422819	0.590312	0.897282	98	-51425546	39183518
Chr03	107951163	107951253	peaks1318	0	1	43	4.8	1.58605	0.945295	0.474725	0	Chr03	56376928	146986090	peaks611	0	1	97.6	2.24913	361.273	0.422819	0.590312	0.897282	90	-51574235	39034837
Chr03	107951168	107951282	peaks1319	0	1	71	4.36842	1.69241	0.970021	0.39611	0	Chr03	56376928	146986090	peaks611	0	1	97.6	2.24913	361.273	0.422819	0.590312	0.897282	114	-51574240	39034808
Chr03	108185580	108185784	peaks1320	0	2	182	4.72059	6.96176	0.165331	0.166489	0.401961	Chr03	56376928	146986090	peaks611	0	1	97.6	2.24913	361.273	0.422819	0.590312	0.897282	204	-51808652	38800306
Chr03	108555144	108555274	peaks1321	0	1	75.88	7.30769	5.04876	0.449029	0.394139	0.0769231	Chr03	108555032	108555183	peaks453	0	6	342	9.54967	5.23828	0.35522	0.353398	0.198675	39	-112	-91
Chr03	108555144	108555274	peaks1321	0	1	75.88	7.30769	5.04876	0.449029	0.394139	0.0769231	Chr03	56376928	146986090	peaks611	0	1	97.6	2.24913	361.273	0.422819	0.590312	0.897282	130	-52178216	38430816
Chr03	108555144	108555295	peaks1322	0	2	160	7.13245	4.70546	0.449029	0.413244	0.0662252	Chr03	108555032	108555183	peaks453	0	6	342	9.54967	5.23828	0.35522	0.353398	0.198675	39	-112	-112
Chr03	108555144	108555295	peaks1322	0	2	160	7.13245	4.70546	0.449029	0.413244	0.0662252	Chr03	56376928	146986090	peaks611	0	1	97.6	2.24913	361.273	0.422819	0.590312	0.897282	151	-52178216	38430795
Chr03	109655526	109655644	peaks1323	0	1	50	3.49153	1.57709	0.522628	0.24127	0	Chr03	56376928	146986090	peaks611	0	1	97.6	2.24913	361.273	0.422819	0.590312	0.897282	118	-53278598	37330446
Chr03	111022333	111022522	peaks1324	0	1	54	1.42857	1.18698	0.263415	0.136337	0.280423	Chr03	56376928	146986090	peaks611	0	1	97.6	2.24913	361.273	0.422819	0.590312	0.897282	189	-54645405	35963568
Chr03	111657969	111658141	peaks1325	0	4	752	12.9709	4.91489	0.545814	0.231626	0.0116279	Chr03	56376928	146986090	peaks611	0	1	97.6	2.24913	361.273	0.422819	0.590312	0.897282	172	-55281041	35327949
Chr03	111668441	111668835	peaks1326	0	1	85.95	9.63959	10.5555	0.184486	0.234835	0.304569	Chr03	111668439	111668833	peaks456	0	1	87.98	7.34264	8.62748	0.214887	0.0940618	0.385787	392	-2	-2
Chr03	111668441	111668835	peaks1326	0	1	85.95	9.63959	10.5555	0.184486	0.234835	0.304569	Chr03	56376928	146986090	peaks611	0	1	97.6	2.24913	361.273	0.422819	0.590312	0.897282	394	-55291513	35317255
Chr03	112628845	112628956	peaks1327	0	1	81.97	2.48649	0.889021	0.22695	0.390769	0	Chr03	56376928	146986090	peaks611	0	1	97.6	2.24913	361.273	0.422819	0.590312	0.897282	111	-56251917	34357134
Chr03	112628846	112628954	peaks1328	0	1	161.94	2.51852	0.876456	0.228776	0.391437	0	Chr03	56376928	146986090	peaks611	0	1	97.6	2.24913	361.273	0.422819	0.590312	0.897282	108	-56251918	34357136
Chr03	112953282	112953463	peaks1329	0	1	64	6.40884	2.57457	0.43666	0.8925	0.00552486	Chr03	56376928	146986090	peaks611	0	1	97.6	2.24913	361.273	0.422819	0.590312	0.897282	181	-56576354	34032627
Chr03	113664830	113664969	peaks1330	0	2	181.98	10.9281	5.74849	0.65617	0.745228	0.194245	Chr03	56376928	146986090	peaks611	0	1	97.6	2.24913	361.273	0.422819	0.590312	0.897282	139	-57287902	33321121
Chr03	113664832	113664973	peaks1331	0	1	91.98	10.7021	5.76581	0.645489	0.728261	0.191489	Chr03	56376928	146986090	peaks611	0	1	97.6	2.24913	361.273	0.422819	0.590312	0.897282	141	-57287904	33321117
Chr03	113664833	113664970	peaks1332	0	1	175.92	10.7956	5.73011	0.638661	0.744592	0.19708	Chr03	56376928	146986090	peaks611	0	1	97.6	2.24913	361.273	0.422819	0.590312	0.897282	137	-57287905	33321120
Chr03	113684535	113684897	peaks1333	0	1	111.91	5.71547	6.39831	0.48123	0.280081	0.312155	Chr03	56376928	146986090	peaks611	0	1	97.6	2.24913	361.273	0.422819	0.590312	0.897282	362	-57307607	33301193
Chr03	113690344	113690426	peaks1334	0	2	115.9	14.0244	3.16218	0.608466	0.715174	0	Chr03	56376928	146986090	peaks611	0	1	97.6	2.24913	361.273	0.422819	0.590312	0.897282	82	-57313416	33295664
Chr03	113741296	113741975	peaks1335	0	2	90	6.60236	7.73975	0.0527212	0.61648	0.213549	Chr03	56376928	146986090	peaks611	0	1	97.6	2.24913	361.273	0.422819	0.590312	0.897282	679	-57364368	33244115
Chr03	113821502	113821627	peaks1336	0	1	110.94	7.648	6.00567	0.249525	0.276217	0	Chr03	56376928	146986090	peaks611	0	1	97.6	2.24913	361.273	0.422819	0.590312	0.897282	125	-57444574	33164463
Chr03	113951439	113951654	peaks1337	0	2	166	13.8977	11.2634	0.424769	0.508812	0.0139535	Chr03	56376928	146986090	peaks611	0	1	97.6	2.24913	361.273	0.422819	0.590312	0.897282	215	-57574511	33034436
Chr03	113951442	113951657	peaks1338	0	1	80	13.6977	11.241	0.401204	0.51488	0.0139535	Chr03	56376928	146986090	peaks611	0	1	97.6	2.24913	361.273	0.422819	0.590312	0.897282	215	-57574514	33034433
Chr03	113960266	113960602	peaks1339	0	2	42	3.02976	4.7976	0.967742	0.395028	0.526786	Chr03	56376928	146986090	peaks611	0	1	97.6	2.24913	361.273	0.422819	0.590312	0.897282	336	-57583338	33025488
Chr03	114142698	114142871	peaks1340	0	3	281	6.75145	6.44779	0.104153	0.278156	0.433526	Chr03	114142698	114142879	peaks459	0	1	87	6.29834	5.59987	0.168793	0.17255	0.381215	173	0	8
Chr03	114142698	114142871	peaks1340	0	3	281	6.75145	6.44779	0.104153	0.278156	0.433526	Chr03	56376928	146986090	peaks611	0	1	97.6	2.24913	361.273	0.422819	0.590312	0.897282	173	-57765770	32843219
Chr03	114410934	114411110	peaks1341	0	4	212	8.77273	6.008	0.697621	0.254595	0.221591	Chr03	114410936	114411112	peaks461	0	2	102	3.79545	2.16721	0.595937	0.620813	0.221591	174	2	2
Chr03	114410934	114411110	peaks1341	0	4	212	8.77273	6.008	0.697621	0.254595	0.221591	Chr03	56376928	146986090	peaks611	0	1	97.6	2.24913	361.273	0.422819	0.590312	0.897282	176	-58034006	32574980
Chr03	114410938	114411114	peaks1342	0	1	98	8.5625	5.86753	0.657207	0.258961	0.221591	Chr03	114410936	114411112	peaks461	0	2	102	3.79545	2.16721	0.595937	0.620813	0.221591	174	-2	-2
Chr03	114410938	114411114	peaks1342	0	1	98	8.5625	5.86753	0.657207	0.258961	0.221591	Chr03	56376928	146986090	peaks611	0	1	97.6	2.24913	361.273	0.422819	0.590312	0.897282	176	-58034010	32574976
Chr03	114488427	114488674	peaks1343	0	2	117.92	2.19433	2.18077	0.504274	0.453395	0.323887	Chr03	56376928	146986090	peaks611	0	1	97.6	2.24913	361.273	0.422819	0.590312	0.897282	247	-58111499	32497416
Chr03	115233338	115233425	peaks1344	0	1	177.92	5.54023	2.45794	0.886029	0.639257	0	Chr03	56376928	146986090	peaks611	0	1	97.6	2.24913	361.273	0.422819	0.590312	0.897282	87	-58856410	31752665
Chr03	115233338	115233450	peaks1345	0	1	64.97	5.375	2.23657	0.996324	0.793956	0.00892857	Chr03	56376928	146986090	peaks611	0	1	97.6	2.24913	361.273	0.422819	0.590312	0.897282	112	-58856410	31752640
Chr03	115245724	115246369	peaks1346	0	3	24	11.6186	12.2683	0.845367	0.836207	0.16124	Chr03	56376928	146986090	peaks611	0	1	97.6	2.24913	361.273	0.422819	0.590312	0.897282	645	-58868796	31739721
Chr03	115540906	115541086	peaks1347	0	1	91.97	13.2778	6.99369	0.451153	0.572115	0.0777778	Chr03	56376928	146986090	peaks611	0	1	97.6	2.24913	361.273	0.422819	0.590312	0.897282	180	-59163978	31445004
Chr03	115540912	115541079	peaks1348	0	1	197.22	13.1437	7.23289	0.429798	0.533985	0.0838323	Chr03	56376928	146986090	peaks611	0	1	97.6	2.24913	361.273	0.422819	0.590312	0.897282	167	-59163984	31445011
Chr03	115834965	115835110	peaks1349	0	1	78	8.1931	5.61684	0.626712	0.219149	0.234483	Chr03	56376928	146986090	peaks611	0	1	97.6	2.24913	361.273	0.422819	0.590312	0.897282	145	-59458037	31150980
Chr03	115949809	115949976	peaks1350	0	1	98	13.8982	5.79452	0.512432	0.756992	0	Chr03	56376928	146986090	peaks611	0	1	97.6	2.24913	361.273	0.422819	0.590312	0.897282	167	-59572881	31036114
Chr03	116009898	116010431	peaks1351	0	1	9	10.2251	7.80015	0.130208	0.400761	0.236398	Chr03	56376928	146986090	peaks611	0	1	97.6	2.24913	361.273	0.422819	0.590312	0.897282	533	-59632970	30975659
Chr03	116236354	116236495	peaks1352	0	1	107.99	10.4823	7.2117	0.364362	0.230476	0.297872	Chr03	56376928	146986090	peaks611	0	1	97.6	2.24913	361.273	0.422819	0.590312	0.897282	141	-59859426	30749595
Chr03	116539047	116539157	peaks1353	0	2	146	5.9	3.45082	0.835461	0.444837	0	Chr03	56376928	146986090	peaks611	0	1	97.6	2.24913	361.273	0.422819	0.590312	0.897282	110	-60162119	30446933
Chr03	116731972	116732138	peaks1354	0	1	9	1.91566	1.38586	0.338078	0.133381	0.144578	Chr03	56376928	146986090	peaks611	0	1	97.6	2.24913	361.273	0.422819	0.590312	0.897282	166	-60355044	30253952
Chr03	117035675	117035845	peaks1355	0	1	117	5.77647	5.71762	0.510253	0.199216	0.388235	Chr03	56376928	146986090	peaks611	0	1	97.6	2.24913	361.273	0.422819	0.590312	0.897282	170	-60658747	29950245
Chr03	117196684	117196746	peaks1356	0	2	173	15.5806	6.84046	0.373984	0.322107	0.016129	Chr03	56376928	146986090	peaks611	0	1	97.6	2.24913	361.273	0.422819	0.590312	0.897282	62	-60819756	29789344
Chr03	117379201	117379346	peaks1357	0	1	7.98	21.7793	5.06301	0.538402	0.44743	0.00689655	Chr03	56376928	146986090	peaks611	0	1	97.6	2.24913	361.273	0.422819	0.590312	0.897282	145	-61002273	29606744
Chr03	117382671	117382825	peaks1358	0	1	71	10.4026	7.35158	0.501344	0.65641	0.0454545	Chr03	56376928	146986090	peaks611	0	1	97.6	2.24913	361.273	0.422819	0.590312	0.897282	154	-61005743	29603265
Chr03	117382698	117382831	peaks1359	0	2	325.68	11.6692	7.89853	0.465424	0.717813	0.0526316	Chr03	56376928	146986090	peaks611	0	1	97.6	2.24913	361.273	0.422819	0.590312	0.897282	133	-61005770	29603259
Chr03	117384091	117384333	peaks1360	0	1	9	6.45455	7.09964	0.640284	0.103884	0.239669	Chr03	56376928	146986090	peaks611	0	1	97.6	2.24913	361.273	0.422819	0.590312	0.897282	242	-61007163	29601757
Chr03	117384664	117384812	peaks1361	0	2	153	9.16216	5.69145	0.263653	0.312547	0.256757	Chr03	117384660	117384807	peaks468	0	2	162	7.04762	4.48328	0.182233	0.37704	0.258503	143	-4	-5
Chr03	117384664	117384812	peaks1361	0	2	153	9.16216	5.69145	0.263653	0.312547	0.256757	Chr03	56376928	146986090	peaks611	0	1	97.6	2.24913	361.273	0.422819	0.590312	0.897282	148	-61007736	29601278
Chr03	117497756	117498273	peaks1362	0	1	60	6.82979	7.28224	0.948068	0.510638	0.0831721	Chr03	56376928	146986090	peaks611	0	1	97.6	2.24913	361.273	0.422819	0.590312	0.897282	517	-61120828	29487817
Chr03	118042235	118042895	peaks1363	4	2	140	3.95455	3.19864	0.337297	0.330128	0.228788	Chr03	56376928	146986090	peaks611	0	1	97.6	2.24913	361.273	0.422819	0.590312	0.897282	660	-61665307	28943195
Chr03	118042449	118042635	peaks1364	0	1	32.93	4.52151	4.09984	0.154437	0.718385	0.193548	Chr03	56376928	146986090	peaks611	0	1	97.6	2.24913	361.273	0.422819	0.590312	0.897282	186	-61665521	28943455
Chr03	118257315	118257431	peaks1365	0	2	209.48	12.2931	3.77381	0.252603	0.437973	0	Chr03	56376928	146986090	peaks611	0	1	97.6	2.24913	361.273	0.422819	0.590312	0.897282	116	-61880387	28728659
Chr03	118257317	118257430	peaks1366	0	4	820.72	12.2743	3.7066	0.250641	0.439263	0	Chr03	56376928	146986090	peaks611	0	1	97.6	2.24913	361.273	0.422819	0.590312	0.897282	113	-61880389	28728660
Chr03	118257342	118257430	peaks1367	0	4	424	11.4318	3.64566	0.213815	0.378338	0	Chr03	56376928	146986090	peaks611	0	1	97.6	2.24913	361.273	0.422819	0.590312	0.897282	88	-61880414	28728660
Chr03	118257342	118257440	peaks1368	0	2	162	10.6837	4.10723	0.222529	0.414489	0	Chr03	56376928	146986090	peaks611	0	1	97.6	2.24913	361.273	0.422819	0.590312	0.897282	98	-61880414	28728650
Chr03	118365947	118366105	peaks1369	0	1	79.36	7.84177	4.27759	0.289743	0.245218	0.0632911	Chr03	56376928	146986090	peaks611	0	1	97.6	2.24913	361.273	0.422819	0.590312	0.897282	158	-61989019	28619985
Chr03	118708234	118708484	peaks1370	0	1	90	1.708	2.86334	0.496644	0.581756	0.32	Chr03	56376928	146986090	peaks611	0	1	97.6	2.24913	361.273	0.422819	0.590312	0.897282	250	-62331306	28277606
Chr03	119099222	119099316	peaks1371	0	2	160	4.59574	1.53899	0.661562	0.496552	0	Chr03	56376928	146986090	peaks611	0	1	97.6	2.24913	361.273	0.422819	0.590312	0.897282	94	-62722294	27886774
Chr03	119671870	119672055	peaks1372	0	1	25	4.25946	4.64383	0.415825	0.74106	0.313514	Chr03	56376928	146986090	peaks611	0	1	97.6	2.24913	361.273	0.422819	0.590312	0.897282	185	-63294942	27314035
Chr03	119687608	119688014	peaks1373	2	1	126	19.2537	3.71287	0.374883	0.458098	0	Chr03	56376928	146986090	peaks611	0	1	97.6	2.24913	361.273	0.422819	0.590312	0.897282	406	-63310680	27298076
Chr03	119690919	119691071	peaks1374	0	3	425	6.23026	6.48528	0.122105	0.142706	0.513158	Chr03	56376928	146986090	peaks611	0	1	97.6	2.24913	361.273	0.422819	0.590312	0.897282	152	-63313991	27295019
Chr03	119935509	119936423	peaks1375	0	3	218	4.10941	5.62632	0.41299	0.131833	0.443107	Chr03	56376928	146986090	peaks611	0	1	97.6	2.24913	361.273	0.422819	0.590312	0.897282	914	-63558581	27049667
Chr03	120424489	120424547	peaks1376	0	4	172	8.41379	2.2517	0.433778	0.408027	0	Chr03	56376928	146986090	peaks611	0	1	97.6	2.24913	361.273	0.422819	0.590312	0.897282	58	-64047561	26561543
Chr03	120647338	120647469	peaks1377	0	5	463	7.80153	6.12892	0.274371	0.194295	0.374046	Chr03	56376928	146986090	peaks611	0	1	97.6	2.24913	361.273	0.422819	0.590312	0.897282	131	-64270410	26338621
Chr03	120809815	120809835	peaks1378	0	3	27	11.9	0.768115	0.0765273	0.0984692	0	Chr03	56376928	146986090	peaks611	0	1	97.6	2.24913	361.273	0.422819	0.590312	0.897282	20	-64432887	26176255
Chr03	120917603	120918257	peaks1379	0	1	8	4.5581	5.67619	0.242503	0.633721	0.38685	Chr03	56376928	146986090	peaks611	0	1	97.6	2.24913	361.273	0.422819	0.590312	0.897282	654	-64540675	26067833
Chr03	120950202	120950338	peaks1380	0	2	122	8.16912	3.62499	0.376142	0.426651	0	Chr03	56376928	146986090	peaks611	0	1	97.6	2.24913	361.273	0.422819	0.590312	0.897282	136	-64573274	26035752
Chr03	121010466	121010580	peaks1381	1	3	291	4.78947	1.41095	0.62963	0.593052	0	Chr03	56376928	146986090	peaks611	0	1	97.6	2.24913	361.273	0.422819	0.590312	0.897282	114	-64633538	25975510
Chr03	121149066	121149141	peaks1382	0	1	61	13.12	5.04635	0.430635	0.327454	0	Chr03	56376928	146986090	peaks611	0	1	97.6	2.24913	361.273	0.422819	0.590312	0.897282	75	-64772138	25836949
Chr03	121149108	121149153	peaks1383	0	1	67	17.6667	1.53478	0.406027	0.264735	0	Chr03	56376928	146986090	peaks611	0	1	97.6	2.24913	361.273	0.422819	0.590312	0.897282	45	-64772180	25836937
Chr03	121402650	121402684	peaks1384	0	1	8	15.7941	0.404345	0.312391	0.187565	0	Chr03	56376928	146986090	peaks611	0	1	97.6	2.24913	361.273	0.422819	0.590312	0.897282	34	-65025722	25583406
Chr03	121633144	121633325	peaks1385	0	1	74.88	6.21547	2.7698	0.841623	0.282947	0.0662983	Chr03	56376928	146986090	peaks611	0	1	97.6	2.24913	361.273	0.422819	0.590312	0.897282	181	-65256216	25352765
Chr03	121633178	121633325	peaks1386	0	1	111.82	6.61905	2.85079	0.684393	0.282947	0.0816327	Chr03	56376928	146986090	peaks611	0	1	97.6	2.24913	361.273	0.422819	0.590312	0.897282	147	-65256250	25352765
Chr03	121763547	121763727	peaks1387	0	12	1472	12.1111	9.59392	0.235919	0.645233	0.227778	Chr03	56376928	146986090	peaks611	0	1	97.6	2.24913	361.273	0.422819	0.590312	0.897282	180	-65386619	25222363
Chr03	121832810	121832904	peaks1388	0	2	186	11	5.93045	0.490745	0.251032	0.0319149	Chr03	56376928	146986090	peaks611	0	1	97.6	2.24913	361.273	0.422819	0.590312	0.897282	94	-65455882	25153186
Chr03	122163611	122164169	peaks1389	0	2	150	3.14516	2.94734	0.385399	1	0.150538	Chr03	56376928	146986090	peaks611	0	1	97.6	2.24913	361.273	0.422819	0.590312	0.897282	558	-65786683	24821921
Chr03	122225722	122225920	peaks1390	0	1	56	1.84848	1.34738	0.297164	0.440397	0.111111	Chr03	56376928	146986090	peaks611	0	1	97.6	2.24913	361.273	0.422819	0.590312	0.897282	198	-65848794	24760170
Chr03	122232999	122233462	peaks1391	0	2	108	17.1771	7.70872	0.486377	0.422442	0	Chr03	122230320	122278200	peaks606	0	2	232	1.35439	7.07909	0.689189	0.789869	0.782289	463	-2679	44738
Chr03	122232999	122233462	peaks1391	0	2	108	17.1771	7.70872	0.486377	0.422442	0	Chr03	56376928	146986090	peaks611	0	1	97.6	2.24913	361.273	0.422819	0.590312	0.897282	463	-65856071	24752628
Chr03	122247830	122247994	peaks1392	0	1	9	6.9939	4.40135	0.955763	0.467731	0.134146	Chr03	122230320	122278200	peaks606	0	2	232	1.35439	7.07909	0.689189	0.789869	0.782289	164	-17510	30206
Chr03	122247830	122247994	peaks1392	0	1	9	6.9939	4.40135	0.955763	0.467731	0.134146	Chr03	56376928	146986090	peaks611	0	1	97.6	2.24913	361.273	0.422819	0.590312	0.897282	164	-65870902	24738096
Chr03	122313858	122313992	peaks1393	0	1	55	1.76866	0.558706	0.645038	0.278418	0.0671642	Chr03	56376928	146986090	peaks611	0	1	97.6	2.24913	361.273	0.422819	0.590312	0.897282	134	-65936930	24672098
Chr03	123217363	123217509	peaks1394	0	3	285	8.27397	5.08896	0.231625	0.210383	0.157534	Chr03	56376928	146986090	peaks611	0	1	97.6	2.24913	361.273	0.422819	0.590312	0.897282	146	-66840435	23768581
Chr03	123326100	123326262	peaks1395	0	1	101	7.48765	8.04558	0.25885	0.344108	0.475309	Chr03	56376928	146986090	peaks611	0	1	97.6	2.24913	361.273	0.422819	0.590312	0.897282	162	-66949172	23659828
Chr03	123542102	123542351	peaks1396	0	1	8	11.0602	6.60172	0.470033	0.827942	0.0883534	Chr03	56376928	146986090	peaks611	0	1	97.6	2.24913	361.273	0.422819	0.590312	0.897282	249	-67165174	23443739
Chr03	123693113	123693189	peaks1397	0	1	40	4.60526	1.19295	0.461133	0.556439	0	Chr03	56376928	146986090	peaks611	0	1	97.6	2.24913	361.273	0.422819	0.590312	0.897282	76	-67316185	23292901
Chr03	123693113	123693195	peaks1398	0	1	80	4.4878	1.22219	0.484848	0.579528	0	Chr03	56376928	146986090	peaks611	0	1	97.6	2.24913	361.273	0.422819	0.590312	0.897282	82	-67316185	23292895
Chr03	123870782	123870935	peaks1399	0	2	255.48	9	3.32548	0.302216	0.370725	0	Chr03	56376928	146986090	peaks611	0	1	97.6	2.24913	361.273	0.422819	0.590312	0.897282	153	-67493854	23115155
Chr03	123876315	123876458	peaks1400	0	1	99	9.93007	9.30798	0.295367	0.402267	0.384615	Chr03	123876315	123876475	peaks480	0	2	150	3.3125	2.49296	0.252481	0.525	0.31875	143	0	17
Chr03	123876315	123876458	peaks1400	0	1	99	9.93007	9.30798	0.295367	0.402267	0.384615	Chr03	56376928	146986090	peaks611	0	1	97.6	2.24913	361.273	0.422819	0.590312	0.897282	143	-67499387	23109632
Chr03	124054589	124054831	peaks1401	0	2	18	17.5083	6.1572	0.962583	0.65625	0.0247934	Chr03	56376928	146986090	peaks611	0	1	97.6	2.24913	361.273	0.422819	0.590312	0.897282	242	-67677661	22931259
Chr03	124122407	124122569	peaks1402	0	2	220.6	10.8889	6.74674	0.605743	0.205116	0.117284	Chr03	56376928	146986090	peaks611	0	1	97.6	2.24913	361.273	0.422819	0.590312	0.897282	162	-67745479	22863521
Chr03	124122418	124122580	peaks1403	0	1	99.68	11.3025	7.04316	0.534097	0.215824	0.117284	Chr03	56376928	146986090	peaks611	0	1	97.6	2.24913	361.273	0.422819	0.590312	0.897282	162	-67745490	22863510
Chr03	124249539	124249717	peaks1404	0	1	24	2.30899	1.53975	0.324324	0.191047	0.179775	Chr03	56376928	146986090	peaks611	0	1	97.6	2.24913	361.273	0.422819	0.590312	0.897282	178	-67872611	22736373
Chr03	124504763	124504964	peaks1405	1	1	54	3.04975	1.67139	0.75644	0.360697	0.079602	Chr03	56376928	146986090	peaks611	0	1	97.6	2.24913	361.273	0.422819	0.590312	0.897282	201	-68127835	22481126
Chr03	124504775	124504946	peaks1406	0	2	126	3.2924	1.68478	0.756881	0.380675	0.0935673	Chr03	56376928	146986090	peaks611	0	1	97.6	2.24913	361.273	0.422819	0.590312	0.897282	171	-68127847	22481144
Chr03	124541408	124541683	peaks1407	0	2	28	2.95273	4.91838	0.488029	0.710784	0.32	Chr03	56376928	146986090	peaks611	0	1	97.6	2.24913	361.273	0.422819	0.590312	0.897282	275	-68164480	22444407
Chr03	124751696	124751850	peaks1408	0	2	218	5.70779	6.61062	0.187222	0.151418	0.506494	Chr03	56376928	146986090	peaks611	0	1	97.6	2.24913	361.273	0.422819	0.590312	0.897282	154	-68374768	22234240
Chr03	124873715	124873845	peaks1409	0	1	77.96	76.3308	136.494	0.907488	0.814945	0	Chr03	124873718	124873845	peaks486	0	1	74.98	64.7087	115.259	0.88047	0.820029	0.141732	127	3	0
Chr03	124873715	124873845	peaks1409	0	1	77.96	76.3308	136.494	0.907488	0.814945	0	Chr03	56376928	146986090	peaks611	0	1	97.6	2.24913	361.273	0.422819	0.590312	0.897282	130	-68496787	22112245
Chr03	124873718	124873845	peaks1410	0	1	74.98	78.0315	137.642	0.906526	0.814945	0	Chr03	56376928	146986090	peaks611	0	1	97.6	2.24913	361.273	0.422819	0.590312	0.897282	127	-68496790	22112245
Chr03	125178475	125178624	peaks1411	2	1	74	7.94631	3.91655	0.60327	0.589011	0.0268456	Chr03	125178479	125178628	peaks487	0	1	70	6.12081	5.78579	0.406126	0.855153	0.120805	145	4	4
Chr03	125178475	125178624	peaks1411	2	1	74	7.94631	3.91655	0.60327	0.589011	0.0268456	Chr03	56376928	146986090	peaks611	0	1	97.6	2.24913	361.273	0.422819	0.590312	0.897282	149	-68801547	21807466
Chr03	125194929	125195079	peaks1412	0	4	356	17.5333	9.79841	0.337566	0.623362	0	Chr03	56376928	146986090	peaks611	0	1	97.6	2.24913	361.273	0.422819	0.590312	0.897282	150	-68818001	21791011
Chr03	125220222	125220376	peaks1413	0	2	189.88	17.7273	7.80549	0.26332	0.374629	0.038961	Chr03	56376928	146986090	peaks611	0	1	97.6	2.24913	361.273	0.422819	0.590312	0.897282	154	-68843294	21765714
Chr03	125220238	125220380	peaks1414	0	2	182	17.6268	8.19104	0.270231	0.378929	0.0422535	Chr03	56376928	146986090	peaks611	0	1	97.6	2.24913	361.273	0.422819	0.590312	0.897282	142	-68843310	21765710
Chr03	125342980	125343107	peaks1415	0	1	102	5.53543	5.04436	0.131549	0.153846	0.0944882	Chr03	56376928	146986090	peaks611	0	1	97.6	2.24913	361.273	0.422819	0.590312	0.897282	127	-68966052	21642983
Chr03	125858925	125859370	peaks1416	0	1	103	6.09438	8.08634	0.499832	0.392954	0.301124	Chr03	56376928	146986090	peaks611	0	1	97.6	2.24913	361.273	0.422819	0.590312	0.897282	445	-69481997	21126720
Chr03	126235058	126235200	peaks1417	0	1	80	12.6197	6.63721	0.451712	0.571749	0	Chr03	56376928	146986090	peaks611	0	1	97.6	2.24913	361.273	0.422819	0.590312	0.897282	142	-69858130	20750890
Chr03	126235080	126235197	peaks1418	0	4	510	10.3504	4.18037	0.337209	0.562918	0	Chr03	56376928	146986090	peaks611	0	1	97.6	2.24913	361.273	0.422819	0.590312	0.897282	117	-69858152	20750893
Chr03	126255523	126255709	peaks1419	1	4	231.52	9.3871	5.38723	0.497429	0.397622	0.0537634	Chr03	56376928	146986090	peaks611	0	1	97.6	2.24913	361.273	0.422819	0.590312	0.897282	186	-69878595	20730381
Chr03	126255542	126255727	peaks1420	0	2	23.81	8.72432	4.82613	0.363636	0.448343	0.0540541	Chr03	56376928	146986090	peaks611	0	1	97.6	2.24913	361.273	0.422819	0.590312	0.897282	185	-69878614	20730363
Chr03	126789979	126790049	peaks1421	0	1	8	2	0	0.131951	0.291667	0	Chr03	56376928	146986090	peaks611	0	1	97.6	2.24913	361.273	0.422819	0.590312	0.897282	70	-70413051	20196041
Chr03	126846943	126847112	peaks1422	0	2	189.4	17.4615	9.95196	0.304657	0.359949	0	Chr03	126846928	126847096	peaks492	0	1	66	7.20833	5.58575	0.282617	0.390549	0.291667	153	-15	-16
Chr03	126846943	126847112	peaks1422	0	2	189.4	17.4615	9.95196	0.304657	0.359949	0	Chr03	56376928	146986090	peaks611	0	1	97.6	2.24913	361.273	0.422819	0.590312	0.897282	169	-70470015	20138978
Chr03	127172704	127172901	peaks1423	0	3	272.97	9.71066	7.42492	0.317271	0.518843	0	Chr03	56376928	146986090	peaks611	0	1	97.6	2.24913	361.273	0.422819	0.590312	0.897282	197	-70795776	19813189
Chr03	127211353	127211457	peaks1424	0	1	58	16.9038	5.12445	0.767155	0.61782	0	Chr03	56376928	146986090	peaks611	0	1	97.6	2.24913	361.273	0.422819	0.590312	0.897282	104	-70834425	19774633
Chr03	127233762	127233919	peaks1425	0	1	57	2.3121	1.28615	0.131124	0.137989	0.152866	Chr03	56376928	146986090	peaks611	0	1	97.6	2.24913	361.273	0.422819	0.590312	0.897282	157	-70856834	19752171
Chr03	127234564	127234730	peaks1426	0	2	137.92	6.6506	5.16343	0.528352	0.674242	0.198795	Chr03	127234582	127234764	peaks493	0	1	63	7.15385	4.04351	0.780132	0.5893	0.192308	148	18	34
Chr03	127234564	127234730	peaks1426	0	2	137.92	6.6506	5.16343	0.528352	0.674242	0.198795	Chr03	127234585	127234767	peaks494	0	2	180	7.15385	4.0258	0.818801	0.601101	0.192308	145	21	37
Chr03	127234564	127234730	peaks1426	0	2	137.92	6.6506	5.16343	0.528352	0.674242	0.198795	Chr03	56376928	146986090	peaks611	0	1	97.6	2.24913	361.273	0.422819	0.590312	0.897282	166	-70857636	19751360
Chr03	127234585	127234747	peaks1427	0	1	160	6.53704	5.25538	0.818182	0.72296	0.197531	Chr03	127234582	127234764	peaks493	0	1	63	7.15385	4.04351	0.780132	0.5893	0.192308	162	-3	17
Chr03	127234585	127234747	peaks1427	0	1	160	6.53704	5.25538	0.818182	0.72296	0.197531	Chr03	127234585	127234767	peaks494	0	2	180	7.15385	4.0258	0.818801	0.601101	0.192308	162	0	20
Chr03	127234585	127234747	peaks1427	0	1	160	6.53704	5.25538	0.818182	0.72296	0.197531	Chr03	56376928	146986090	peaks611	0	1	97.6	2.24913	361.273	0.422819	0.590312	0.897282	162	-70857657	19751343
Chr03	127389561	127389781	peaks1428	0	9	459	28.7045	19.1641	0.232026	0.286696	0.131818	Chr03	56376928	146986090	peaks611	0	1	97.6	2.24913	361.273	0.422819	0.590312	0.897282	220	-71012633	19596309
Chr03	127542475	127542622	peaks1429	0	2	198	12.0068	9.64506	0.260249	0.316316	0.0272109	Chr03	56376928	146986090	peaks611	0	1	97.6	2.24913	361.273	0.422819	0.590312	0.897282	147	-71165547	19443468
Chr03	127547496	127547797	peaks1430	0	1	8	13.8505	7.23049	0.321166	0.567462	0.0398671	Chr03	56376928	146986090	peaks611	0	1	97.6	2.24913	361.273	0.422819	0.590312	0.897282	301	-71170568	19438293
Chr03	127609098	127609312	peaks1431	0	2	142	11.4065	6.99921	0.912848	0.301562	0	Chr03	56376928	146986090	peaks611	0	1	97.6	2.24913	361.273	0.422819	0.590312	0.897282	214	-71232170	19376778
Chr03	127609098	127609584	peaks1432	4	5	365	12.5247	5.68718	0.912848	0.776758	0	Chr03	56376928	146986090	peaks611	0	1	97.6	2.24913	361.273	0.422819	0.590312	0.897282	486	-71232170	19376506
Chr03	127874738	127875094	peaks1433	0	2	81	1.66854	2.63132	0.566421	0.374587	0.426966	Chr03	56376928	146986090	peaks611	0	1	97.6	2.24913	361.273	0.422819	0.590312	0.897282	356	-71497810	19110996
Chr03	127978432	127980030	peaks1434	0	1	58	8.58573	7.75363	0.295266	0.273329	0.272841	Chr03	56376928	146986090	peaks611	0	1	97.6	2.24913	361.273	0.422819	0.590312	0.897282	1598	-71601504	19006060
Chr03	127993847	127993988	peaks1435	0	1	85	4.51064	3.53828	0.0870516	0.336108	0.333333	Chr03	127993828	127993975	peaks496	0	1	94	12.1224	10.6445	0.318455	0.561185	0.319728	128	-19	-13
Chr03	127993847	127993988	peaks1435	0	1	85	4.51064	3.53828	0.0870516	0.336108	0.333333	Chr03	56376928	146986090	peaks611	0	1	97.6	2.24913	361.273	0.422819	0.590312	0.897282	141	-71616919	18992102
Chr03	128024619	128024767	peaks1436	1	1	83	11.3514	6.12468	0.391053	0.299439	0	Chr03	56376928	146986090	peaks611	0	1	97.6	2.24913	361.273	0.422819	0.590312	0.897282	148	-71647691	18961323
Chr03	128024625	128024744	peaks1437	0	1	106	10.2269	5.64412	0.407084	0.240073	0	Chr03	56376928	146986090	peaks611	0	1	97.6	2.24913	361.273	0.422819	0.590312	0.897282	119	-71647697	18961346
Chr03	128024625	128024753	peaks1438	0	1	97	10.7734	5.80169	0.407084	0.260277	0	Chr03	56376928	146986090	peaks611	0	1	97.6	2.24913	361.273	0.422819	0.590312	0.897282	128	-71647697	18961337
Chr03	128024625	128024763	peaks1439	0	1	87	11.442	6.07802	0.407084	0.288345	0	Chr03	56376928	146986090	peaks611	0	1	97.6	2.24913	361.273	0.422819	0.590312	0.897282	138	-71647697	18961327
Chr03	128025506	128025628	peaks1440	0	1	96	15.4016	5.80229	0.472733	0.319703	0	Chr03	56376928	146986090	peaks611	0	1	97.6	2.24913	361.273	0.422819	0.590312	0.897282	122	-71648578	18960462
Chr03	128066993	128067173	peaks1441	0	4	79.8	10.8333	4.73228	0.440168	0.477612	0	Chr03	56376928	146986090	peaks611	0	1	97.6	2.24913	361.273	0.422819	0.590312	0.897282	180	-71690065	18918917
Chr03	128847910	128848217	peaks1442	0	2	17.98	7.9544	2.76516	0.405116	0.294695	0	Chr03	56376928	146986090	peaks611	0	1	97.6	2.24913	361.273	0.422819	0.590312	0.897282	307	-72470982	18137873
Chr03	129026265	129026418	peaks1443	0	2	77	12.0523	7.75759	0.294991	0.367683	0.156863	Chr03	56376928	146986090	peaks611	0	1	97.6	2.24913	361.273	0.422819	0.590312	0.897282	153	-72649337	17959672
Chr03	129281053	129281224	peaks1444	6	6	1247.88	12.1637	9.58905	0.582719	0.605042	0	Chr03	129281060	129281226	peaks498	0	1	102	5.99398	7.19647	0.405492	0.642857	0.451807	164	7	2
Chr03	129281053	129281224	peaks1444	6	6	1247.88	12.1637	9.58905	0.582719	0.605042	0	Chr03	56376928	146986090	peaks611	0	1	97.6	2.24913	361.273	0.422819	0.590312	0.897282	171	-72904125	17704866
Chr03	129281062	129281233	peaks1445	0	6	570	12.5965	9.82334	0.511475	0.688142	0	Chr03	129281060	129281226	peaks498	0	1	102	5.99398	7.19647	0.405492	0.642857	0.451807	164	-2	-7
Chr03	129281062	129281233	peaks1445	0	6	570	12.5965	9.82334	0.511475	0.688142	0	Chr03	56376928	146986090	peaks611	0	1	97.6	2.24913	361.273	0.422819	0.590312	0.897282	171	-72904134	17704857
Chr03	129347991	129348172	peaks1446	0	2	104	10.3204	4.46188	0.628218	0.386256	0.0165746	Chr03	129348027	129348210	peaks499	0	1	53	4.54645	2.03971	0.339983	0.164341	0.131148	145	36	38
Chr03	129347991	129348172	peaks1446	0	2	104	10.3204	4.46188	0.628218	0.386256	0.0165746	Chr03	56376928	146986090	peaks611	0	1	97.6	2.24913	361.273	0.422819	0.590312	0.897282	181	-72971063	17637918
Chr03	129631460	129634562	peaks1447	0	2	215.92	5.75371	9.83244	0.517166	0.751142	0.419729	Chr03	56376928	146986090	peaks611	0	1	97.6	2.24913	361.273	0.422819	0.590312	0.897282	3102	-73254532	17351528
Chr03	129726173	129726747	peaks1448	0	1	7.97	11.3345	11.2638	0.312447	0.0748879	0.228223	Chr03	56376928	146986090	peaks611	0	1	97.6	2.24913	361.273	0.422819	0.590312	0.897282	574	-73349245	17259343
Chr03	129734830	129734949	peaks1449	0	2	160	6.23529	3.71621	0.532766	0.313458	0.193277	Chr03	56376928	146986090	peaks611	0	1	97.6	2.24913	361.273	0.422819	0.590312	0.897282	119	-73357902	17251141
Chr03	129852865	129853016	peaks1450	0	2	134	10.0066	6.57559	0.634684	0.352793	0.225166	Chr03	56376928	146986090	peaks611	0	1	97.6	2.24913	361.273	0.422819	0.590312	0.897282	151	-73475937	17133074
Chr03	129929090	129929227	peaks1451	0	2	178	20.073	11.438	0.352785	0.369851	0.0948905	Chr03	129929085	129929226	peaks504	0	2	195.98	8.22695	6.09775	0.565693	0.280022	0.035461	136	-5	-1
Chr03	129929090	129929227	peaks1451	0	2	178	20.073	11.438	0.352785	0.369851	0.0948905	Chr03	56376928	146986090	peaks611	0	1	97.6	2.24913	361.273	0.422819	0.590312	0.897282	137	-73552162	17056863
Chr03	129941743	129941850	peaks1452	0	1	57	11.6355	3.28518	0.62339	0.805304	0	Chr03	56376928	146986090	peaks611	0	1	97.6	2.24913	361.273	0.422819	0.590312	0.897282	107	-73564815	17044240
Chr03	129941801	129941893	peaks1453	0	1	61	7.8913	5.16564	0.356757	0.517463	0	Chr03	56376928	146986090	peaks611	0	1	97.6	2.24913	361.273	0.422819	0.590312	0.897282	92	-73564873	17044197
Chr03	130204253	130204511	peaks1454	0	1	55	2.95736	5.46111	0.560502	0.367677	0.294574	Chr03	56376928	146986090	peaks611	0	1	97.6	2.24913	361.273	0.422819	0.590312	0.897282	258	-73827325	16781579
Chr03	130204265	130204511	peaks1455	0	1	43	2.95122	5.59232	0.541304	0.367677	0.308943	Chr03	56376928	146986090	peaks611	0	1	97.6	2.24913	361.273	0.422819	0.590312	0.897282	246	-73827337	16781579
Chr03	130227889	130228162	peaks1456	2	2	244	4.22711	5.51452	0.757116	0.671698	0.399267	Chr03	56376928	146986090	peaks611	0	1	97.6	2.24913	361.273	0.422819	0.590312	0.897282	273	-73850961	16757928
Chr03	130227915	130228188	peaks1457	0	2	70	3.86813	5.16513	0.582692	0.829787	0.399267	Chr03	56376928	146986090	peaks611	0	1	97.6	2.24913	361.273	0.422819	0.590312	0.897282	273	-73850987	16757902
Chr03	130242062	130242112	peaks1458	0	3	24	15.16	12.4746	0.298896	0.201328	0	Chr03	56376928	146986090	peaks611	0	1	97.6	2.24913	361.273	0.422819	0.590312	0.897282	50	-73865134	16743978
Chr03	130250910	130251347	peaks1459	0	4	264	12.135	9.54419	0.586078	0.634043	0.0526316	Chr03	56376928	146986090	peaks611	0	1	97.6	2.24913	361.273	0.422819	0.590312	0.897282	437	-73873982	16734743
Chr03	130370186	130370330	peaks1460	0	2	165.8	11.4931	7.49722	0.932764	0.294059	0.152778	Chr03	56376928	146986090	peaks611	0	1	97.6	2.24913	361.273	0.422819	0.590312	0.897282	144	-73993258	16615760
Chr03	130572285	130572488	peaks1461	0	1	237	5.15271	6.42435	0.287476	0.345369	0.497537	Chr03	56376928	146986090	peaks611	0	1	97.6	2.24913	361.273	0.422819	0.590312	0.897282	203	-74195357	16413602
Chr03	130608656	130608713	peaks1462	0	2	82	19.8947	4.66297	0.411615	0.24679	0	Chr03	56376928	146986090	peaks611	0	1	97.6	2.24913	361.273	0.422819	0.590312	0.897282	57	-74231728	16377377
Chr03	130608658	130608738	peaks1463	0	2	122	21.025	4.59884	0.604601	0.379513	0	Chr03	56376928	146986090	peaks611	0	1	97.6	2.24913	361.273	0.422819	0.590312	0.897282	80	-74231730	16377352
Chr03	130616775	130616866	peaks1464	0	1	8	3.03297	1.66047	0.269006	0.297414	0	Chr03	56376928	146986090	peaks611	0	1	97.6	2.24913	361.273	0.422819	0.590312	0.897282	91	-74239847	16369224
Chr03	130625183	130625291	peaks1465	0	1	48	4.28704	1.05454	0.2155	0.244296	0	Chr03	56376928	146986090	peaks611	0	1	97.6	2.24913	361.273	0.422819	0.590312	0.897282	108	-74248255	16360799
Chr03	130625216	130625248	peaks1466	0	1	27.99	5.40625	0.491132	0.0904339	0.0947426	0	Chr03	56376928	146986090	peaks611	0	1	97.6	2.24913	361.273	0.422819	0.590312	0.897282	32	-74248288	16360842
Chr03	130760747	130760845	peaks1467	0	1	8	11.6122	3.04266	0.443146	0.589637	0	Chr03	56376928	146986090	peaks611	0	1	97.6	2.24913	361.273	0.422819	0.590312	0.897282	98	-74383819	16225245
Chr03	130852626	130852836	peaks1468	0	1	65	4.13333	1.37714	0.506834	0.506614	0	Chr03	56376928	146986090	peaks611	0	1	97.6	2.24913	361.273	0.422819	0.590312	0.897282	210	-74475698	16133254
Chr03	130917061	130917196	peaks1469	0	1	252.72	12.4296	4.36576	0.415638	0.406088	0.00740741	Chr03	130917061	130917231	peaks515	0	1	70.64	3.55882	2.37624	0.164119	0.152515	0.0941176	135	0	35
Chr03	130917061	130917196	peaks1469	0	1	252.72	12.4296	4.36576	0.415638	0.406088	0.00740741	Chr03	130917061	130917240	peaks516	0	1	61.69	3.69274	2.42899	0.164119	0.159091	0.0893855	135	0	44
Chr03	130917061	130917196	peaks1469	0	1	252.72	12.4296	4.36576	0.415638	0.406088	0.00740741	Chr03	56376928	146986090	peaks611	0	1	97.6	2.24913	361.273	0.422819	0.590312	0.897282	135	-74540133	16068894
Chr03	130917061	130917202	peaks1470	0	1	99.5	12.4539	4.27341	0.415638	0.407672	0.0070922	Chr03	130917061	130917231	peaks515	0	1	70.64	3.55882	2.37624	0.164119	0.152515	0.0941176	141	0	29
Chr03	130917061	130917202	peaks1470	0	1	99.5	12.4539	4.27341	0.415638	0.407672	0.0070922	Chr03	130917061	130917240	peaks516	0	1	61.69	3.69274	2.42899	0.164119	0.159091	0.0893855	141	0	38
Chr03	130917061	130917202	peaks1470	0	1	99.5	12.4539	4.27341	0.415638	0.407672	0.0070922	Chr03	56376928	146986090	peaks611	0	1	97.6	2.24913	361.273	0.422819	0.590312	0.897282	141	-74540133	16068888
Chr03	130917061	130917205	peaks1471	0	1	95.52	12.4444	4.22916	0.415638	0.407492	0.00694444	Chr03	130917061	130917231	peaks515	0	1	70.64	3.55882	2.37624	0.164119	0.152515	0.0941176	144	0	26
Chr03	130917061	130917205	peaks1471	0	1	95.52	12.4444	4.22916	0.415638	0.407492	0.00694444	Chr03	130917061	130917240	peaks516	0	1	61.69	3.69274	2.42899	0.164119	0.159091	0.0893855	144	0	35
Chr03	130917061	130917205	peaks1471	0	1	95.52	12.4444	4.22916	0.415638	0.407492	0.00694444	Chr03	56376928	146986090	peaks611	0	1	97.6	2.24913	361.273	0.422819	0.590312	0.897282	144	-74540133	16068885
Chr03	130917061	130917218	peaks1472	0	1	83.58	12.3631	4.06187	0.415638	0.405963	0.00636943	Chr03	130917061	130917231	peaks515	0	1	70.64	3.55882	2.37624	0.164119	0.152515	0.0941176	157	0	13
Chr03	130917061	130917218	peaks1472	0	1	83.58	12.3631	4.06187	0.415638	0.405963	0.00636943	Chr03	130917061	130917240	peaks516	0	1	61.69	3.69274	2.42899	0.164119	0.159091	0.0893855	157	0	22
Chr03	130917061	130917218	peaks1472	0	1	83.58	12.3631	4.06187	0.415638	0.405963	0.00636943	Chr03	56376928	146986090	peaks611	0	1	97.6	2.24913	361.273	0.422819	0.590312	0.897282	157	-74540133	16068872
Chr03	131045670	131045795	peaks1473	0	1	8	14.632	3.43985	0.356758	0.676056	0	Chr03	56376928	146986090	peaks611	0	1	97.6	2.24913	361.273	0.422819	0.590312	0.897282	125	-74668742	15940295
Chr03	131128303	131128492	peaks1474	0	4	43.64	6.92063	2.32517	0.55386	0.511658	0	Chr03	56376928	146986090	peaks611	0	1	97.6	2.24913	361.273	0.422819	0.590312	0.897282	189	-74751375	15857598
Chr03	131214829	131215017	peaks1475	0	2	120	9.55319	6.58999	0.20347	0.465257	0.244681	Chr03	56376928	146986090	peaks611	0	1	97.6	2.24913	361.273	0.422819	0.590312	0.897282	188	-74837901	15771073
Chr03	131214841	131215027	peaks1476	0	2	100	9.3871	6.50646	0.183541	0.493732	0.247312	Chr03	56376928	146986090	peaks611	0	1	97.6	2.24913	361.273	0.422819	0.590312	0.897282	186	-74837913	15771063
Chr03	131383923	131385342	peaks1477	0	1	116	1.91825	3.86091	0.542755	0.648849	0.719521	Chr03	56376928	146986090	peaks611	0	1	97.6	2.24913	361.273	0.422819	0.590312	0.897282	1419	-75006995	15600748
Chr03	131577788	131578091	peaks1478	0	6	54	19.1353	24.2558	0.4734	0.105899	0.122112	Chr03	56376928	146986090	peaks611	0	1	97.6	2.24913	361.273	0.422819	0.590312	0.897282	303	-75200860	15407999
Chr03	131687546	131687821	peaks1479	6	42	3672	47.2327	7.12718	0.64116	0.933011	0	Chr03	56376928	146986090	peaks611	0	1	97.6	2.24913	361.273	0.422819	0.590312	0.897282	275	-75310618	15298269
Chr03	131829733	131829902	peaks1480	0	1	88	5.40828	3.00377	0.316764	0.788423	0.0769231	Chr03	56376928	146986090	peaks611	0	1	97.6	2.24913	361.273	0.422819	0.590312	0.897282	169	-75452805	15156188
Chr03	132008194	132008390	peaks1481	0	1	231	3.10204	3.51089	0.118056	0.696343	0.193878	Chr03	56376928	146986090	peaks611	0	1	97.6	2.24913	361.273	0.422819	0.590312	0.897282	196	-75631266	14977700
Chr03	132369613	132369714	peaks1482	0	2	189	3.44554	1.16445	0.577889	0.459893	0	Chr03	56376928	146986090	peaks611	0	1	97.6	2.24913	361.273	0.422819	0.590312	0.897282	101	-75992685	14616376
Chr03	132475104	132475555	peaks1483	0	2	15.88	8.71397	7.8294	0.471655	0.342591	0.0953437	Chr03	56376928	146986090	peaks611	0	1	97.6	2.24913	361.273	0.422819	0.590312	0.897282	451	-76098176	14510535
Chr03	132518700	132518824	peaks1484	0	1	82	7.41935	4.17384	0.30371	0.527663	0.193548	Chr03	56376928	146986090	peaks611	0	1	97.6	2.24913	361.273	0.422819	0.590312	0.897282	124	-76141772	14467266
Chr03	132646522	132646665	peaks1485	0	1	88	14.3217	9.31395	0.5463	0.645499	0	Chr03	132646514	132646665	peaks523	0	1	80	12.0397	7.26771	0.659849	0.942857	0.218543	143	-8	0
Chr03	132646522	132646665	peaks1485	0	1	88	14.3217	9.31395	0.5463	0.645499	0	Chr03	56376928	146986090	peaks611	0	1	97.6	2.24913	361.273	0.422819	0.590312	0.897282	143	-76269594	14339425
Chr03	132651608	132651709	peaks1486	0	1	102.99	13.6634	10.0092	0.617901	0.397406	0	Chr03	56376928	146986090	peaks611	0	1	97.6	2.24913	361.273	0.422819	0.590312	0.897282	101	-76274680	14334381
Chr03	132652224	132652379	peaks1487	8	4	387.04	11.8581	7.7804	0.332993	0.299652	0.2	Chr03	56376928	146986090	peaks611	0	1	97.6	2.24913	361.273	0.422819	0.590312	0.897282	155	-76275296	14333711
Chr03	132652233	132652379	peaks1488	8	4	351.92	12.3904	7.70463	0.335454	0.299652	0.212329	Chr03	56376928	146986090	peaks611	0	1	97.6	2.24913	361.273	0.422819	0.590312	0.897282	146	-76275305	14333711
Chr03	132652246	132652374	peaks1489	0	2	104	12.8516	7.81534	0.355927	0.300655	0.242188	Chr03	56376928	146986090	peaks611	0	1	97.6	2.24913	361.273	0.422819	0.590312	0.897282	128	-76275318	14333716
Chr03	132652258	132652431	peaks1490	0	8	496	12.1329	7.20867	0.366147	0.279499	0.213873	Chr03	56376928	146986090	peaks611	0	1	97.6	2.24913	361.273	0.422819	0.590312	0.897282	173	-76275330	14333659
Chr03	132664888	132665046	peaks1491	0	1	64	4.4557	4.60269	0.507279	0.434532	0.253165	Chr03	56376928	146986090	peaks611	0	1	97.6	2.24913	361.273	0.422819	0.590312	0.897282	158	-76287960	14321044
Chr03	132713382	132713555	peaks1492	0	2	90	3.90173	3.51983	0.226138	0.197354	0.121387	Chr03	56376928	146986090	peaks611	0	1	97.6	2.24913	361.273	0.422819	0.590312	0.897282	173	-76336454	14272535
Chr03	132845392	132845599	peaks1493	0	1	38	1.01449	1.16087	0.132883	0.11358	0.521739	Chr03	56376928	146986090	peaks611	0	1	97.6	2.24913	361.273	0.422819	0.590312	0.897282	207	-76468464	14140491
Chr03	132957547	132957662	peaks1494	0	2	96	9.48696	0.990083	0.638514	0.591566	0	Chr03	56376928	146986090	peaks611	0	1	97.6	2.24913	361.273	0.422819	0.590312	0.897282	115	-76580619	14028428
Chr03	132987140	132987449	peaks1495	0	6	246	6.97411	7.63101	0.105602	0.727983	0.407767	Chr03	56376928	146986090	peaks611	0	1	97.6	2.24913	361.273	0.422819	0.590312	0.897282	309	-76610212	13998641
Chr03	133059733	133059891	peaks1496	0	2	210.66	11.4114	7.58924	0.3845	0.497754	0.158228	Chr03	56376928	146986090	peaks611	0	1	97.6	2.24913	361.273	0.422819	0.590312	0.897282	158	-76682805	13926199
Chr03	133190289	133190401	peaks1497	0	4	339.68	12.8036	5.82764	0.240547	0.646524	0	Chr03	133190268	133190402	peaks526	0	2	156	10.9552	7.49912	0.418732	0.74333	0.149254	112	-21	1
Chr03	133190289	133190401	peaks1497	0	4	339.68	12.8036	5.82764	0.240547	0.646524	0	Chr03	56376928	146986090	peaks611	0	1	97.6	2.24913	361.273	0.422819	0.590312	0.897282	112	-76813361	13795689
Chr03	133199066	133200673	peaks1498	0	2	44	5.25264	7.8062	0.324603	0.712991	0.107654	Chr03	56376928	146986090	peaks611	0	1	97.6	2.24913	361.273	0.422819	0.590312	0.897282	1607	-76822138	13785417
Chr03	133205609	133205781	peaks1499	0	4	300	8.40698	6.01428	0.419322	0.168913	0.238372	Chr03	56376928	146986090	peaks611	0	1	97.6	2.24913	361.273	0.422819	0.590312	0.897282	172	-76828681	13780309
Chr03	133209938	133209996	peaks1500	0	4	323	55.1207	3.68163	0.496737	0.703256	0	Chr03	133209938	133209998	peaks527	0	5	406	25.3167	5.59313	0.483142	0.793626	0	58	0	2
Chr03	133209938	133209996	peaks1500	0	4	323	55.1207	3.68163	0.496737	0.703256	0	Chr03	56376928	146986090	peaks611	0	1	97.6	2.24913	361.273	0.422819	0.590312	0.897282	58	-76833010	13776094
Chr03	133209938	133209998	peaks1501	0	3	203	54.7167	4.41245	0.510099	0.727938	0	Chr03	56376928	146986090	peaks611	0	1	97.6	2.24913	361.273	0.422819	0.590312	0.897282	60	-76833010	13776092
Chr03	133336981	133337210	peaks1502	0	1	8	3.21397	5.32216	0.170718	0.0075188	0.427948	Chr03	56376928	146986090	peaks611	0	1	97.6	2.24913	361.273	0.422819	0.590312	0.897282	229	-76960053	13648880
Chr03	133405666	133406033	peaks1503	0	10	138.86	7.16894	7.67592	0.16381	0.316112	0.356948	Chr03	56376928	146986090	peaks611	0	1	97.6	2.24913	361.273	0.422819	0.590312	0.897282	367	-77028738	13580057
Chr03	133530877	133531015	peaks1504	0	1	8	6.26087	1.04469	0.431511	0.257057	0	Chr03	56376928	146986090	peaks611	0	1	97.6	2.24913	361.273	0.422819	0.590312	0.897282	138	-77153949	13455075
Chr03	133639786	133640124	peaks1505	0	1	7.96	4.45266	3.04296	0.471081	0.554688	0.192308	Chr03	56376928	146986090	peaks611	0	1	97.6	2.24913	361.273	0.422819	0.590312	0.897282	338	-77262858	13345966
Chr03	133654659	133655141	peaks1506	0	1	9	5.1888	5.33092	0.713661	0.577922	0.251037	Chr03	56376928	146986090	peaks611	0	1	97.6	2.24913	361.273	0.422819	0.590312	0.897282	482	-77277731	13330949
Chr03	134040574	134040685	peaks1507	0	2	222	9.83784	4.25651	0.853147	0.200418	0	Chr03	56376928	146986090	peaks611	0	1	97.6	2.24913	361.273	0.422819	0.590312	0.897282	111	-77663646	12945405
Chr03	134040574	134040717	peaks1508	0	1	79	10.9091	4.25401	0.853147	0.220661	0	Chr03	56376928	146986090	peaks611	0	1	97.6	2.24913	361.273	0.422819	0.590312	0.897282	143	-77663646	12945373
Chr03	134040574	134040721	peaks1509	0	1	75	10.966	4.2095	0.853147	0.224533	0	Chr03	56376928	146986090	peaks611	0	1	97.6	2.24913	361.273	0.422819	0.590312	0.897282	147	-77663646	12945369
Chr03	134180787	134180959	peaks1510	0	1	28	1.01744	0.773649	0.102041	0.0234196	0.290698	Chr03	56376928	146986090	peaks611	0	1	97.6	2.24913	361.273	0.422819	0.590312	0.897282	172	-77803859	12805131
Chr03	134286049	134286299	peaks1511	0	1	7.92	6.98	2.25823	0.205993	0.401512	0	Chr03	56376928	146986090	peaks611	0	1	97.6	2.24913	361.273	0.422819	0.590312	0.897282	250	-77909121	12699791
Chr03	134367717	134367856	peaks1512	0	1	196	5.68345	4.94289	0.487805	0.138231	0.143885	Chr03	56376928	146986090	peaks611	0	1	97.6	2.24913	361.273	0.422819	0.590312	0.897282	139	-77990789	12618234
Chr03	134367717	134367859	peaks1513	0	1	95	5.64789	4.89639	0.487805	0.130157	0.140845	Chr03	56376928	146986090	peaks611	0	1	97.6	2.24913	361.273	0.422819	0.590312	0.897282	142	-77990789	12618231
Chr03	134367717	134367864	peaks1514	0	1	90	5.55782	4.83627	0.487805	0.13284	0.136054	Chr03	56376928	146986090	peaks611	0	1	97.6	2.24913	361.273	0.422819	0.590312	0.897282	147	-77990789	12618226
Chr03	134477845	134478585	peaks1515	0	1	9	13.2824	11.1089	0.511032	1	0.143243	Chr03	56376928	146986090	peaks611	0	1	97.6	2.24913	361.273	0.422819	0.590312	0.897282	740	-78100917	12507505
Chr03	134504505	134504661	peaks1516	0	2	18	3.04487	3.38425	0.994911	0.364185	0.0897436	Chr03	56376928	146986090	peaks611	0	1	97.6	2.24913	361.273	0.422819	0.590312	0.897282	156	-78127577	12481429
Chr03	134739328	134739438	peaks1517	0	1	102.9	7.2	2.65878	0.325227	0.18127	0	Chr03	56376928	146986090	peaks611	0	1	97.6	2.24913	361.273	0.422819	0.590312	0.897282	110	-78362400	12246652
Chr03	134794888	134795046	peaks1518	0	2	132	5.21519	3.48113	0.52358	0.838323	0.120253	Chr03	56376928	146986090	peaks611	0	1	97.6	2.24913	361.273	0.422819	0.590312	0.897282	158	-78417960	12191044
Chr03	135362423	135362604	peaks1519	0	2	142	13.1878	5.5042	0.189291	0.518295	0	Chr03	56376928	146986090	peaks611	0	1	97.6	2.24913	361.273	0.422819	0.590312	0.897282	181	-78985495	11623486
Chr03	135522694	135522882	peaks1520	0	4	171.96	6.89362	3.20229	0.306713	0.446705	0.0106383	Chr03	56376928	146986090	peaks611	0	1	97.6	2.24913	361.273	0.422819	0.590312	0.897282	188	-79145766	11463208
Chr03	135670352	135670401	peaks1521	0	1	19.99	15.6939	3.53527	0.121696	0.163304	0	Chr03	56376928	146986090	peaks611	0	1	97.6	2.24913	361.273	0.422819	0.590312	0.897282	49	-79293424	11315689
Chr03	135671886	135672305	peaks1522	1	2	16	13.5656	11.2518	0.0249487	0.536206	0	Chr03	56376928	146986090	peaks611	0	1	97.6	2.24913	361.273	0.422819	0.590312	0.897282	419	-79294958	11313785
Chr03	135743760	135743889	peaks1523	0	1	85	4.5969	2.50432	0.471316	0.302344	0.155039	Chr03	56376928	146986090	peaks611	0	1	97.6	2.24913	361.273	0.422819	0.590312	0.897282	129	-79366832	11242201
Chr03	136553571	136553751	peaks1524	0	1	20	1.63889	1.21456	0.118857	0.152788	0	Chr03	56376928	146986090	peaks611	0	1	97.6	2.24913	361.273	0.422819	0.590312	0.897282	180	-80176643	10432339
Chr03	136557282	136557464	peaks1525	0	1	70	9.33516	7.22882	0.147797	0.72827	0.28022	Chr03	56376928	146986090	peaks611	0	1	97.6	2.24913	361.273	0.422819	0.590312	0.897282	182	-80180354	10428626
Chr03	136562619	136562701	peaks1526	1	1	71	22.0244	4.90887	0.612827	0.493847	0	Chr03	56376928	146986090	peaks611	0	1	97.6	2.24913	361.273	0.422819	0.590312	0.897282	82	-80185691	10423389
Chr03	136702703	136702861	peaks1527	0	1	137.94	11.8924	9.34405	0.431387	0.451201	0.177215	Chr03	56376928	146986090	peaks611	0	1	97.6	2.24913	361.273	0.422819	0.590312	0.897282	158	-80325775	10283229
Chr03	136702703	136702868	peaks1528	0	1	70.97	12.3273	9.37447	0.431387	0.496152	0.169697	Chr03	56376928	146986090	peaks611	0	1	97.6	2.24913	361.273	0.422819	0.590312	0.897282	165	-80325775	10283222
Chr03	136702717	136702887	peaks1529	0	2	208	14.0176	9.18789	0.507052	0.604428	0.164706	Chr03	56376928	146986090	peaks611	0	1	97.6	2.24913	361.273	0.422819	0.590312	0.897282	170	-80325789	10283203
Chr03	136916404	136916620	peaks1530	0	1	39	6.74074	5.12595	0.207024	0.216137	0.268519	Chr03	56376928	146986090	peaks611	0	1	97.6	2.24913	361.273	0.422819	0.590312	0.897282	216	-80539476	10069470
Chr03	136922981	136923132	peaks1531	0	2	411.6	11.2185	7.70902	0.193844	0.20108	0.264901	Chr03	56376928	146986090	peaks611	0	1	97.6	2.24913	361.273	0.422819	0.590312	0.897282	151	-80546053	10062958
Chr03	136959269	136959451	peaks1532	0	2	174	6.58242	6.0657	0.236033	0.252809	0.269231	Chr03	56376928	146986090	peaks611	0	1	97.6	2.24913	361.273	0.422819	0.590312	0.897282	182	-80582341	10026639
Chr03	137341087	137341431	peaks1533	2	2	168	2.40988	3.32853	0.576389	0.628055	0.485465	Chr03	56376928	146986090	peaks611	0	1	97.6	2.24913	361.273	0.422819	0.590312	0.897282	344	-80964159	9644659
Chr03	137341103	137341447	peaks1534	0	2	52	2.45058	3.32851	0.515625	0.577889	0.485465	Chr03	56376928	146986090	peaks611	0	1	97.6	2.24913	361.273	0.422819	0.590312	0.897282	344	-80964175	9644643
Chr03	137375521	137375938	peaks1535	0	1	47	5.79376	11.1584	0.439921	0.0923298	0.311751	Chr03	56376928	146986090	peaks611	0	1	97.6	2.24913	361.273	0.422819	0.590312	0.897282	417	-80998593	9610152
Chr03	137417595	137417797	peaks1536	0	1	43	8.25743	5.17831	0.155198	0.211456	0.0049505	Chr03	56376928	146986090	peaks611	0	1	97.6	2.24913	361.273	0.422819	0.590312	0.897282	202	-81040667	9568293
Chr03	137418458	137418588	peaks1537	0	1	93	10.7077	7.70958	0.256254	0.175775	0.130769	Chr03	137418459	137418581	peaks540	0	1	86	13.2459	7.12225	0.45071	0.306283	0.106557	122	1	-7
Chr03	137418458	137418588	peaks1537	0	1	93	10.7077	7.70958	0.256254	0.175775	0.130769	Chr03	56376928	146986090	peaks611	0	1	97.6	2.24913	361.273	0.422819	0.590312	0.897282	130	-81041530	9567502
Chr03	137495246	137496038	peaks1538	0	1	267.73	3.93182	5.87886	0.237561	0.283158	0.319444	Chr03	56376928	146986090	peaks611	0	1	97.6	2.24913	361.273	0.422819	0.590312	0.897282	792	-81118318	9490052
Chr03	137495246	137496061	peaks1539	0	2	145.98	4.34601	6.28919	0.237561	0.380031	0.310429	Chr03	56376928	146986090	peaks611	0	1	97.6	2.24913	361.273	0.422819	0.590312	0.897282	815	-81118318	9490029
Chr03	137594752	137594886	peaks1540	0	1	216	4.94776	4.59935	0.289492	0.151268	0.380597	Chr03	56376928	146986090	peaks611	0	1	97.6	2.24913	361.273	0.422819	0.590312	0.897282	134	-81217824	9391204
Chr03	137773714	137773957	peaks1541	0	2	152	5.14403	3.44143	0.134139	0.456413	0.246914	Chr03	56376928	146986090	peaks611	0	1	97.6	2.24913	361.273	0.422819	0.590312	0.897282	243	-81396786	9212133
Chr03	137939754	137939925	peaks1542	1	2	110	17.4971	10.2953	0.409949	0.634688	0.192982	Chr03	56376928	146986090	peaks611	0	1	97.6	2.24913	361.273	0.422819	0.590312	0.897282	171	-81562826	9046165
Chr03	137939815	137939964	peaks1543	0	1	53	11.4362	7.90321	0.26938	0.701624	0.214765	Chr03	56376928	146986090	peaks611	0	1	97.6	2.24913	361.273	0.422819	0.590312	0.897282	149	-81562887	9046126
Chr03	137945309	137945710	peaks1544	0	2	54	3.0399	2.23961	0.195633	0.4	0.276808	Chr03	56376928	146986090	peaks611	0	1	97.6	2.24913	361.273	0.422819	0.590312	0.897282	401	-81568381	9040380
Chr03	137951000	137951107	peaks1545	0	4	31.92	10.3645	1.65418	0.30205	0.293623	0.00934579	Chr03	56376928	146986090	peaks611	0	1	97.6	2.24913	361.273	0.422819	0.590312	0.897282	107	-81574072	9034983
Chr03	137976462	137976632	peaks1546	2	1	81	8.57059	6.5895	0.194398	0.412355	0.370588	Chr03	56376928	146986090	peaks611	0	1	97.6	2.24913	361.273	0.422819	0.590312	0.897282	170	-81599534	9009458
Chr03	137976479	137976625	peaks1547	0	1	59	7.73288	6.7482	0.152261	0.362004	0.431507	Chr03	56376928	146986090	peaks611	0	1	97.6	2.24913	361.273	0.422819	0.590312	0.897282	146	-81599551	9009465
Chr03	138000546	138000765	peaks1548	0	1	48	3.69406	3.70764	0.88	0.348837	0.178082	Chr03	56376928	146986090	peaks611	0	1	97.6	2.24913	361.273	0.422819	0.590312	0.897282	219	-81623618	8985325
Chr03	138011032	138011250	peaks1549	0	1	230	6.07798	6.04406	0.110951	0.592807	0.247706	Chr03	56376928	146986090	peaks611	0	1	97.6	2.24913	361.273	0.422819	0.590312	0.897282	218	-81634104	8974840
Chr03	138061755	138061945	peaks1550	0	4	240	42.1263	35.7679	0.363859	0.656359	0	Chr03	56376928	146986090	peaks611	0	1	97.6	2.24913	361.273	0.422819	0.590312	0.897282	190	-81684827	8924145
Chr03	138134567	138134736	peaks1551	0	1	63	7.82249	3.81578	0.240604	0.197499	0.0414201	Chr03	56376928	146986090	peaks611	0	1	97.6	2.24913	361.273	0.422819	0.590312	0.897282	169	-81757639	8851354
Chr03	138185578	138185676	peaks1552	0	1	108.89	16.2041	2.32537	0.482675	0.425281	0	Chr03	56376928	146986090	peaks611	0	1	97.6	2.24913	361.273	0.422819	0.590312	0.897282	98	-81808650	8800414
Chr03	138215132	138215417	peaks1553	0	1	8	7.70175	1.90074	0.250678	0.246044	0	Chr03	56376928	146986090	peaks611	0	1	97.6	2.24913	361.273	0.422819	0.590312	0.897282	285	-81838204	8770673
Chr03	138278027	138278177	peaks1554	0	1	86	4.06	4.15569	0.96732	0.17937	0.466667	Chr03	56376928	146986090	peaks611	0	1	97.6	2.24913	361.273	0.422819	0.590312	0.897282	150	-81901099	8707913
Chr03	138286969	138287089	peaks1555	0	1	81	9.04167	3.2848	0.300127	0.432199	0	Chr03	56376928	146986090	peaks611	0	1	97.6	2.24913	361.273	0.422819	0.590312	0.897282	120	-81910041	8699001
Chr03	138299913	138300100	peaks1556	0	1	86	9.6738	5.81033	0.363975	0.293122	0.208556	Chr03	56376928	146986090	peaks611	0	1	97.6	2.24913	361.273	0.422819	0.590312	0.897282	187	-81922985	8685990
Chr03	138299926	138300114	peaks1557	0	1	53	9.55319	5.73922	0.332448	0.320542	0.207447	Chr03	56376928	146986090	peaks611	0	1	97.6	2.24913	361.273	0.422819	0.590312	0.897282	188	-81922998	8685976
Chr03	138299938	138300109	peaks1558	0	1	82	9.15205	5.82194	0.30731	0.314039	0.22807	Chr03	56376928	146986090	peaks611	0	1	97.6	2.24913	361.273	0.422819	0.590312	0.897282	171	-81923010	8685981
Chr03	138352430	138352851	peaks1559	0	2	16	9.33967	5.82044	0.541843	0.408451	0.0807601	Chr03	56376928	146986090	peaks611	0	1	97.6	2.24913	361.273	0.422819	0.590312	0.897282	421	-81975502	8633239
Chr03	138632857	138633063	peaks1560	2	6	138	7.75243	2.94643	0.771509	0.588585	0	Chr03	56376928	146986090	peaks611	0	1	97.6	2.24913	361.273	0.422819	0.590312	0.897282	206	-82255929	8353027
Chr03	138996485	138996848	peaks1561	0	1	82	1.90634	4.16492	0.268376	0.686778	0.658402	Chr03	56376928	146986090	peaks611	0	1	97.6	2.24913	361.273	0.422819	0.590312	0.897282	363	-82619557	7989242
Chr03	139465545	139465756	peaks1562	0	1	23	10.3033	5.13726	0.413278	0.480804	0.00947867	Chr03	56376928	146986090	peaks611	0	1	97.6	2.24913	361.273	0.422819	0.590312	0.897282	211	-83088617	7520334
Chr03	139577290	139577492	peaks1563	0	4	279.12	9.17822	4.10481	0.375087	0.555476	0.0792079	Chr03	56376928	146986090	peaks611	0	1	97.6	2.24913	361.273	0.422819	0.590312	0.897282	202	-83200362	7408598
Chr03	139714316	139714485	peaks1564	0	3	287.97	9.43787	7.49264	0.563134	0.933929	0	Chr03	139714292	139714483	peaks548	0	2	211.84	8.32461	6.8384	0.860324	0.823137	0.340314	167	-24	-2
Chr03	139714316	139714485	peaks1564	0	3	287.97	9.43787	7.49264	0.563134	0.933929	0	Chr03	139714320	139714485	peaks550	0	1	77.92	8.73939	7.29042	0.734205	0.854283	0.393939	165	4	0
Chr03	139714316	139714485	peaks1564	0	3	287.97	9.43787	7.49264	0.563134	0.933929	0	Chr03	56376928	146986090	peaks611	0	1	97.6	2.24913	361.273	0.422819	0.590312	0.897282	169	-83337388	7271605
Chr03	139714328	139714485	peaks1565	0	1	158	9.73885	7.68914	0.513075	0.933929	0	Chr03	139714292	139714483	peaks548	0	2	211.84	8.32461	6.8384	0.860324	0.823137	0.340314	155	-36	-2
[truncated: 6,289 more rows]

## Sheet: G-tomato only_vs_S-goji
Supplemental Table 14 Statistics of grafted goji stock(S-goji) eccDNAs transferred to tomato scions(G-tomato)
#G-tomato only_vs_S-goji represents the remaining data compared with of grafted goji stock (S-goji) eccDNAs
Supplemental Table 14 Statistics of grafted goji stock(S-goji) eccDNAs transferred to tomato scions(G-tomato)
GCR												G-goji
#Chr	Start	End	peaksID	Discordants	Split_reads	Circle_score	Mean_coverage	Standard_deviation	Increase_start	Increase_end	Coverage_continuity	#Chr	Start	End	peaksID	Discordants	Split_reads	Circle_score	Mean_coverage	Standard_deviation	Increase_start	Increase_end	Coverage_continuity
Chr01	139188744	139188855	peaks198	0	1	62	8.11712	4.45748	0.693291	0.299005	0	Chr01	139188744	139188854	peaks667	0	1	65	15.4545	1.66043	0.487957	0.482928	0	110	0	-1
Chr01	145216729	145216804	peaks250	0	1	62	6.09333	2.10506	0.786575	0.668129	0	Chr01	145216729	145216804	peaks730	0	1	48	4.58667	0.492432	0.656489	0.805621	0	75	0	0
Chr01	5088355	106985309	peaks494	0	225	22076.2	2.37154	163.503	0.979627	0.998388	0.723052	Chr01	5088355	106985309	peaks1238	0	14	1378	4.1132	92.8713	0.978981	1	0.602283	101896954	0	0
Chr01	77424379	166859450	peaks498	0	7	197.99	6.79435	910.517	0.995168	0.669606	0.68488	Chr01	77424379	166859450	peaks1244	0	10	328	4.2923	80.983	0.910944	0.575127	0.580166	89435071	0	0
Chr02	104396092	104397091	peaks711	12	9	838.69	71.2993	15.2125	0.994293	0.998292	0	Chr02	104396092	104397091	peaks1830	16	31	2073.58	173.914	26.4442	0.96261	0.956716	0	999	0	0
Chr02	108901969	108902246	peaks720	0	2	134	9.92419	10.2163	0.674749	0.788274	0	Chr02	108901969	108902246	peaks1865	0	2	78	9.49819	3.90559	0.416748	0.589831	0	277	0	0
Chr03	127609098	127609584	peaks1432	4	5	365	12.5247	5.68718	0.912848	0.776758	0	Chr03	127609098	127609584	peaks3504	0	4	268	13.4259	5.52153	0.99319	0.735514	0	486	0	0
Chr03	143941178	143941269	peaks1603	0	2	110	4.65934	3.7628	0.409662	0.505967	0	Chr03	143941178	143941269	peaks3805	0	4	298	10.8571	3.62401	0.61866	0.63374	0	91	0	0
Chr03	145277249	145277405	peaks1620	0	2	18	4.85897	3.59923	0.263133	0.590258	0.0448718	Chr03	145277248	145277404	peaks3844	0	2	15.92	23.391	7.17954	0.536503	0.653447	0.0448718	155	-1	-1
Chr04	134182977	134183030	peaks2081	0	1	64	7.5283	2.35207	0.394659	0.626374	0	Chr04	134182977	134183030	peaks4963	0	1	84	24.8679	2.43433	0.627918	0.627022	0	53	0	0
Chr04	142292037	142292070	peaks2099	0	1	86	12.2727	4.48075	0.251866	0.252809	0	Chr04	142292036	142292070	peaks5071	0	1	49	8	0	0.267453	0.483986	0	33	-1	0
Chr04	10520485	41762145	peaks2151	6	5	501.98	2.9184	220.551	0.898567	0.762481	0.640036	Chr04	10520485	41762144	peaks5249	0	16	1182.92	5.25971	638.789	0.963704	0.980459	0.552708	31241659	0	-1
Chr05	11417107	11417335	peaks2231	10	253	14488.5	806.026	137.963	0.987663	0.998016	0	Chr05	11417107	11417335	peaks5450	296431	4579940	3.23253e+08	1.66078e+07	2.24048e+06	0.992237	0.999886	0	228	0	0
Chr05	19637353	19637543	peaks2257	0	2	139.98	1.88421	1.66931	0.647727	0.60396	0.378947	Chr05	19637353	19637543	peaks5542	0	1	74	2.08947	0.662845	0.995169	0.494145	0	190	0	0
Chr05	27112008	27112058	peaks2288	0	1	95	13.24	8.90744	0.807317	0.461968	0	Chr05	27112008	27112059	peaks5615	0	1	52	7.84314	0.997498	0.329489	0.238663	0	50	0	1
Chr05	139234606	139234850	peaks2502	0	1	143.98	1.54508	1.06067	0.248227	0.205379	0.278689	Chr05	139234606	139234850	peaks6292	1	1	131.98	4.44262	4.57282	0.255337	0.317845	0.401639	244	0	0
Chr05	140651112	140651289	peaks2512	0	4	31.94	37.0621	14.8591	0.505432	0.338019	0	Chr05	140651112	140651289	peaks6335	0	2	16	21.2938	3.20551	0.257447	0.477541	0	177	0	0
Chr06	3274656	3274873	peaks2605	2	1	138	5.89862	4.69816	0.566696	0.720824	0.313364	Chr06	3274656	3274874	peaks6576	0	2	208	6.48624	4.44459	0.30697	0.238267	0.0412844	217	0	1
Chr06	90991724	90991836	peaks2813	0	2	84	14.0625	17.8417	0.364471	0.882845	0	Chr06	90991724	90991835	peaks7131	0	1	54	5.86486	2.43653	0.653167	0.99646	0	111	0	-1
Chr06	112168941	112169014	peaks2977	0	2	164	16.9726	18.8679	0.841141	0.503045	0	Chr06	112168941	112169013	peaks7441	0	4	180	41.4444	4.43436	0.420993	0.508348	0	72	0	-1
Chr06	5330938	81429005	peaks3305	0	5	393.74	3.00487	396.44	0.994207	0.96821	0.706239	Chr06	5330938	81429005	peaks8031	2	20	959.47	4.9544	171.559	0.984752	0.99737	0.588737	76098067	0	0
Chr07	563603	563859	peaks3319	0	2	138	6.14844	3.47106	0.934747	0.720257	0.0078125	Chr07	563603	563860	peaks8048	0	1	70	10.2335	4.24539	0.599838	0.955985	0.00389105	256	0	1
Chr07	7966682	7966905	peaks3358	0	1	51	3.61883	2.7436	0.204901	0.124157	0.00448431	Chr07	7966682	7966906	peaks8193	0	12	921.88	39.1696	5.43532	0.565766	0.455501	0	223	0	1
Chr07	15914651	15915113	peaks3394	0	4	228	3.86147	2.26928	0.509646	0.946524	0.0519481	Chr07	15914651	15915113	peaks8289	0	3	196.84	5.64935	2.78104	0.508256	0.550165	0	462	0	0
Chr07	119275953	119276124	peaks3563	0	2	36	1.84795	1.20439	0.257053	0.389163	0.233918	Chr07	119275954	119276125	peaks8841	0	1	19	14.8012	7.21728	0.320825	0.330344	0.134503	170	1	1
Chr07	123573635	123573749	peaks3593	0	1	42	7.44737	4.57509	0.5043	0.892683	0	Chr07	123573635	123573749	peaks8897	0	2	173	7.99123	1.37328	0.706787	0.650892	0	114	0	0
Chr08	51103394	75008777	peaks4063	20	391	29410.3	1.67095	42.0307	0.991032	0.988591	0.751539	Chr08	51103394	75008777	peaks10264	3	183	14060.4	5.09357	210.392	0.99161	0.999765	0.631389	23905383	0	0
Chr09	121038706	121039186	peaks4414	4	2	56	2.94167	3.93816	0.904294	0	0.295833	Chr09	121038706	121039186	peaks11180	0	2	64	12.7937	11.1131	0.781222	0.577982	0.104167	480	0	0
Chr10	13683627	13683754	peaks4543	1	2	102	11.2992	4.57194	0.73834	0.918813	0	Chr10	13683627	13683755	peaks11527	0	7	510	31.3672	6.17312	0.708151	0.551403	0	127	0	1
Chr10	73243236	73243469	peaks4688	0	1	51	2.07296	2.68181	0.987805	0.502725	0.0815451	Chr10	73243236	73243469	peaks11929	0	4	119	16.5193	3.96777	0.796475	0.581501	0	233	0	0
Chr10	106977602	106977658	peaks4748	0	1	74.85	9.16071	2.73716	0.444156	0.579661	0	Chr10	106977603	106977658	peaks12183	0	1	75.85	8.65455	2.36042	0.33711	0.360333	0	55	1	0
Chr10	109934645	109935038	peaks4758	1	1	30	17.7277	21.9012	0.998482	0.585153	0.346056	Chr10	109934645	109935038	peaks12215	2	14	336	594.005	724.808	0.996921	0.71539	0.0661578	393	0	0
Chr10	115584119	115584329	peaks4792	0	1	76	6.20952	6.86634	0.583262	0.110249	0.0952381	Chr10	115584120	115584330	peaks12313	10	9	333	40.4619	23.375	0.235803	0.388733	0.0333333	209	1	1
Chr11	12013302	12013647	peaks5010	0	1	56	6.01739	5.10297	0.50656	0.143606	0.188406	Chr11	12013302	12013647	peaks12709	0	8	637	21.087	8.59177	0.778519	0.711848	0.00869565	345	0	0
Chr11	39308772	39308985	peaks5188	0	1	36	4.37559	4.31721	0.318141	0.679012	0	Chr11	39308772	39308985	peaks13081	0	4	179	15.9343	2.69505	0.402279	0.409745	0	213	0	0
Chr12	78745958	78746103	peaks5603	0	2	118	4.56552	4.33878	0.575949	0.460961	0	Chr12	78745958	78746102	peaks14456	0	1	57	4.08333	0.399653	0.677632	0.628659	0	144	0	-1
Chr12	92469532	92469676	peaks5720	0	1	157.97	3.45139	1.10447	0.530579	0.733624	0.0486111	Chr12	92469532	92469676	peaks14687	0	1	67	13.6875	1.97719	0.696867	0.80861	0	144	0	0
Chr12	58926816	89422601	peaks5930	0	380	19757.7	4.43619	465.497	0.981889	0.939552	0.616405	Chr12	58926816	89422601	peaks15074	0	23	1019	6.83564	1114.51	0.96745	0.955915	0.544331	30495785	0	0

## Sheet: G-tomato only_vs_HGT5
Supplemental Table S14 Statistics of grafted goji stock(S-goji) eccDNAs transferred to tomato scions(G-tomato)
#G-tomato only_vs_HGT5 represents the remaining data compared with of the fifth asexually generation (HGT5) eccDNAs
Supplemental Table S14 Statistics of grafted goji stock(S-goji) eccDNAs transferred to tomato scions(G-tomato)
GCR												HGT5
#Chr	Start	End	peaksID	Discordants	Split_reads	Circle_score	Mean_coverage	Standard_deviation	Increase_start	Increase_end	Coverage_continuity	#Chr	Start	End	peaksID	Discordants	Split_reads	Circle_score	Mean_coverage	Standard_deviation	Increase_start	Increase_end	Coverage_continuity
Chr01	158010422	158010730	peaks330	0	2	122	6.1461	8.81012	0.206714	0.850187	0.464286	Chr01	158010422	158010730	peaks12	0	1	204	1.90584	3.30499	0.713262	0.605769	0.655844	308	0	0
Chr01	5088355	106985309	peaks494	0	225	22076.2	2.37154	163.503	0.979627	0.998388	0.723052	Chr01	5088355	106985309	peaks14	0	93	8335.51	1.26173	241.066	0.980662	0.999756	0.984654	101896954	0	0
Chr01	32277984	141368761	peaks495	76	356	10581.4	5.13992	776.003	0.995385	0.99717	0.723118	Chr01	32277984	141368761	peaks15	50	197	5857.76	5.0877	1126.65	0.99536	0.999872	0.985779	109090777	0	0
Chr02	6531605	6531766	peaks552	0	2	300	9.32919	6.56811	0.210564	0.543369	0.273292	Chr02	6531606	6531767	peaks22	2	2	296	8.65839	5.57624	0.609923	0.653323	0.273292	160	1	1
Chr02	6531616	6531777	peaks553	0	2	128	8.62733	5.98945	0.194201	0.615054	0.273292	Chr02	6531616	6531777	peaks24	0	2	128	8.35404	5.47882	0.550319	0.715773	0.273292	161	0	0
Chr03	1843288	1843455	peaks1092	0	2	127	11.6946	2.73744	0.890339	0.46941	0	Chr03	1843288	1843455	peaks54	0	1	50	4.77246	1.40007	0.992462	0.749296	0	167	0	0
Chr03	148127964	148128097	peaks1660	0	2	98	8.2406	4.86378	0.259489	0.570732	0	Chr03	148127965	148128097	peaks90	0	2	182	3.57576	1.23166	0.988506	0.900524	0.106061	132	1	0
Chr04	23195051	23195102	peaks1858	0	1	64	13.4706	4.13665	0.43426	0.424336	0	Chr04	23195051	23195102	peaks98	0	2	126	7.80392	1.93035	0.966019	0.966019	0	51	0	0
Chr04	45720715	72048369	peaks2155	3	96	4602.41	3.49756	506.644	0.984182	0.990879	0.721583	Chr04	45720715	72048369	peaks111	0	39	1831.57	2.03567	575.673	0.988087	0.990574	0.985125	26327654	0	0
Chr04	72076781	137216953	peaks2156	0	70	1373.84	4.79715	651.76	0.994887	0.444969	0.704808	Chr04	72076781	137216953	peaks112	0	79	1391.97	4.8532	1011.56	0.994378	0.44786	0.980745	65140172	0	0
Chr08	51103394	75008777	peaks4063	20	391	29410.3	1.67095	42.0307	0.991032	0.988591	0.751539	Chr08	51103394	75008777	peaks220	4	118	8845.76	0.359193	72.0001	0.990491	0.998298	0.988809	23905383	0	0
Chr10	7853398	7853531	peaks4511	0	1	132	4.54135	4.50482	0.191536	0.255026	0.428571	Chr10	7853398	7853531	peaks249	0	1	66	1.14286	0.989743	0.704918	0.518072	0.428571	133	0	0
Chr10	112083476	112083714	peaks4774	2	4	34	287.265	187.227	0.990356	0.997976	0	Chr10	112083476	112083714	peaks253	1	8	72	183.63	117.683	0.978303	1	0.172269	238	0	0
Chr11	1769057	1769196	peaks4904	0	2	404	17.9209	10.1642	0.555977	0.849239	0.0935252	Chr11	1769057	1769196	peaks264	0	1	64	1.19424	0.821279	0.216783	1	0.258993	139	0	0
Chr11	2825269	2825349	peaks4929	0	7	339.9	77.05	6.44961	0.82121	0.827716	0	Chr11	2825269	2825350	peaks265	0	2	253.99	15.2099	3.65052	0.828514	0.957265	0	80	0	1
Chr11	118742246	118742337	peaks5320	0	1	72	19.4176	5.57085	0.296228	0.445088	0	Chr11	118742246	118742338	peaks277	0	1	65	18.9565	2.34944	0.580946	0.291883	0	91	0	1
Chr12	75553666	75553804	peaks5559	0	6	402	21.9928	17.4479	0.316407	0.383079	0	Chr12	75553666	75553804	peaks293	0	1	214	14.3768	9.58879	0.814201	0.541147	0.231884	138	0	0
Chr12	81498801	81498979	peaks5622	0	1	56.96	8.59551	4.12506	0.378766	0.380659	0	Chr12	81498801	81498980	peaks302	0	2	275.72	14.3352	7.39541	0.494009	0.293805	0.184358	178	0	1
Chr12	58926816	89422601	peaks5930	0	380	19757.7	4.43619	465.497	0.981889	0.939552	0.616405	Chr12	58926816	89422601	peaks319	0	101	4737	3.27069	723.365	0.989583	0.980688	0.953533	30495785	0	0

## Sheet: G-tomato only_vs_underHGT
Supplemental Table 14 Statistics of grafted goji stock(S-goji) eccDNAs transferred to tomato scions(G-tomato)
#G-tomato only_vs_underHGT represents the remaining data compared with of the regenerated buds (UnderHGT) eccDNAs
Supplemental Table 14 Statistics of grafted goji stock(S-goji) eccDNAs transferred to tomato scions(G-tomato)
GCR												UnderHGT
#Chr	Start	End	peaksID	Discordants	Split_reads	Circle_score	Mean_coverage	Standard_deviation	Increase_start	Increase_end	Coverage_continuity	#Chr	Start	End	peaksID	Discordants	Split_reads	Circle_score	Mean_coverage	Standard_deviation	Increase_start	Increase_end	Coverage_continuity
Chr01	14170147	14170288	peaks66	0	1	219.12	10.2908	7.83476	0.632768	0.506336	0.319149	Chr01	14170147	14170288	peaks3	0	1	219.12	1.34752	0.937673	0.982456	0.892562	0.326241	141	0	0
Chr01	14170147	14170301	peaks67	0	5	374.51	11.026	7.87809	0.632768	0.578194	0.292208	Chr01	14170147	14170301	peaks4	0	1	71.71	1.31818	0.902411	0.982456	1	0.298701	154	0	0
Chr01	5088355	106985309	peaks494	0	225	22076.2	2.37154	163.503	0.979627	0.998388	0.723052	Chr01	5088355	106985309	peaks18	0	203	20292.8	1.1156	244.766	0.979666	0.995668	0.989043	101896954	0	0
Chr01	32277984	141368761	peaks495	76	356	10581.4	5.13992	776.003	0.995385	0.99717	0.723118	Chr01	32277984	141368761	peaks19	148	692	19626.2	1.84092	316.099	0.995233	0.999905	0.989649	109090777	0	0
Chr04	45720715	72048369	peaks2155	3	96	4602.41	3.49756	506.644	0.984182	0.990879	0.721583	Chr04	45720715	72048369	peaks53	0	75	3620.62	1.06394	405.752	0.988818	0.990523	0.98939	26327654	0	0
Chr04	72076781	137216953	peaks2156	0	70	1373.84	4.79715	651.76	0.994887	0.444969	0.704808	Chr04	72076781	137216953	peaks54	0	84	1529.93	2.17274	303.057	0.994572	0.454463	0.986525	65140172	0	0
Chr05	9484234	55305595	peaks2570	6	333	27191.9	5.39414	731.239	0.98045	0.980497	0.696058	Chr05	9484234	55305595	peaks61	2	457	39373	2.33837	341.347	0.983655	0.981473	0.986226	45821361	0	0
Chr08	51103394	75008777	peaks4063	20	391	29410.3	1.67095	42.0307	0.991032	0.988591	0.751539	Chr08	51103394	75008777	peaks111	3	66	5022.97	0.543241	85.1664	0.992689	1	0.99189	23905383	0	0
Chr11	75607362	75607449	peaks5243	0	8	494	50.0575	6.97509	0.431573	0.641101	0	Chr11	75607362	75607449	peaks144	0	1	223	7.32184	2.32673	0.521704	0.943704	0	87	0	0
Chr12	58926816	89422601	peaks5930	0	380	19757.7	4.43619	465.497	0.981889	0.939552	0.616405	Chr12	58926816	89422601	peaks157	18	248	12894	1.18105	241.678	0.989016	0.980757	0.971048	30495785	0	0

## Sheet: G-tomato only_vs_G-AR-2
Supplemental Table 14 Statistics of grafted goji stock(S-goji) eccDNAs transferred to tomato scions(G-tomato)
#G-tomato only_vs_G-AR-2 represents the remaining data compared with of the regenerated roots (G-AR-2) eccDNAs
Supplemental Table 14 Statistics of grafted goji stock(S-goji) eccDNAs transferred to tomato scions(G-tomato)
G-tomato												G-AR-2
#Chr	Start	End	peaksID	Discordants	Split_reads	Circle_score	Mean_coverage	Standard_deviation	Increase_start	Increase_end	Coverage_continuity	#Chr	Start	End	peaksID	Discordants	Split_reads	Circle_score	Mean_coverage	Standard_deviation	Increase_start	Increase_end	Coverage_continuity
Chr01	32277984	141368761	peaks495	76	356	10581.4	5.13992	776.003	0.995385	0.99717	0.723118	Chr01	32277984	141368761	peaks4	9	60	1890.84	0.155668	16.1888	0.995689	0.999889	0.99441	109090777	0	0
Chr04	24708932	24709081	peaks1874	0	4	299	5.97987	1.94028	0.567269	0.293362	0	Chr04	24708932	24709081	peaks22	0	2	238	1.8255	1.09747	0.984848	0.266055	0.234899	149	0	0
Chr04	45720715	72048369	peaks2155	3	96	4602.41	3.49756	506.644	0.984182	0.990879	0.721583	Chr04	45720715	72048369	peaks26	0	15	863.39	0.207999	46.6654	0.989509	0.990075	0.993896	26327654	0	0
Chr04	72076781	137216953	peaks2156	0	70	1373.84	4.79715	651.76	0.994887	0.444969	0.704808	Chr04	72076781	137216953	peaks27	0	21	380.94	0.276891	41.3313	0.994583	0.449715	0.99309	65140172	0	0
Chr06	97231815	97231993	peaks2845	0	2	392.84	10.073	6.64512	0.421678	0.336073	0	Chr06	97231815	97231992	peaks38	0	1	99.21	4.75706	4.99183	0.160643	0.182868	0.378531	177	0	-1
Chr06	116636380	116636424	peaks3035	0	1	71	20.4773	2.536	0.261614	0.215499	0	Chr06	116636380	116636424	peaks43	0	2	132	12.6364	1.06794	0.573787	0.431008	0	44	0	0
Chr08	51103394	75008777	peaks4063	20	391	29410.3	1.67095	42.0307	0.991032	0.988591	0.751539	Chr08	51103394	75008777	peaks54	0	42	3324.4	0.161327	80.3246	0.993367	1	0.995099	23905383	0	0
Chr12	58926816	89422601	peaks5930	0	380	19757.7	4.43619	465.497	0.981889	0.939552	0.616405	Chr12	58926816	89422601	peaks71	1	19	810	0.179789	17.7947	0.988554	0.976915	0.985934	30495785	0	0
