# Supplementary material for: Horizontal transfer of plasmid-like extrachromosomal circular DNAs across graft junctions in Solanaceae
Source: Mol Hortic. 2024 Nov 20;4:41. doi: 10.1186/s43897-024-00124-0 (PMC11577957; doi:10.1186/s43897-024-00124-0)
Supplement: Supplementary file 16 — Supplementary Material 16: Table S15. Motif consensus of 13 eccDNAs maintained in asexual offspring. [file 43897_2024_124_MOESM16_ESM.xls]

## Sheet: Sheet1
Supplemental Table S15 Motif consensus of 13 eccDNAs maintained in asexual offspring
# K: G/T; M: A/C; W: A/T; D: A/G/T; H: A/C/T; S: C/G; R: A/G;
Supplemental Table S15 Motif consensus of 13 eccDNAs maintained in asexual offspring
#Chr	Start	End	Motif consensus
Chr01	158010422	158010730	KGMTKMTGMWGAHDC
Chr02	6531605	6531766	KGMTKMTGMWGAHDC、SAARAACATCAAWATKTTMSAAGAATAASRWGWTTTMAWSKTCMA、CACAAGGTTTTGTAAATTTCACTTACTGGCACCCAAGTTCCAACTAG
Chr02	6531616	6531777	KGMTKMTGMWGAHDC、SAARAACATCAAWATKTTMSAAGAATAASRWGWTTTMAWSKTCMA、CACAAGGTTTTGTAAATTTCACTTACTGGCACCCAAGTTCCAACTAG
Chr03	1843288	1843455	KGMTKMTGMWGAHDC
Chr03	148127964	148128097	KGMTKMTGMWGAHDC
Chr04	23195051	23195102	KGMTKMTGMWGAHDC
Chr10	7853398	7853531	KGMTKMTGMWGAHDC
Chr10	112083476	112083714	KGMTKMTGMWGAHDC
Chr11	1769057	1769196	KGMTKMTGMWGAHDC
Chr11	2825269	2825349	KGMTKMTGMWGAHDC
Chr11	118742246	118742337	KGMTKMTGMWGAHDC
Chr12	75553666	75553804	KGMTKMTGMWGAHDC、SAARAACATCAAWATKTTMSAAGAATAASRWGWTTTMAWSKTCMA
Chr12	81498801	81498979	KGMTKMTGMWGAHDC
