# Supplementary material for: Horizontal transfer of plasmid-like extrachromosomal circular DNAs across graft junctions in Solanaceae
Source: Mol Hortic. 2024 Nov 20;4:41. doi: 10.1186/s43897-024-00124-0 (PMC11577957; doi:10.1186/s43897-024-00124-0)
Supplement: Supplementary file 17 — Supplementary Material 17: Table S16. Unique transcripts of G-AR-2 compared with eccDNAs. [file 43897_2024_124_MOESM17_ESM.xls]

## Sheet: Sheet1
Supplemental Table S16 Unique transcripts of G-AR-2 compared with eccDNAs
Supplemental Table S16 Unique transcripts of G-AR-2 compared with eccDNAs
Sequence	Sample	eccDNA	POS(fromSAM)	CIGAR(fromSAM)	reads	Gene	GeneChr	GeneStart	GeneEnd	cdsChr	cdsStart	cdsEnd
G-AR-2.filter	CRC_LR_2_1	Chr06:122864350-122864659	76	150M	CCGGCACCTGCTAATTATTTGTTGATTTCGGGAGATCGTGATTTTTCAAATGCGCTTCATCAATTACGCATGCGCCGATATAATATTCTTCTAGCACAACCTCAAAAAGCATCTGTTCCTCTCGTCGCTGCTGCGAAGACTGTTTGGCTC
		Chr06:122864350-122864659	76	*	TCTGTTTACTATCTGTACCCCTTCCTATATTGTTAAACTTCTGTGGGCTTTCATGGGAAGTGTCAAGTTGTTTTATCATACTGGAGTCACTCGATGACGTAGATAATGCGTCCGGAGAGGGTAAAGAACCGTAGCTGTTATTTACAAGTT
	CRC_LR_2_1	Chr12:80247338-80247695	89	150M	GATCAAGCTGGGATACAACAGAATTGTTCAGTGGAGTTGGATGAATCTACAAGTTGTGCAGATAGTCCTGCTATATCTTACGCACAACTAGATCTTGATATTGGGCATAAGGCTTCTGGAATTGACATGAATTCTGAGCCTAATGCAAAC	Lba12g01384	Chr12	80246520	80247852	Chr12	80246841	80247852
		Chr12:80247338-80247695	43	150M	GTTGGAATCTTCTTTGACATTTTGGGAGGATGTGCTACAAGATGTTGATCAAGCTGGGATACAACAGAATTGTTCAGTGGAGTTGGATGAATCTACAAGTTGTGCAGATAGTCCTGCTATATCTTACGCACAACTAGATCTTGATATTGG	Lba12g01384	Chr12	80246520	80247852	Chr12	80246841	80247852
	CRC_LR_3_2	Chr05:74305803-74305946	4	140M10S	ATCTAATTAGAATTCAAATTCTTAATTTAATTATAATTATTACAAGATATCTTTATTTATATAATAACATAATAACAGATACAAATAGTAAATCGAGGTACCCCTTCTATGACAAATTTGAACCTTCCATCTATTTTTGTGCCGTTAGTA
		Chr05:74305803-74305946	4	*	TTCAAATTCTTCAAATTCTATTAATAATAAATATTATCTAATATCTAATTAGAATTCAAATTCTTAATTTAATTATAATTATTACAAGATATCTTTATTTATATAATAACATAATAACAGATACAAATAGTAAATCGAGGTACCCCTTCT
	CRC_PR_2_1,CRC_PR_3_3	Chr05:74292006-74292174	13	127M3D23M	AGGCTTTTTATTAGTTAGTCCTGGTAAAGCCCCCAGGCGTCGTATTTTTTTGAAACGAGGTCCTCGGTAACGCGACATAAAGACTCCTTATTCTTATTTAGTATTTCGAATGAATTCTTATTTCTATTTTTTTTTTTTATTGAATTTTTT	Lba05g01225	Chr05	74291490	74292096	Chr05	74291490	74292096
		Chr05:74292006-74292174	13	*	GCAATTTTTGTTTTTCTTCTAGACGAATACGATATTGAGATTTTTTACCGGAACGCGATTGGTTTCTAAGATCACTTCCGGTCCTAGGCTTTTTATTAGTTAGTCCTGGTAAAGCCCCCAGGCGTCGTATTTTTTTGAAACGAGGTCCTC
	CRC_PR_2_1,CRC_PR_3_3	Chr05:74292006-74292174	4	150M	TCCGGTCCTAGGCTTTTTATTAGTTAGTCCTGGTAAAGCCCCCAGGCGTCGTATTTTTTTGAAACGGGGTCCTCGGTAACGCGACATAAAGACTCCTTATTCTTATTTAGTATTTCGAATGAATTCTTATTTCTTTTTTTTTTTTTTTTT	Lba05g01225	Chr05	74291490	74292096	Chr05	74291490	74292096
		Chr05:74292006-74292174	4	*	ATAAAGCAAGACTCATTCATAAAAAAAAAAAAAAAAAAAAAAAAAAAAAAAAAAAAAAAAAAAAAAAAAAAAAAAAAAAAAATAAAAAAAAAAAAAAATTTAAAAAAAAAAAAAAAAAATGTTTTTTTTTTTTGGGGTGGCGGGGGCCCC
	CRC_PR_3_2	Chr02:58055400-58055541	1	141M9S	TGAACATTTGTTTAGTCAATTTTCATTAGTATGAATTTAGGAATAATGAAAAGTCACTTCTTGAATCACCGAATATTCCTATTTTCCATTATACCAACCAAATCGATTCGAAAGGTTAGAAATCAACAAAAGAAAAAGTAAAAAGTAAGT
		Chr02:58055400-58055541	1	*	TCAAAAAAATGAAATAAAAAAAATCAACTGCTCCAATTTCATCTCTATCGAATTTTAATATCAGAATAGCGGATATAGTCATGATTCAATAGGTCAGGTCCACTTACTTTTTACTTTTTCTTTTGTTGATTTCTAACCTTTCGAATCGAT
