# Supplementary material for: Horizontal transfer of plasmid-like extrachromosomal circular DNAs across graft junctions in Solanaceae
Source: Mol Hortic. 2024 Nov 20;4:41. doi: 10.1186/s43897-024-00124-0 (PMC11577957; doi:10.1186/s43897-024-00124-0)
Supplement: Supplementary file 18 — Supplementary Material 18: Table S17. Primer sequences for PCR. [file 43897_2024_124_MOESM18_ESM.xls]

## Sheet: Sheet1
Supplemental Table S17 Primer sequences for PCR
Supplemental Table S17 Primer sequences for PCR
Sequence name	Forward Primer	Reverse Primer
HGT-1（1105_bp）	TGGTGGTTCAGATAGAAGAG	CAAGGATATCATCAACAACCC
HGT-2（1123_bp）	GCCAAACATTAATTTCTTCATTTTGCAC	GGGAACAATTTGGCGTATTTGAGTTAG
Chloroplast-1	CACCGGATCTTACCTCTTTTGAAAGG	AATCGTAAAAAAGAAAAGGTTCTCTATTGAC
Chloroplast-2	TGACCAACGGCCATCATACTATGAT	GCAATGAATTGTTTCAAGACCGACTCG
Me1 + Em4	TGAGTCCAAACCGGATA	GACTGCGTACGAATTTGA
chr04_141232335_141234901 （Convergent）	CCCACCATTTTGGAGATATACGAGAAG	GCTTAGGAATCAGGTTGGTTTTCTTGG
chr04_141232335_141234901 （Divergent）	CCAAGAAAACCAACCTGATTCCTAAGC	CTTCTCGTATATCTCCAAAATGGTGGG
chr05_74293185_74293747（Convergent）	CCCTGGAATTAACAAAAATGGGCAATC	CGGGACTCTATCTTTATTCTCGTCCG
chr05_74293185_74293747（Divergent）	CGGACGAGAATAAAGATAGAGTCCCG	GATTGCCCATTTTTGTTAATTCCAGGG
